# Supplementary material for: Multi-omics reveals largely distinct transcript- and protein-level responses to the environment in an intertidal mussel
Source: J Exp Biol. 2023 Nov 21;226(22):jeb245962. doi: 10.1242/jeb.245962 (PMC10690110; doi:10.1242/jeb.245962)
Supplement: Table S1. The contig identity and Gene Ontology (GO) category or categories of all genes with a significant correlation between their normalized expression values and Dimension 1 or 2 of the transcript and protein PCAs in Fig. 1. [file jexbio-226-245962-TableS1.xlsx]

## Sheet: RNA Dimension 1
Contig Name	GO Names	Contig ID	Correlation	p value
mitochondrial import inner membrane translocase subunit Tim13	C:mitochondrial intermembrane space protein transporter complex; P:protein insertion into mitochondrial inner membrane; F:metal ion binding; P:obsolete chaperone-mediated protein transport	SOAP_k35_C3267687	0.6498	0
ubiquinol-cytochrome C reductase subunit 6	C:mitochondrial respiratory chain complex III; P:mitochondrial electron transport, ubiquinol to cytochrome c	SOAP_k35_C3344003	0.4985	0.0009
60S ribosomal protein L21	F:structural constituent of ribosome; C:ribosome; P:translation	SOAP_k35_C3404739	0.4349	0.0045
putative universal stress protein SAS1637		SOAP_k35_C3449294	0.4194	0.0063
collagen alpha-1(XI) chain isoform X1		SOAP_k35_C3489592	-0.3431	0.0281
ubiquitin domain-containing protein UBFD1-like isoform X2		SOAP_k35_C3493612	0.5102	0.0007
Prohibitin	C:membrane	SOAP_k35_C3494116	0.8749	0
thioester-forming surface-anchored protein		SOAP_k35_C3500134	-0.4523	0.003
2-oxoisovalerate dehydrogenase subunit alpha, mitochondrial-like	F:3-methyl-2-oxobutanoate dehydrogenase (2-methylpropanoyl-transferring) activity; F:3-methyl-2-oxobutanoate dehydrogenase (2-methylpropanoyl-transferring) activity; C:mitochondrial alpha-ketoglutarate dehydrogenase complex; P:branched-chain amino acid catabolic process; P:obsolete oxidation-reduction process	SOAP_k35_C3527036	0.5091	0.0007
Proliferation-associated protein 2G4	F:nucleic acid binding; C:nucleolus; C:cytoplasm	SOAP_k35_C3533306	0.9022	0
THO complex subunit 4-like	F:RNA binding	SOAP_k35_C3534972	0.4387	0.0041
cilia- and flagella-associated protein 206-like	C:motile cilium	SOAP_k35_C3540192	-0.5219	0.0005
V-type proton ATPase catalytic subunit A	F:ATP binding; C:vacuolar membrane; C:plasma membrane; C:proton-transporting V-type ATPase, V1 domain; P:ATP metabolic process; F:proton-transporting ATPase activity, rotational mechanism; P:proton transmembrane transport	SOAP_k35_C3543956	0.7423	0
Selenium-binding protein 1-A	F:selenium binding	SOAP_k35_C3547348	-0.5391	0.0003
paramyosin-like isoform X1	F:cytoskeletal motor activity; C:myofibril; C:myosin filament	SOAP_k35_C3551164	0.4231	0.0059
DNA-directed RNA polymerase III subunit RPC1	F:RNA polymerase III activity; F:DNA binding; C:RNA polymerase III complex; P:transcription by RNA polymerase III; F:metal ion binding	SOAP_k35_C3552332	0.7654	0
Beta-1,3-glucan-binding protein		SOAP_k35_C3553054	0.7203	0
protein PFC0760c-like isoform X1		SOAP_k35_scaffold102258	0.5601	0.0001
EF-hand calcium-binding domain-containing protein 1		SOAP_k35_scaffold105240	-0.7225	0
caltractin	P:mitotic cell cycle; F:calcium ion binding; C:centrosome; C:centriole; P:centriole replication; P:interkinetic nuclear migration; P:cilium assembly	SOAP_k35_scaffold105438	-0.397	0.0102
UPF0160 protein MYG1, mitochondrial	F:phosphatidylinositol phospholipase C activity; F:calcium ion binding; P:acrosome reaction; P:lipid catabolic process; P:intracellular signal transduction; P:phosphatidylinositol metabolic process	SOAP_k35_scaffold105811	0.5081	0.0007
Collagen alpha-1(XII) chain		SOAP_k35_scaffold106976	0.4865	0.0013
hypothetical protein CGI_10005738		SOAP_k35_scaffold120698	0.6626	0
26S proteasome non-ATPase regulatory subunit 4-like	C:proteasome complex	SOAP_k35_scaffold122384	0.8184	0
Vigilin	F:RNA binding	SOAP_k35_scaffold124144	0.5282	0.0004
AChain A, 14-3-3 Protein Zeta/delta	C:nucleus; P:protein targeting; P:synaptic target recognition; F:transcription factor binding; P:regulation of cell death; F:protein kinase binding; F:protein domain specific binding; F:ubiquitin protein ligase binding; F:identical protein binding; F:transmembrane transporter binding; P:establishment of Golgi localization; P:regulation of synapse maturation; P:Golgi reassembly; C:hippocampal moss…	SOAP_k35_scaffold125577	-0.5505	0.0002
collagen alpha-1(I) chain isoform X2		SOAP_k35_scaffold125669	-0.8129	0
Acetyl-coenzyme A synthetase, cytoplasmic	F:acetate-CoA ligase activity; F:ATP binding; C:integral component of membrane; F:AMP binding; P:acetyl-CoA biosynthetic process from acetate	SOAP_k35_scaffold15015	-0.3669	0.0183
60S ribosomal protein L13A	F:structural constituent of ribosome; P:translation; C:large ribosomal subunit	SOAP_k35_scaffold17384	0.4455	0.0035
nucleosome assembly protein 1-like 1 isoform X1	C:nucleus; P:nucleosome assembly	SOAP_k35_scaffold21681	0.855	0
poly [ADP-ribose] polymerase 3-like	F:NAD+ ADP-ribosyltransferase activity; C:nucleolus; P:double-strand break repair; C:site of double-strand break; P:protein poly-ADP-ribosylation; F:NAD+-protein ADP-ribosyltransferase activity	SOAP_k35_scaffold2268	-0.6614	0
ubiquilin-1-like isoform X1		SOAP_k35_scaffold34686	0.8299	0
ras-related protein Rab-2	C:Golgi membrane; F:GTPase activity; F:sphingomyelin phosphodiesterase activity; F:GTP binding; C:endoplasmic reticulum membrane; P:intracellular protein transport; P:vesicle-mediated transport; P:Rab protein signal transduction; C:endoplasmic reticulum-Golgi intermediate compartment membrane	SOAP_k35_scaffold35292	0.6817	0
26S protease regulatory subunit 4	F:ATP binding; C:cytoplasm; F:peptidase activity; C:proteasome regulatory particle, base subcomplex; F:hydrolase activity, acting on ester bonds; F:TBP-class protein binding; F:proteasome-activating activity; P:positive regulation of proteasomal protein catabolic process	SOAP_k35_scaffold39039	0.3411	0.0291
tektin-2-like	C:microtubule cytoskeleton; P:cilium assembly; P:cilium movement involved in cell motility	SOAP_k35_scaffold4050	-0.5738	0.0001
hsc70-interacting protein-like	P:chaperone cofactor-dependent protein refolding	SOAP_k35_scaffold45418	0.761	0
endothelial differentiation-related factor 1-like	F:DNA binding; C:nucleus	SOAP_k35_scaffold50689	0.6442	0
galectin 3	F:carbohydrate binding	SOAP_k35_scaffold60126	-0.5059	0.0007
protein FAM166B-like		SOAP_k35_scaffold63118	-0.6768	0
core histone macro-H2A.1-like isoform X2	C:nucleosome; F:DNA binding; C:nucleus; F:protein heterodimerization activity	SOAP_k35_scaffold64753	-0.6549	0
very low-density lipoprotein receptor-like	F:peptidase activity	SOAP_k35_scaffold65427	0.6276	0
serine racemase	P:cellular amino acid metabolic process; F:isomerase activity; F:pyridoxal phosphate binding	SOAP_k35_scaffold68778	0.7881	0
TPA_inf: TEPP protein		SOAP_k35_scaffold74482	-0.7908	0
Long-chain specific acyl-CoA dehydrogenase, mitochondrial	F:long-chain-acyl-CoA dehydrogenase activity; C:mitochondrion; F:palmitoyl-CoA oxidase activity; P:carnitine metabolic process, CoA-linked; P:fatty acid beta-oxidation using acyl-CoA dehydrogenase; P:long-chain fatty acid catabolic process; F:flavin adenine dinucleotide binding	SOAP_k35_scaffold81466	0.8007	0
Non-specific lipid-transfer protein	F:acyltransferase activity, transferring groups other than amino-acyl groups	SOAP_k35_scaffold83898	0.821	0
H/ACA ribonucleoprotein complex subunit 1	P:pseudouridine synthesis; F:RNA binding; C:nucleolus; P:rRNA processing	SOAP_k35_scaffold85377	0.6218	0
---NA---		SOAP_k35_scaffold85967	0.4385	0.0041
X-ray repair cross-complementing protein 5-like	P:telomere maintenance; C:chromosome, telomeric region; F:damaged DNA binding; F:double-stranded DNA binding; F:helicase activity; P:double-strand break repair via nonhomologous end joining; F:telomeric DNA binding; C:Ku70:Ku80 complex; P:cellular response to gamma radiation; P:cellular response to X-ray	SOAP_k35_scaffold86205	-0.488	0.0012
Bifunctional purine biosynthesis protein PURH	F:IMP cyclohydrolase activity; F:phosphoribosylaminoimidazolecarboxamide formyltransferase activity; P:purine nucleotide biosynthetic process	SOAP_k35_scaffold92373	0.4853	0.0013
PREDICTED: uncharacterized protein LOC105329767 isoform X1		SOAP_k35_scaffold93890	-0.7099	0
predicted protein		SOAP_k35_scaffold99224	0.7074	0
histone H2A-like	C:nucleosome; F:DNA binding; C:nucleus; F:protein heterodimerization activity	SOAP_k45_C2935071	0.4763	0.0016
Microsomal glutathione S-transferase 1	C:membrane; F:transferase activity	SOAP_k45_C3089833	-0.3443	0.0275
33 kDa inner dynein arm light chain, axonemal	F:cytoskeletal motor activity; C:axoneme; C:filopodium; C:dynein complex; P:inner dynein arm assembly; F:dynein heavy chain binding	SOAP_k45_C3115953	-0.5823	0.0001
---NA---		SOAP_k45_C3161627	0.555	0.0002
L-xylulose reductase-like	F:oxidoreductase activity; P:obsolete oxidation-reduction process	SOAP_k45_C3167303	0.6487	0
T-complex protein 1 subunit beta	F:ATP binding; C:chaperonin-containing T-complex; P:protein folding; F:unfolded protein binding	SOAP_k45_C3184463	0.9296	0
eukaryotic translation initiation factor 3 subunit D-like	P:formation of cytoplasmic translation initiation complex; P:cap-dependent translational initiation; F:translation initiation factor activity; C:eukaryotic translation initiation factor 3 complex; C:eukaryotic 43S preinitiation complex; C:eukaryotic 48S preinitiation complex; F:mRNA cap binding	SOAP_k45_C3186945	0.7884	0
nucleoside diphosphate kinase 7 isoform X1	F:nucleoside diphosphate kinase activity; F:ATP binding; P:nucleoside diphosphate phosphorylation; P:GTP biosynthetic process; P:UTP biosynthetic process; P:CTP biosynthetic process	SOAP_k45_scaffold104055	-0.7858	0
26S protease regulatory subunit 8	C:proteasome complex; F:ATP binding; C:cytoplasm; P:proteolysis; F:peptidase activity; P:protein catabolic process	SOAP_k45_scaffold109189	0.4714	0.0019
---NA---		SOAP_k45_scaffold109392	-0.3968	0.0102
flotillin-2a-like isoform X2		SOAP_k45_scaffold115003	0.6928	0
bifunctional polynucleotide phosphatase/kinase-like	P:DNA repair; P:phosphorylation; P:dephosphorylation; F:nucleobase-containing compound kinase activity	SOAP_k45_scaffold118480	-0.5965	0
putative calmodulin	F:binding; P:cellular process	SOAP_k45_scaffold134484	0.6564	0
serine--pyruvate aminotransferase-like	F:serine-pyruvate transaminase activity; C:peroxisome; F:alanine-glyoxylate transaminase activity; P:glycine biosynthetic process, by transamination of glyoxylate	SOAP_k45_scaffold136705	-0.5217	0.0005
glycine--tRNA ligase-like	F:glycine-tRNA ligase activity; F:ATP binding; C:mitochondrion; C:integral component of membrane; P:mitochondrial glycyl-tRNA aminoacylation; P:tail-anchored membrane protein insertion into ER membrane	SOAP_k45_scaffold139803	0.8443	0
RecName: Full=Actin, cytoplasmic; Contains: RecName: Full=Actin, cytoplasmic, intermediate form; Flags: Precursor	F:ATP binding; C:cytoplasm; C:actin cytoskeleton	SOAP_k45_scaffold24900	-0.4611	0.0024
myticin C		SOAP_k45_scaffold27664	0.4913	0.0011
microspherule protein 1-like	F:G-quadruplex RNA binding; C:collagen trimer; P:protein folding; C:Ino80 complex; F:unfolded protein binding; C:MLL1 complex	SOAP_k45_scaffold29255	0.8488	0
zinc metalloproteinase nas-14-like	F:hydrolase activity	SOAP_k45_scaffold334	0.6537	0
beta-ureidopropionase-like isoform X1	F:beta-ureidopropionase activity; P:beta-alanine biosynthetic process via 3-ureidopropionate	SOAP_k45_scaffold37430	0.3669	0.0183
sulfide:quinone oxidoreductase, mitochondrial	P:sulfide oxidation, using sulfide:quinone oxidoreductase; F:sulfide:quinone oxidoreductase activity; F:FAD binding	SOAP_k45_scaffold52565	0.6988	0
60S ribosomal protein L18a	F:structural constituent of ribosome; P:translation; C:cytosolic large ribosomal subunit	SOAP_k45_scaffold53369	0.4249	0.0056
heat shock cognate 71 kDa protein	C:Prp19 complex; F:G protein-coupled receptor binding; F:phosphatidylserine binding; F:ATP binding; C:nucleus; C:late endosome; C:cytosol; C:integral component of membrane; F:ATP hydrolysis activity; F:protein-macromolecule adaptor activity; F:heat shock protein binding; F:ubiquitin protein ligase binding; P:regulation of protein stability; P:protein refolding; P:positive regulation by host of vi…	SOAP_k45_scaffold55738	0.9239	0
Stress-induced protein 1		SOAP_k45_scaffold57556	0.8604	0
caspase-7 isoform X2	F:peptidase activity	SOAP_k45_scaffold69436	0.5194	0.0005
calcyphosin-like protein		SOAP_k45_scaffold71040	-0.355	0.0228
hypothetical protein AM593_01299, partial		SOAP_k45_scaffold78851	-0.4686	0.002
dipeptidase 1-like	F:metallopeptidase activity; F:exopeptidase activity; C:intrinsic component of membrane	SOAP_k45_scaffold80748	-0.5871	0.0001
insulin-like growth factor 2 mRNA-binding protein 2 isoform X2	F:mRNA binding	SOAP_k45_scaffold87205	-0.6488	0
protein disulfide-isomerase A3-like	F:protein disulfide isomerase activity; C:obsolete cell; P:cell redox homeostasis	SOAP_k45_scaffold89496	0.8379	0
serine/arginine repetitive matrix protein 1-like		SOAP_k45_scaffold90473	-0.4738	0.0018
urease subunit alpha-like	F:urease activity; F:nickel cation binding; P:urea catabolic process	SOAP_k45_scaffold941	-0.3698	0.0173
adenosylhomocysteinase A	F:adenosylhomocysteinase activity; C:cytosol; P:one-carbon metabolic process; P:S-adenosylmethionine cycle	SOAP_k45_scaffold95986	0.4202	0.0062
thioredoxin reductase 1, cytoplasmic-like	F:thioredoxin-disulfide reductase activity; C:mitochondrion; F:electron transfer activity; F:protein-disulfide reductase activity; P:electron transport chain; P:cell redox homeostasis; F:flavin adenine dinucleotide binding; P:cellular oxidant detoxification	SOAP_k45_scaffold96995	0.3697	0.0173
perlucin-like protein	C:membrane	SOAP_k55_C2938657	0.5113	0.0006
NADH dehydrogenase [ubiquinone] 1 beta subcomplex subunit 10		SOAP_k55_C2977371	0.5803	0.0001
calmodulin-like protein 3		SOAP_k55_C3099591	0.6835	0
uncharacterized protein LOC111137885		SOAP_k55_C3140445	-0.3476	0.026
cdc42 homolog	F:GTPase activity; F:GTP binding; P:small GTPase mediated signal transduction	SOAP_k55_C3149049	0.6059	0
26S proteasome non-ATPase regulatory subunit 7	C:nucleoplasm; C:proteasome regulatory particle; F:protein homodimerization activity; P:proteasome-mediated ubiquitin-dependent protein catabolic process	SOAP_k55_C3198257	0.3832	0.0134
actin-interacting protein 1 isoform X1	C:actin cytoskeleton; P:actin cytoskeleton organization; C:obsolete cytoskeletal part; P:supramolecular fiber organization	SOAP_k55_C3218297	0.5418	0.0003
---NA---		SOAP_k55_scaffold105646	-0.6466	0
fatty acid-binding protein homolog 5-like		SOAP_k55_scaffold106933	-0.3696	0.0174
60S ribosomal protein L13-like	F:structural constituent of ribosome; C:ribosome; P:translation	SOAP_k55_scaffold120763	0.3572	0.0219
guanine nucleotide-binding protein G(i) subunit alpha isoform X2	F:GTPase activity; F:GTP binding; P:adenylate cyclase-modulating G protein-coupled receptor signaling pathway; F:G-protein beta/gamma-subunit complex binding; F:metal ion binding	SOAP_k55_scaffold121605	0.339	0.0301
fatty acid-binding protein, heart		SOAP_k55_scaffold124253	0.4823	0.0014
coatomer subunit gamma-2-like	C:Golgi membrane; F:structural molecule activity; P:intracellular protein transport; C:integral component of membrane; P:vesicle-mediated transport; C:COPI vesicle coat	SOAP_k55_scaffold140673	0.8272	0
cilia- and flagella-associated protein 20	C:nucleus; C:centriole; C:microtubule; C:integral component of membrane; P:protein polyglutamylation; C:motile cilium; C:ciliary basal body; P:cilium assembly; P:regulation of cilium beat frequency involved in ciliary motility; P:positive regulation of cell motility; P:positive regulation of feeding behavior	SOAP_k55_scaffold143270	-0.7727	0
uncharacterized protein LOC110453401		SOAP_k55_scaffold15805	-0.7913	0
E3 ubiquitin/ISG15 ligase TRIM25-like		SOAP_k55_scaffold21574	0.8294	0
Translocon-associated protein subunit beta	C:membrane; F:transferase activity	SOAP_k55_scaffold23884	0.5225	0.0005
tubulin beta-1 chain-like	P:microtubule cytoskeleton organization; P:mitotic cell cycle; F:GTPase activity; F:structural constituent of cytoskeleton; F:GTP binding; C:cytoplasm; C:microtubule	SOAP_k55_scaffold2840	-0.4363	0.0043
cytochrome b-c1 complex subunit 8	C:mitochondrion; F:ubiquinol-cytochrome-c reductase activity; C:integral component of membrane; P:electron transport chain; P:forebrain development	SOAP_k55_scaffold51212	0.3522	0.0239
torsin family 1, member A (torsin A)	C:endoplasmic reticulum; P:nuclear envelope organization; F:cytoskeletal protein binding; P:protein localization; C:obsolete intracellular organelle part; P:cellular localization	SOAP_k55_scaffold5587	0.8402	0
high mobility group-T protein-like	C:chromatin; C:cytoplasm; P:DNA recombination; P:chromatin remodeling; F:transcription factor binding; F:DNA binding, bending; F:2-alkenal reductase [NAD(P)+] activity; P:positive regulation of innate immune response; P:positive regulation of transcription by RNA polymerase II; P:obsolete oxidation-reduction process	SOAP_k55_scaffold59343	-0.5654	0.0001
phosphoenolpyruvate phosphomutase	P:organic phosphonate biosynthetic process; F:metal ion binding; F:phosphoenolpyruvate mutase activity	SOAP_k55_scaffold65750	0.3391	0.0301
Serine/arginine-rich splicing factor 1A	F:RNA binding	SOAP_k55_scaffold7437	0.4793	0.0015
Death-associated protein 1		SOAP_k55_scaffold84633	0.7065	0
thiopurine S-methyltransferase	F:methyltransferase activity	SOAP_k55_scaffold87955	-0.7526	0
Rho GDP-dissociation inhibitor 1		SOAP_k55_scaffold94776	0.3173	0.0432
barrier-to-autointegration factor	F:DNA binding	SOAP_k65_C1800541	-0.3534	0.0234
---NA---		SOAP_k65_C2069533	0.3684	0.0178
fatty acid-binding protein-like		SOAP_k65_C2290255	-0.4223	0.006
Kyphoscoliosis peptidase		SOAP_k65_C2393103	0.4378	0.0042
3-hydroxyanthranilate 3,4-dioxygenase-like	F:3-hydroxyanthranilate 3,4-dioxygenase activity; C:cytoplasm; P:tryptophan catabolic process; F:ferrous iron binding; P:quinolinate biosynthetic process; P:'de novo' NAD biosynthetic process from tryptophan; P:anthranilate metabolic process; P:obsolete oxidation-reduction process	SOAP_k65_C2409973	0.3284	0.036
26S protease regulatory subunit 7	F:ATP binding; C:cytosol; P:ubiquitin-dependent protein catabolic process; F:peptidase activity; C:proteasome regulatory particle, base subcomplex; F:TBP-class protein binding; F:proteasome-activating activity; C:cytoplasmic ribonucleoprotein granule; P:positive regulation of RNA polymerase II transcription preinitiation complex assembly; P:positive regulation of proteasomal protein catabolic pro…	SOAP_k65_C2452645	0.5479	0.0002
histone H2A.V	C:nucleosome; C:euchromatin; C:heterochromatin; F:RNA polymerase II cis-regulatory region sequence-specific DNA binding; F:RNA polymerase II cis-regulatory region sequence-specific DNA binding; F:RNA polymerase II core promoter sequence-specific DNA binding; P:chromatin organization; F:nucleosomal DNA binding; P:positive regulation of transcription by RNA polymerase II; F:protein heterodimerizati…	SOAP_k65_scaffold101197	-0.5432	0.0002
protein disulfide isomerase	F:protein disulfide isomerase activity; C:obsolete cell; P:cell redox homeostasis; F:dioxygenase activity; P:obsolete oxidation-reduction process	SOAP_k65_scaffold105473	0.8488	0
calcyphosin-like protein		SOAP_k65_scaffold110072	-0.3719	0.0166
heterogeneous nuclear ribonucleoprotein A1-like isoform X2	F:mRNA binding; P:germ cell development	SOAP_k65_scaffold116980	0.748	0
testis-specific chromodomain protein Y 2-like		SOAP_k65_scaffold117794	-0.6403	0
cilia- and flagella-associated protein 161-like	C:membrane	SOAP_k65_scaffold119323	-0.6988	0
nascent polypeptide-associated complex subunit alpha-like	C:nascent polypeptide-associated complex; F:hydrolase activity	SOAP_k65_scaffold123541	0.6271	0
putative IQ motif and ankyrin repeat domain-containing protein		SOAP_k65_scaffold125036	-0.5424	0.0002
transcription factor BTF3 homolog 4-like	C:cytosol; C:nascent polypeptide-associated complex; C:polysomal ribosome	SOAP_k65_scaffold125860	0.5005	0.0009
Universal stress protein A-like protein		SOAP_k65_scaffold126922	-0.4612	0.0024
PREDICTED: uncharacterized protein LOC105334161 isoform X4		SOAP_k65_scaffold130078	-0.756	0
78 kDa glucose-regulated protein	P:response to hypoxia; P:response to yeast; F:ATP binding; C:extracellular region; C:endoplasmic reticulum lumen; F:hydrolase activity	SOAP_k65_scaffold133976	0.8998	0
alpha-aspartyl dipeptidase	C:cytoplasm; P:proteolysis; F:serine-type peptidase activity; F:dipeptidase activity	SOAP_k65_scaffold135063	0.3628	0.0197
Annexin A7	F:integrin binding; F:calcium ion binding; F:calcium-dependent phospholipid binding; C:nuclear envelope; C:endoplasmic reticulum membrane; C:cytosol; C:plasma membrane; P:cellular calcium ion homeostasis; P:autophagy; P:hemostasis; P:cell population proliferation; P:regulation of cell shape; P:response to salt stress; P:cellular water homeostasis; P:negative regulation of gene expression; P:respo…	SOAP_k65_scaffold138727	-0.5525	0.0002
Prefoldin subunit 4	C:nucleus; C:mitochondrion; P:protein folding; C:prefoldin complex; F:unfolded protein binding	SOAP_k65_scaffold138982	0.3262	0.0374
radial spoke head protein 9 homolog	C:radial spoke; P:axoneme assembly; P:motile cilium assembly; P:cilium movement involved in cell motility	SOAP_k65_scaffold142951	-0.702	0
EF-hand domain-containing family member B	F:calcium ion binding	SOAP_k65_scaffold34095	-0.6704	0
protein IWS1 homolog	F:protein binding; C:nucleoplasm; P:transcription elongation from RNA polymerase II promoter; P:regulation of mRNA export from nucleus; P:regulation of mRNA processing; P:regulation of histone H4 acetylation; P:regulation of histone H3-K36 trimethylation	SOAP_k65_scaffold34213	0.6245	0
prostaglandin E synthase 3	C:nucleus; C:cytosol; P:protein folding; F:chaperone binding; P:chaperone-mediated protein complex assembly; F:Hsp90 protein binding	SOAP_k65_scaffold41604	0.9199	0
heat shock protein 70	F:ATP binding	SOAP_k65_scaffold43210	0.518	0.0005
coiled-coil domain-containing protein 170-like	C:membrane	SOAP_k65_scaffold66145	-0.3642	0.0192
radial spoke head 14 homolog		SOAP_k65_scaffold69873	-0.6943	0
Centrin-3	F:calcium ion binding; C:microtubule organizing center; F:microtubule binding; P:spindle pole body duplication	SOAP_k65_scaffold79464	-0.5253	0.0004
actin, cytoplasmic	F:ATP binding; C:cytoplasm; C:cytoskeleton	SOAP_k65_scaffold80956	-0.5019	0.0008
Calponin transgelin		SOAP_k65_scaffold87942	0.4431	0.0037
low-density lipoprotein receptor-related protein 8-like		SOAP_k75_C1218177	-0.6368	0
Sjoegren syndrome nuclear autoantigen 1		SOAP_k75_C1418900	-0.3683	0.0178
40S ribosomal protein S10-like	P:ribosomal small subunit assembly; F:structural constituent of ribosome; C:cytosolic small ribosomal subunit	SOAP_k75_C1539477	0.3538	0.0232
ubiquitin-60S ribosomal protein L40	P:cytoplasmic translation; F:structural constituent of ribosome; C:nucleus; P:ubiquitin-dependent protein catabolic process; P:protein ubiquitination; C:cytosolic large ribosomal subunit; C:cytosolic small ribosomal subunit; F:protein tag; F:ubiquitin protein ligase binding	SOAP_k75_C1546095	0.3608	0.0205
NHP2-like protein 1	F:RNA binding; C:nucleolus; C:ribosome; P:ribosome biogenesis	SOAP_k75_C1562851	0.3482	0.0257
calmodulin	F:calcium ion binding; P:calcium-mediated signaling	SOAP_k75_C1586319	-0.5836	0.0001
hemagglutinin/amebocyte aggregation factor-like		SOAP_k75_C1614391	-0.4912	0.0011
Prefoldin subunit 2	P:protein folding; C:prefoldin complex; C:intracellular membrane-bounded organelle; C:obsolete cytoplasmic part; F:unfolded protein binding	SOAP_k75_C1624775	0.5454	0.0002
Peptidyl-prolyl cis-trans isomerase FKBP1A	P:protein peptidyl-prolyl isomerization; F:peptidyl-prolyl cis-trans isomerase activity	SOAP_k75_C1629207	-0.452	0.003
---NA---		SOAP_k75_C1635445	0.336	0.0317
ras-related protein Rab-14	F:GTPase activity; F:GTP binding; C:early endosome; C:trans-Golgi network; C:cytosol; P:intracellular protein transport; P:Golgi to endosome transport; P:endocytic recycling; P:Rab protein signal transduction; P:defense response to bacterium; C:phagocytic vesicle; C:recycling endosome; P:phagolysosome assembly involved in apoptotic cell clearance	SOAP_k75_C1664093	0.5226	0.0005
---NA---		SOAP_k75_C1666511	0.4703	0.0019
glutathione S-transferase		SOAP_k75_C1670930	-0.743	0
endoplasmic reticulum resident protein 29-like	C:endoplasmic reticulum; P:cellular process; C:membrane; F:transferase activity	SOAP_k75_C1677820	0.8923	0
coactosin-like protein		SOAP_k75_C1678120	-0.7548	0
calcyclin-binding protein	F:protein binding	SOAP_k75_C1679388	0.8429	0
PREDICTED: uncharacterized protein LOC105338874		SOAP_k75_C1693762	-0.3229	0.0395
heterogeneous nuclear ribonucleoprotein C-like 3		SOAP_k75_C1731622	-0.5817	0.0001
elongation factor 1-alpha	F:translation elongation factor activity; F:GTPase activity; F:GTP binding; P:translational elongation	SOAP_k75_C1734184	0.7532	0
Transcription intermediary factor 1-beta		SOAP_k75_C1736930	-0.4762	0.0016
heterogeneous nuclear ribonucleoprotein H3-like	F:RNA binding	SOAP_k75_C1743882	0.5498	0.0002
carboxylesterase 1C-like		SOAP_k75_C1746728	-0.6083	0
uncharacterized protein LOC110460860	F:calcium ion binding	SOAP_k75_C1752126	-0.8149	0
nucleoside diphosphate kinase homolog 5-like	F:nucleoside diphosphate kinase activity; P:nucleoside diphosphate phosphorylation; P:GTP biosynthetic process; P:UTP biosynthetic process; P:CTP biosynthetic process; P:spermatid differentiation; P:negative regulation of oxidative stress-induced intrinsic apoptotic signaling pathway	SOAP_k75_scaffold102867	-0.6856	0
gelsolin-like protein 2	F:binding; P:regulation of actin filament polymerization	SOAP_k75_scaffold111630	0.6567	0
mytimycin precursor		SOAP_k75_scaffold119939	-0.384	0.0132
uncharacterized protein LOC111125298 isoform X2		SOAP_k75_scaffold121696	-0.7364	0
outer dense fiber protein 3-like		SOAP_k75_scaffold129450	-0.5852	0.0001
nacre protein		SOAP_k75_scaffold1392	-0.4341	0.0046
transforming growth factor-beta-induced protein ig-h3-like	C:obsolete extracellular region part	SOAP_k75_scaffold24164	-0.4502	0.0031
USP-like protein isoform 2		SOAP_k75_scaffold29061	0.8535	0
universal stress protein PHOS32-like		SOAP_k75_scaffold42873	-0.3796	0.0144
lamin-L(II)-like isoform X5		SOAP_k75_scaffold53288	-0.6027	0
peroxiredoxin 4 precursor	F:peroxidase activity; C:obsolete cell; P:cell redox homeostasis; F:peroxiredoxin activity; P:obsolete oxidation-reduction process; P:cellular oxidant detoxification	SOAP_k75_scaffold67627	0.7415	0
aldehyde dehydrogenase family 8 member A1	F:retinal dehydrogenase activity; P:retinal metabolic process; P:9-cis-retinoic acid biosynthetic process; P:obsolete oxidation-reduction process	SOAP_k75_scaffold73755	-0.4044	0.0087
PREDICTED: uncharacterized protein LOC105326636		SOAP_k75_scaffold76731	-0.6497	0
ELAV-like protein 1-B isoform X1		SOAP_k75_scaffold77796	0.3378	0.0308
major egg antigen-like		SOAP_k75_scaffold83950	0.8915	0
protein disulfide-isomerase A4-like	F:protein disulfide isomerase activity; C:endoplasmic reticulum; P:protein folding; C:cell surface; P:response to endoplasmic reticulum stress	SOAP_k75_scaffold88308	0.7854	0
phospholipid scramblase 1-like	P:plasma membrane phospholipid scrambling; F:phospholipid scramblase activity	SOAP_k75_scaffold93890	-0.4602	0.0025
matrix metalloproteinase	F:peptidase activity	SOAP_k75_scaffold98997	0.476	0.0017
tctex1 domain-containing protein 1	P:cilium assembly	SOAP_k85_C1040946	-0.3215	0.0404
lactoylglutathione lyase	F:lactoylglutathione lyase activity; F:metal ion binding	SOAP_k85_C1092666	-0.4058	0.0085
calmodulin 3b (phosphorylase kinase, delta)	F:calcium ion binding; F:kinase activity; P:phosphorylation; P:calcium-mediated signaling	SOAP_k85_C1103584	-0.5455	0.0002
mitochondrial substrate carrier family protein ucpB-like	P:mitochondrial transport; C:integral component of membrane; C:mitochondrial membrane	SOAP_k85_C1145140	-0.3506	0.0246
glutathione S-transferase A-like	F:glutathione transferase activity; C:cytoplasm; P:glutathione metabolic process; F:glutathione binding	SOAP_k85_C1147684	-0.5808	0.0001
Tubulin beta-4B chain	P:microtubule cytoskeleton organization; P:mitotic cell cycle; F:GTPase activity; F:structural constituent of cytoskeleton; F:GTP binding; C:cytoplasm; C:microtubule	SOAP_k85_C1157400	-0.3446	0.0274
mitogen-activated protein kinase 1	P:MAPK cascade; F:MAP kinase activity; F:ATP binding	SOAP_k85_C1158148	-0.3108	0.048
Trifunctional enzyme subunit beta, mitochondrial	F:acyltransferase activity, transferring groups other than amino-acyl groups	SOAP_k85_C1158746	0.4217	0.006
erlin-2 isoform X1	C:endoplasmic reticulum membrane; C:cytosol; C:plasma membrane; F:cholesterol binding; C:integral component of membrane; P:ubiquitin-dependent ERAD pathway; F:ubiquitin protein ligase binding; P:SREBP signaling pathway; C:protein-containing complex; C:membrane raft; P:negative regulation of cholesterol biosynthetic process; P:negative regulation of fatty acid biosynthetic process; P:transmembrane…	SOAP_k85_C1159842	0.722	0
uncharacterized protein LOC110989726		SOAP_k85_C1169206	-0.4935	0.001
Coatomer subunit delta	C:Golgi membrane; P:retrograde vesicle-mediated transport, Golgi to endoplasmic reticulum; P:protein transport; C:COPI vesicle coat	SOAP_k85_C1169662	0.7821	0
Trifunctional enzyme subunit alpha, mitochondrial	F:3-hydroxyacyl-CoA dehydrogenase activity; F:enoyl-CoA hydratase activity; F:ATP binding; P:fatty acid beta-oxidation; C:mitochondrial fatty acid beta-oxidation multienzyme complex	SOAP_k85_C1173230	0.8072	0
neuroendocrine convertase 1-like		SOAP_k85_C1174782	-0.3696	0.0174
ras GTPase-activating protein-binding protein 2-like isoform X1	F:RNA binding; P:stress granule assembly	SOAP_k85_C1177116	0.7983	0
laminin subunit beta-1 isoform X1	P:anatomical structure morphogenesis; P:cellular component organization	SOAP_k85_C1178402	-0.6405	0
40S ribosomal protein S19-like	F:structural constituent of ribosome; C:ribosome; P:translation	SOAP_k85_C937634	0.3799	0.0143
complement C1q-like protein 4		SOAP_k85_C989656	0.5484	0.0002
L-rhamnose-binding lectin CSL3-like		SOAP_k85_C990824	-0.6035	0
guanylate kinase-like isoform X2	F:guanylate kinase activity; P:phosphorylation; P:GMP metabolic process; P:GDP metabolic process	SOAP_k85_scaffold100309	0.3801	0.0142
EF-hand domain-containing family member C2-like	F:calcium ion binding; C:microtubule; P:regulation of neuron projection development	SOAP_k85_scaffold102927	-0.5459	0.0002
glycerol-3-phosphate dehydrogenase [NAD(+)], cytoplasmic-like	F:glycerol-3-phosphate dehydrogenase [NAD+] activity; P:carbohydrate metabolic process; C:glycerol-3-phosphate dehydrogenase complex; F:protein homodimerization activity; P:glycerol-3-phosphate catabolic process; F:NAD binding; P:obsolete oxidation-reduction process	SOAP_k85_scaffold21209	0.6824	0
epidermal differentiation-specific protein-like		SOAP_k85_scaffold28613	-0.5624	0.0001
RNA-binding protein 45-like		SOAP_k85_scaffold36720	0.8143	0
calumenin-B-like isoform X1	F:calcium ion binding; C:endoplasmic reticulum	SOAP_k85_scaffold37119	0.8354	0
sulfite oxidase-like	F:transmembrane signaling receptor activity; F:extracellular ligand-gated ion channel activity; C:integral component of membrane; F:oxidoreductase activity; F:heme binding; F:molybdenum ion binding; P:ion transmembrane transport; P:nitrate assimilation; F:molybdopterin cofactor binding; P:obsolete oxidation-reduction process	SOAP_k85_scaffold39634	-0.3274	0.0366
uncharacterized protein LOC110442690		SOAP_k85_scaffold47718	0.3588	0.0213
Mitogen-activated protein kinase 14	P:MAPK cascade; F:MAP kinase activity; F:ATP binding; C:nucleus; C:cytoplasm; P:regulation of gene expression; P:cellular response to organic substance	SOAP_k85_scaffold528	-0.384	0.0132
polypyrimidine tract-binding protein 1-like isoform X4	F:nucleic acid binding	SOAP_k85_scaffold53449	-0.6783	0
heat shock protein 60	F:ATP binding; C:cytoplasm; P:protein refolding	SOAP_k85_scaffold54459	0.8496	0
purine nucleoside phosphorylase-like isoform X2	F:purine-nucleoside phosphorylase activity; P:nucleoside metabolic process	SOAP_k85_scaffold55395	0.6207	0
feeding circuit activating peptides-like		SOAP_k85_scaffold55626	0.3885	0.0121
peptidyl prolyl cis-trans isomerase B	P:protein peptidyl-prolyl isomerization; F:peptidyl-prolyl cis-trans isomerase activity; F:cyclosporin A binding; P:protein refolding; F:unfolded protein binding	SOAP_k85_scaffold58982	0.7821	0
major egg antigen-like isoform X3		SOAP_k85_scaffold65052	0.4981	0.0009
hypothetical protein AM593_04087, partial		SOAP_k85_scaffold87170	-0.5975	0
charged multivesicular body protein 4b	P:vacuolar transport; C:integral component of membrane	SOAP_k85_scaffold9259	0.6502	0
heat shock protein 70 B2-like	F:ATP binding	TransAb_k35_J785316	0.6475	0
uncharacterized oxidoreductase At1g06690, chloroplastic-like	F:oxidoreductase activity; P:obsolete oxidation-reduction process	TransAb_k35_J790447	0.3617	0.0202
JmjC domain-containing protein 8		TransAb_k35_R792975	0.6096	0
Dual specificity protein kinase shkA		TransAb_k35_R793273	-0.5842	0.0001
heat shock protein 90	F:ATP binding; C:cytosol; C:plasma membrane; P:protein folding; C:cell surface; C:protein-containing complex; P:cellular response to heat; C:perinuclear region of cytoplasm; P:protein stabilization; F:unfolded protein binding; F:disordered domain specific binding	TransAb_k35_R802680	0.8809	0
Complement C1q-like protein 4		TransAb_k35_R805287	-0.3642	0.0192
uncharacterized protein LOC111123273 isoform X2		TransAb_k35_R806287	0.7473	0
proteasome subunit alpha type-6	C:P-body; F:RNA binding; F:threonine-type endopeptidase activity; C:nucleoplasm; C:polysome; P:proteasomal ubiquitin-independent protein catabolic process; C:nuclear matrix; C:proteasome core complex, alpha-subunit complex; P:proteasome-mediated ubiquitin-dependent protein catabolic process; F:NF-kappaB binding; P:positive regulation of NF-kappaB transcription factor activity	TransAb_k35_R810745	0.6918	0
putative transcription factor p65 homolog isoform X1	F:DNA binding; F:DNA-binding transcription factor activity; C:nucleus; C:cytoplasm; P:regulation of transcription by RNA polymerase II	TransAb_k35_R812424	0.6048	0
heme-binding protein 2-like	F:heme binding	TransAb_k35_R813582	0.4939	0.001
heterogeneous nuclear ribonucleoprotein R-like isoform X2	F:RNA binding	TransAb_k35_R813674	0.7711	0
protein phosphatase 1 regulatory subunit 32-like	F:phosphatase binding	TransAb_k35_R814371	-0.6489	0
26S protease regulatory subunit 10B	F:ATP binding; C:cytoplasm; F:peptidase activity; C:proteasome regulatory particle, base subcomplex; F:ATP hydrolysis activity; P:ubiquitin-dependent ERAD pathway	TransAb_k35_R815260	0.453	0.0029
calcyphosin-like protein isoform X1	F:calcium ion binding	TransAb_k35_R816822	-0.8715	0
Universal stress protein A-like protein		TransAb_k35_R816985	0.9253	0
glutathione S-transferase omega-1-like	F:glutathione transferase activity; C:cytoplasm	TransAb_k35_R817317	-0.5583	0.0001
soma ferritin-like	F:ferroxidase activity; C:obsolete cell; P:iron ion transport; P:cellular iron ion homeostasis; F:ferric iron binding; P:obsolete oxidation-reduction process	TransAb_k35_R817955	0.4401	0.004
protein OSCP1-like		TransAb_k35_R818849	-0.4381	0.0042
14-3-3 protein epsilon isoform X1	F:monooxygenase activity; F:protein domain specific binding; P:obsolete oxidation-reduction process	TransAb_k35_R819017	0.5889	0.0001
syntenin-1-like isoform X1	P:chemical synaptic transmission; P:actin cytoskeleton organization; P:intracellular signal transduction	TransAb_k35_R820753	0.7735	0
---NA---		TransAb_k35_R823155	-0.448	0.0033
phosphoenolpyruvate carboxykinase, cytosolic [GTP]-like	F:phosphoenolpyruvate carboxykinase (GTP) activity; F:GTP binding; P:gluconeogenesis; F:kinase activity; P:phosphorylation	TransAb_k35_R823485	0.6831	0
coiled-coil domain-containing protein 63-like	P:cilium movement; C:axoneme; P:outer dynein arm assembly	TransAb_k35_R823807	-0.6504	0
calmodulin-4-like isoform X3		TransAb_k35_R824855	-0.509	0.0007
thimet oligopeptidase-like isoform X1	F:metalloendopeptidase activity; P:proteolysis; F:metal ion binding	TransAb_k35_R829675	0.3995	0.0097
adenylate kinase 8-like	F:adenylate kinase activity; F:ATP binding; P:phosphorylation; P:nucleoside monophosphate phosphorylation	TransAb_k35_R833128	-0.6707	0
T-complex protein 1 subunit zeta	F:ATP binding; C:chaperonin-containing T-complex; P:protein folding; F:unfolded protein binding	TransAb_k35_R835589	0.8799	0
Obg-like ATPase 1	F:ATP binding; F:GTP binding; C:cytoplasm; F:ATP hydrolysis activity; F:ribosome binding; F:ribosomal large subunit binding	TransAb_k35_R838596	0.6441	0
ras-related protein Rab-1A	P:autophagosome assembly; C:Golgi membrane; F:GTPase activity; F:GTP binding; C:endoplasmic reticulum membrane; P:intracellular protein transport; P:endoplasmic reticulum to Golgi vesicle-mediated transport; P:Rab protein signal transduction	TransAb_k35_S138945	0.8004	0
proteasome subunit alpha type-3	F:threonine-type endopeptidase activity; C:nucleus; C:cytoplasm; P:ubiquitin-dependent protein catabolic process; C:proteasome core complex, alpha-subunit complex	TransAb_k35_S166619	0.3954	0.0105
protein disulfide-isomerase A5-like		TransAb_k35_S173404	0.5759	0.0001
cathepsin B	F:cysteine-type endopeptidase activity; C:extracellular space; C:lysosome; C:integral component of membrane; P:regulation of catalytic activity; P:proteolysis involved in protein catabolic process	TransAb_k35_S174984	0.8739	0
protein ATP6V1FNB-like		TransAb_k35_S237749	-0.872	0
phytanoyl-CoA dioxygenase domain-containing protein 1-like	F:dioxygenase activity; P:obsolete oxidation-reduction process	TransAb_k35_S299934	0.5268	0.0004
ADP-ribosylation factor 4	F:protein binding; F:GTP binding; C:Golgi apparatus; C:plasma membrane; P:intracellular protein transport; P:retrograde vesicle-mediated transport, Golgi to endoplasmic reticulum; P:Golgi to plasma membrane transport	TransAb_k35_S311203	0.8402	0
ras-related protein Rab-5B-like	F:GTPase activity; F:GTP binding; C:early endosome; C:plasma membrane; P:intracellular protein transport; P:regulation of endocytosis; C:endocytic vesicle; P:Rab protein signal transduction	TransAb_k35_S333024	0.3642	0.0192
arginine kinase	F:arginine kinase activity; F:ATP binding; P:phosphorylation	TransAb_k35_S37271	-0.7939	0
60S ribosomal protein L7a	C:ribosome; P:ribosome biogenesis	TransAb_k35_S391504	0.3304	0.0349
14-3-3 protein beta/alpha-1	P:establishment of mitotic spindle orientation; P:cell fate specification; C:nucleus; C:cell cortex; P:protein export from nucleus; P:regulation of mitotic cell cycle; P:determination of adult lifespan; P:embryo development ending in birth or egg hatching; P:polarity specification of anterior/posterior axis; P:zygote asymmetric cell division; P:heat acclimation; F:protein domain specific binding;…	TransAb_k35_S401347	0.4055	0.0085
eukaryotic peptide chain release factor subunit 1	P:cytoplasmic translational termination; C:cytosol; F:translation release factor activity, codon specific; C:translation release factor complex; F:sequence-specific mRNA binding	TransAb_k35_S426369	0.8706	0
F-actin-capping protein subunit alpha	F:actin binding; C:F-actin capping protein complex; P:barbed-end actin filament capping	TransAb_k35_S489414	-0.6241	0
profilin	F:actin monomer binding; C:cytoskeleton; C:cell cortex; P:sequestering of actin monomers	TransAb_k35_S497171	0.4898	0.0012
elongation factor 1-beta	F:translation elongation factor activity; C:eukaryotic translation elongation factor 1 complex; P:translational elongation	TransAb_k35_S62842	0.4358	0.0044
fatty acid-binding protein, heart		TransAb_k35_S68343	-0.3462	0.0266
hypothetical protein		TransAb_k35_S689778	-0.566	0.0001
glyceraldehyde-3-phosphate dehydrogenase	F:glyceraldehyde-3-phosphate dehydrogenase (NAD+) (phosphorylating) activity; C:cytoplasm; P:glucose metabolic process; P:glycolytic process; F:NADP binding; F:NAD binding; P:obsolete oxidation-reduction process	TransAb_k35_S695102	0.5505	0.0002
vesicle-associated membrane protein-associated protein A isoform X2	C:endoplasmic reticulum membrane; P:endoplasmic reticulum to Golgi vesicle-mediated transport; C:integral component of membrane; P:cellular component organization; F:FFAT motif binding; P:positive regulation by host of viral process; P:modulation by host of viral genome replication; P:protein localization to endoplasmic reticulum; P:positive regulation of viral life cycle	TransAb_k35_S697109	0.6906	0
major egg antigen-like		TransAb_k35_S775993	0.3288	0.0358
uncharacterized protein C1orf189 homolog isoform X1		TransAb_k35_S881451	-0.553	0.0002
ran-specific GTPase-activating protein-like	F:GTPase activator activity; C:nuclear pore; C:cytoplasm; C:centrosome; F:small GTPase binding; P:positive regulation of mitotic centrosome separation	TransAb_k35_S882717	0.7837	0
tyrosine--tRNA ligase, cytoplasmic-like	F:tRNA binding; F:tyrosine-tRNA ligase activity; F:ATP binding; C:cytosol; P:tyrosyl-tRNA aminoacylation; C:nuclear body	TransAb_k35_S894610	0.778	0
S-crystallin SL11	F:transferase activity	TransAb_k35_S894872	-0.5217	0.0005
major egg antigen-like		TransAb_k45_R445432	0.8869	0
protein PIF-like		TransAb_k45_R446793	0.608	0
phospholysine phosphohistidine inorganic pyrophosphate phosphatase	F:DNA binding; F:inorganic diphosphatase activity; C:cytosol; P:dephosphorylation; C:nuclear speck; F:phosphatase activity; F:protein homodimerization activity	TransAb_k45_R455179	-0.5397	0.0003
cathepsin D	F:aspartic-type endopeptidase activity; P:proteolysis	TransAb_k45_R458706	0.7143	0
---NA---		TransAb_k45_R460571	0.5022	0.0008
Prohibitin-2	C:integral component of membrane	TransAb_k45_R465394	0.6992	0
tripartite motif-containing protein 2-like		TransAb_k45_R469245	-0.8806	0
methenyltetrahydrofolate synthase domain-containing protein isoform X2	F:RNA binding	TransAb_k45_R469447	0.5932	0
AB hydrolase superfamily protein C1039.03-like isoform X1	F:hydrolase activity	TransAb_k45_R473637	-0.4746	0.0017
transitional endoplasmic reticulum ATPase	F:ATP binding; P:locomotory behavior; P:regulation of autophagy; F:hydrolase activity; P:regulation of proteasomal ubiquitin-dependent protein catabolic process; P:chordate embryonic development	TransAb_k45_R480500	0.8478	0
protein singed-like	C:cytoplasm; C:cytoskeleton; P:actin filament organization; F:protein-macromolecule adaptor activity; F:actin filament binding	TransAb_k45_R486987	0.406	0.0084
kyphoscoliosis peptidase		TransAb_k45_S106892	-0.4759	0.0017
uncharacterized protein LOC111106199 isoform X7		TransAb_k45_S171310	-0.7795	0
PREDICTED: uncharacterized protein LOC105346399 isoform X1		TransAb_k45_S171680	-0.7005	0
enkurin	C:acrosomal vesicle; F:calmodulin binding	TransAb_k45_S190758	-0.391	0.0115
---NA---		TransAb_k45_S272083	0.3287	0.0359
Muscle-specific protein 20		TransAb_k45_S287127	0.364	0.0193
myosin regulatory light polypeptide 9	C:stress fiber; F:calcium ion binding; C:myosin II complex; C:Z disc; F:myosin heavy chain binding	TransAb_k45_S345952	0.6252	0
thyroglobulin-like isoform X1		TransAb_k45_S36218	0.8709	0
ribosome-binding protein 1 isoform X6		TransAb_k45_S447690	0.5162	0.0006
alpha-adducin-like isoform X1		TransAb_k45_S468360	0.5219	0.0005
glutathione S-transferase 1-like	F:transferase activity	TransAb_k45_S491083	-0.4867	0.0013
tubulin polymerization-promoting protein family member 3		TransAb_k45_S523906	-0.722	0
SDR family oxidoreductase		TransAb_k45_S57213	-0.3226	0.0396
---NA---		TransAb_k55_R314515	-0.5608	0.0001
sperm flagellar protein 1-like isoform X1		TransAb_k55_R316768	-0.4722	0.0018
stabilizer of axonemal microtubules 2-like isoform X2	F:microtubule binding	TransAb_k55_R316927	-0.6262	0
PREDICTED: uncharacterized protein LOC105323233		TransAb_k55_R321026	0.4011	0.0094
Myotrophin		TransAb_k55_R323937	0.4404	0.004
sequestosome-1 isoform X2	P:cellular component organization; F:metal ion binding	TransAb_k55_R326802	0.763	0
L-rhamnose-binding lectin CSL3		TransAb_k55_R329337	0.4414	0.0039
polyadenylate-binding protein 4-like	F:RNA binding; C:cytoplasm	TransAb_k55_R335779	0.4705	0.0019
gelsolin-like protein 2	F:binding; P:regulation of actin filament polymerization	TransAb_k55_R342159	-0.5191	0.0005
carboxylesterase 1C-like		TransAb_k55_R349475	0.5945	0
dnaJ homolog subfamily B member 4-like	P:protein folding; F:unfolded protein binding	TransAb_k55_S168138	0.6575	0
peroxiredoxin 6	F:peroxidase activity; C:obsolete cell; P:cell redox homeostasis; F:peroxiredoxin activity; P:obsolete oxidation-reduction process; P:cellular oxidant detoxification	TransAb_k55_S1801	-0.3643	0.0192
Protein SET	C:nucleus; P:nucleosome assembly; P:neuromast development	TransAb_k55_S292044	0.5346	0.0003
carbonyl reductase [NADPH] 1-like	F:oxidoreductase activity; P:obsolete oxidation-reduction process	TransAb_k55_S313220	-0.6386	0
Demethylmenaquinone methyltransferase		TransAb_k55_S364550	-0.6161	0
uncharacterized protein LOC110463551		TransAb_k55_S66292	-0.8301	0
profilin, partial		TransAb_k55_S72252	-0.3997	0.0096
GTP-binding nuclear protein Ran	F:GTPase activity; F:GTP binding; C:nucleus; C:cytoplasm; P:protein import into nucleus	TransAb_k55_S79629	0.7521	0
glutathione S-transferase mu	F:glutathione transferase activity	TransAb_k65_R242081	0.716	0
UPF0691 protein C9orf116 homolog isoform X2		TransAb_k65_R250840	-0.7904	0
myeloid-derived growth factor		TransAb_k65_R254845	0.5714	0.0001
phosphatidylinositol transfer protein beta isoform isoform X1	C:cytoplasm; F:phosphatidylcholine transporter activity; F:phosphatidylinositol transfer activity; P:phospholipid transport; F:transferase activity; F:phosphatidylcholine binding; F:phosphatidylinositol binding	TransAb_k65_R255415	0.5274	0.0004
ADAM family mig-17		TransAb_k65_S143911	-0.8195	0
opine dehydrogenase-like	F:D-octopine dehydrogenase activity; F:strombine dehydrogenase activity; F:obsolete coenzyme binding; P:obsolete oxidation-reduction process	TransAb_k65_S169593	0.3877	0.0123
microtubule-associated protein RP/EB family member 1-like isoform X7		TransAb_k65_S191636	0.8384	0
UDP-glucose 4-epimerase	F:UDP-glucose 4-epimerase activity; C:cytosol; P:galactose catabolic process via UDP-galactose	TransAb_k65_S196179	0.3226	0.0397
enolase-phosphatase E1	F:magnesium ion binding; C:nucleus; C:cytoplasm; P:dephosphorylation; P:L-methionine salvage from S-adenosylmethionine; P:L-methionine salvage from methylthioadenosine; F:2,3-diketo-5-methylthiopentyl-1-phosphate enolase activity; F:2-hydroxy-3-keto-5-methylthiopentenyl-1-phosphate phosphatase activity; F:acireductone synthase activity	TransAb_k65_S198520	0.6173	0
78 kDa glucose-regulated protein	P:response to hypoxia; P:response to yeast; F:ATP binding; C:extracellular region; C:nucleus; C:endoplasmic reticulum lumen; C:membrane; F:ATP hydrolysis activity; P:ubiquitin-dependent ERAD pathway; F:heat shock protein binding; P:cellular response to heat; C:endoplasmic reticulum chaperone complex; P:protein refolding; F:protein folding chaperone; F:unfolded protein binding; P:chaperone cofacto…	TransAb_k65_S244792	0.8434	0
PREDICTED: uncharacterized protein LOC105332526	C:integral component of membrane	TransAb_k65_S25834	-0.3305	0.0348
importin subunit beta-1-like isoform X1	C:obsolete cell; P:protein import into nucleus; C:integral component of membrane; F:small GTPase binding	TransAb_k65_S28743	0.3605	0.0206
vesicle-trafficking protein SEC22b-like	C:integral component of membrane; P:vesicle-mediated transport	TransAb_k65_S63184	0.7426	0
glutathione S-transferase 1-like	F:glutathione transferase activity	TransAb_k65_S76718	-0.6198	0
small glutamine-rich tetratricopeptide repeat-containing protein alpha-like		TransAb_k65_S7923	0.661	0
RNA-binding protein lark-like	F:RNA binding; F:zinc ion binding	TransAb_k75_R163693	0.7495	0
myosin essential light chain	F:calcium ion binding; C:myosin complex	TransAb_k75_R165208	0.3207	0.0409
zinc finger SWIM domain-containing protein 6-like		TransAb_k75_R165386	-0.8839	0
aspartate aminotransferase, cytoplasmic-like	F:L-aspartate:2-oxoglutarate aminotransferase activity; C:cytosol; P:aspartate biosynthetic process; F:pyridoxal phosphate binding	TransAb_k75_R166125	-0.4555	0.0028
14-3-3 protein zeta isoform X2	P:establishment of mitotic spindle orientation; P:cell fate specification; C:nucleus; C:cell cortex; P:protein export from nucleus; P:regulation of mitotic cell cycle; P:determination of adult lifespan; P:embryo development ending in birth or egg hatching; P:polarity specification of anterior/posterior axis; P:zygote asymmetric cell division; P:heat acclimation; F:protein domain specific binding;…	TransAb_k75_R168420	0.3323	0.0338
myophilin isoform X1	F:protein binding	TransAb_k75_S158788	0.6765	0
hypothetical protein KP79_PYT24339		TransAb_k75_S22475	-0.3285	0.036
eukaryotic translation initiation factor 5A-1-like	F:translation initiation factor activity; F:translation elongation factor activity; P:translational initiation; P:translational frameshifting; F:ribosome binding; P:positive regulation of translational elongation; P:positive regulation of translational termination	TransAb_k75_S22515	0.8471	0
T-complex protein 1 subunit epsilon-like	F:ATP binding; C:cytoplasm; P:protein folding; F:unfolded protein binding	TransAb_k75_S36718	0.8647	0
Ras-related protein Rap-1b	P:obsolete activation of MAPK activity; P:chondrocyte intercalation involved in growth plate cartilage morphogenesis; F:GTPase activity; F:MAP kinase kinase activity; F:GTP binding; C:plasma membrane; P:heart development; F:GDP binding; P:Rap protein signal transduction; P:cellular response to cAMP; P:negative regulation of synaptic vesicle exocytosis	TransAb_k75_S46979	0.6994	0
10 kDa heat shock protein, mitochondrial	F:ATP binding; P:protein folding	TransAb_k75_S99291	0.8519	0
plasminogen activator inhibitor 1 RNA-binding protein-like isoform X1	F:binding	TransAb_k85_R90042	0.5728	0.0001
uncharacterized protein C1orf194 homolog		TransAb_k85_S12441	-0.4247	0.0056
eukaryotic initiation factor 4A-I	F:translation initiation factor activity; F:helicase activity; F:ATP binding; P:translational initiation	TransAb_k85_S20831	0.8451	0
40S ribosomal protein S24	F:structural constituent of ribosome; C:ribosome; P:translation	TransAb_k85_S71533	0.4156	0.0069
selenide, water dikinase	F:selenide, water dikinase activity; F:ATP binding; P:selenocysteine biosynthetic process; P:phosphorylation	TransAb_k85_S77142	0.8855	0
metallo-beta-lactamase domain-containing protein 1-like isoform X1		TransAb_k85_S88256	0.7217	0
collagen alpha-1(XII) chain-like		TRINITY_DN14329_c0_g1_i1	0.3151	0.0448
developmentally-regulated vdg3		TRINITY_DN47876_c0_g1_i2	0.3211	0.0406
calponin-2 isoform X1	F:actin binding; F:calmodulin binding; P:actomyosin structure organization	TRINITY_DN48487_c0_g1_i1	0.5187	0.0005
CHAP domain-containing protein		TRINITY_DN48732_c0_g1_i2	0.6638	0
L-amino-acid oxidase-like		TRINITY_DN49116_c0_g1_i1	-0.4353	0.0044
60S ribosomal protein L4	F:structural constituent of ribosome; F:protein binding; C:nucleus; C:rough endoplasmic reticulum; P:translation; F:5S rRNA binding; C:postsynaptic density; C:cytosolic large ribosomal subunit; C:A band; P:positive regulation of axon extension	TRINITY_DN49407_c0_g1_i1	0.593	0
60S acidic ribosomal protein P1	F:structural constituent of ribosome; C:ribosome; P:translational elongation	TRINITY_DN50082_c2_g1_i1	0.5283	0.0004
dnaJ homolog subfamily B member 13-like	C:cytosol; C:motile cilium; F:unfolded protein binding; P:chaperone cofactor-dependent protein refolding; F:chaperone binding; P:axonemal central apparatus assembly	TRINITY_DN50315_c0_g1_i1	-0.7438	0
neurocalcin-delta B		TRINITY_DN51466_c0_g1_i8	-0.4891	0.0012
proteasome subunit alpha type-1-like	F:threonine-type endopeptidase activity; C:nucleus; C:cytoplasm; P:proteasomal ubiquitin-independent protein catabolic process; C:proteasome core complex, alpha-subunit complex; P:proteasome-mediated ubiquitin-dependent protein catabolic process	TRINITY_DN52022_c0_g2_i1	0.6054	0
60S ribosomal protein L6	P:ribosomal large subunit assembly; P:cytoplasmic translation; F:RNA binding; F:structural constituent of ribosome; C:cytosolic large ribosomal subunit	TRINITY_DN52224_c6_g1_i1	0.3672	0.0182
troponin T, skeletal muscle isoform X6	C:troponin complex; P:regulation of muscle contraction	TRINITY_DN52481_c0_g2_i3	0.4623	0.0023
Tetratricopeptide repeat protein 38		TRINITY_DN52567_c2_g1_i2	0.3129	0.0463
predicted protein		TRINITY_DN52940_c0_g1_i3	-0.8313	0
histidine triad nucleotide-binding protein 1	F:catalytic activity	TRINITY_DN53598_c1_g1_i2	-0.475	0.0017
---NA---		TRINITY_DN53912_c2_g1_i1	0.514	0.0006
vinyl phenol reductase/superoxide dismutase	F:superoxide dismutase activity; C:obsolete cell; P:removal of superoxide radicals; P:cellular homeostasis; F:metal ion binding; P:regulation of cellular process; P:obsolete oxidation-reduction process	TRINITY_DN54073_c3_g1_i1	0.6141	0
short-chain collagen C4-like isoform X5		TRINITY_DN54217_c1_g1_i5	0.5102	0.0007
proteasome subunit alpha type-4	C:P-body; F:threonine-type endopeptidase activity; C:nucleus; C:cytosol; P:proteasomal ubiquitin-independent protein catabolic process; C:proteasome core complex, alpha-subunit complex; P:proteasome-mediated ubiquitin-dependent protein catabolic process	TRINITY_DN54841_c0_g1_i1	0.3272	0.0368
stomatin-like protein 2, mitochondrial	C:membrane	TRINITY_DN55926_c0_g1_i1	0.9208	0
golgin subfamily A member 5-like isoform X1		TRINITY_DN56019_c2_g1_i5	-0.5724	0.0001
prolyl aminopeptidase	F:aminopeptidase activity; C:cytoplasm; P:proteolysis	TRINITY_DN56026_c2_g1_i2	-0.4473	0.0034
disks large-associated protein 5		TRINITY_DN56129_c0_g1_i1	-0.4675	0.0021
NADH dehydrogenase [ubiquinone] iron-sulfur protein 8, mitochondrial	C:mitochondrial respiratory chain complex I; P:mitochondrial electron transport, NADH to ubiquinone; P:response to oxidative stress; F:NADH dehydrogenase (ubiquinone) activity; P:aerobic respiration; P:mitochondrial respiratory chain complex I assembly; F:metal ion binding; F:4 iron, 4 sulfur cluster binding	TRINITY_DN56203_c7_g1_i1	-0.4621	0.0024
putative C1q domain containing protein MgC1q11		TRINITY_DN56726_c4_g3_i1	0.3709	0.017
proteasome subunit beta type-4-like	F:metallocarboxypeptidase activity; F:threonine-type endopeptidase activity; C:nucleus; C:cytoplasm; C:proteasome core complex; F:zinc ion binding; P:proteolysis involved in protein catabolic process	TRINITY_DN56866_c0_g1_i1	0.581	0.0001
Collagen alpha-3(VI) chain		TRINITY_DN56887_c1_g1_i17	0.3542	0.0231
Ariadne-like RING finger protein		TRINITY_DN57275_c5_g1_i1	-0.7923	0
putative C1q domain containing protein MgC1q80		TRINITY_DN57326_c0_g1_i15	0.6217	0
apextrin-like protein	C:membrane	TRINITY_DN57604_c1_g2_i2	0.3892	0.0119
ATP synthase subunit b, mitochondrial-like		TRINITY_DN57857_c5_g1_i6	0.3225	0.0397
dolichyl-diphosphooligosaccharide--protein glycosyltransferase subunit 2-like	P:protein N-linked glycosylation; C:oligosaccharyltransferase complex; C:integral component of membrane; F:transferase activity	TRINITY_DN57942_c8_g1_i1	0.8346	0
cilia- and flagella-associated protein 52-like	C:axoneme; C:ciliary basal body; P:cilium assembly	TRINITY_DN58322_c1_g1_i1	-0.6594	0
ribose-phosphate pyrophosphokinase 4-like isoform X1	F:magnesium ion binding; F:ribose phosphate diphosphokinase activity; P:nucleoside metabolic process; P:nucleotide biosynthetic process; F:kinase activity; P:phosphorylation	TRINITY_DN58733_c5_g1_i3	-0.5692	0.0001
voltage-dependent anion-selective channel protein 2-like	C:mitochondrial outer membrane; F:voltage-gated anion channel activity; P:inorganic anion transport; P:anion transmembrane transport	TRINITY_DN58749_c3_g4_i1	0.8334	0
heavy metal-binding protein HIP		TRINITY_DN60297_c0_g1_i5	0.4447	0.0036
superoxide dismutase	F:superoxide dismutase activity; P:removal of superoxide radicals; F:metal ion binding; P:obsolete oxidation-reduction process	TRINITY_DN60360_c4_g1_i1	-0.5431	0.0002
Calmodulin	F:calcium ion binding; C:centrosome; C:centriole; C:cell cortex; P:protein phosphorylation; P:centriole replication; P:sensory perception of sound; P:sensory perception of smell; F:protein C-terminus binding; P:embryo development ending in birth or egg hatching; C:rhabdomere; P:metarhodopsin inactivation; P:regulation of light-activated channel activity; P:adaptation of rhodopsin mediated signali…	TRINITY_DN60690_c1_g2_i2	-0.3692	0.0175
hydroxyacyl-coenzyme A dehydrogenase, mitochondrial	F:3-hydroxyacyl-CoA dehydrogenase activity; P:fatty acid metabolic process; P:obsolete oxidation-reduction process; F:NAD+ binding	TRINITY_DN60701_c0_g1_i1	0.5182	0.0005
UV excision repair protein RAD23 homolog B		TRINITY_DN60750_c2_g1_i5	0.7803	0
uncharacterized protein LOC111101737		TRINITY_DN61438_c0_g1_i2	-0.6716	0
intraflagellar transport protein 22 homolog	F:GTPase activity; P:intracellular protein transport; C:membrane; F:oxidoreductase activity, acting on NAD(P)H; P:Rab protein signal transduction; F:4 iron, 4 sulfur cluster binding; P:obsolete oxidation-reduction process	TRINITY_DN61526_c4_g1_i6	-0.319	0.0421
proteasome subunit alpha type-7-like	F:threonine-type endopeptidase activity; C:nucleus; C:cytoplasm; P:proteasomal ubiquitin-independent protein catabolic process; C:proteasome core complex, alpha-subunit complex; P:proteasome-mediated ubiquitin-dependent protein catabolic process	TRINITY_DN61612_c0_g1_i1	0.7247	0
protein Flattop homolog	C:ciliary basal body; P:cilium organization	TRINITY_DN61619_c0_g3_i10	-0.8447	0
short-chain collagen C4-like		TRINITY_DN61660_c0_g1_i2	0.411	0.0076
putative NAD(P)H:quinone oxidoreductase	C:cytosol; F:FMN binding; F:oxidoreductase activity; P:obsolete oxidation-reduction process	TRINITY_DN61732_c2_g1_i4	-0.3331	0.0333
adenylate kinase 7-like	F:adenylate kinase activity; F:cytidylate kinase activity; F:ATP binding; C:membrane; P:phosphorylation; P:nucleoside monophosphate phosphorylation	TRINITY_DN61818_c0_g1_i1	-0.6749	0
serine/threonine-protein phosphatase 6 regulatory ankyrin repeat subunit A-like isoform X1		TRINITY_DN61945_c0_g1_i2	-0.415	0.007
galectin 2	F:carbohydrate binding	TRINITY_DN62024_c1_g1_i1	0.7973	0
Electron transfer flavoprotein subunit alpha, mitochondrial	F:electron transfer activity; P:electron transport chain; F:flavin adenine dinucleotide binding	TRINITY_DN62105_c0_g1_i1	0.7176	0
poly [ADP-ribose] polymerase 1		TRINITY_DN62290_c2_g5_i1	-0.5351	0.0003
NAD-dependent protein deacylase sirtuin-5, mitochondrial	C:nucleus; C:mitochondrial inner membrane; C:mitochondrial intermembrane space; C:mitochondrial matrix; C:cytosol; P:protein deacetylation; F:zinc ion binding; P:regulation of ketone biosynthetic process; F:NAD-dependent protein deacetylase activity; P:peptidyl-lysine demalonylation; P:peptidyl-lysine desuccinylation; F:protein-malonyllysine demalonylase activity; F:protein-succinyllysine desucci…	TRINITY_DN62358_c5_g1_i5	-0.5726	0.0001
coiled-coil domain-containing protein 105-like		TRINITY_DN62387_c3_g1_i3	-0.4988	0.0009
nucleoporin GLE1-like		TRINITY_DN63252_c0_g1_i4	0.6852	0
protein DJ-1-like	C:nucleus; C:cytosol; F:protein deglycase activity; P:protein deglycation, glyoxal removal; P:guanine deglycation, glyoxal removal	TRINITY_DN63257_c0_g1_i1	-0.5713	0.0001
high mobility group-T protein-like	C:chromatin; C:cytoplasm; P:DNA recombination; P:chromatin remodeling; F:transcription factor binding; F:DNA binding, bending; F:2-alkenal reductase [NAD(P)+] activity; P:positive regulation of innate immune response; P:positive regulation of transcription by RNA polymerase II; P:obsolete oxidation-reduction process	TRINITY_DN63689_c1_g1_i5	-0.4685	0.002
myticin C precursor	C:extracellular region; P:killing of cells of another organism; P:defense response to bacterium; P:defense response to fungus	TRINITY_DN63778_c2_g1_i3	0.5081	0.0007
laminin subunit alpha-1	P:regulation of biological process	TRINITY_DN64308_c2_g1_i3	-0.6841	0
far upstream element-binding protein 1-like isoform X1	F:nucleic acid binding	TRINITY_DN64434_c2_g1_i6	0.678	0
uncharacterized protein LOC110457803		TRINITY_DN64538_c0_g1_i3	0.7944	0
eukaryotic translation initiation factor 3 subunit H-like	P:formation of cytoplasmic translation initiation complex; F:translation initiation factor activity; C:cytosol; C:eukaryotic translation initiation factor 3 complex; P:proteolysis; F:metallopeptidase activity; C:eukaryotic 43S preinitiation complex; C:eukaryotic 48S preinitiation complex; C:polysomal ribosome	TRINITY_DN64543_c4_g1_i3	0.6426	0
Tumor protein D54		TRINITY_DN64622_c0_g1_i4	0.7474	0
ATPase inhibitor mai-2, mitochondrial-like	C:mitochondrion; P:heme biosynthetic process; P:negative regulation of ATP-dependent activity; F:ATPase inhibitor activity; F:ATPase binding	TRINITY_DN64833_c3_g1_i1	0.7387	0
heat shock protein 70	F:ATP binding; C:nucleus; C:cytosol; C:plasma membrane; P:vesicle-mediated transport; F:ATP hydrolysis activity; F:heat shock protein binding; P:cellular response to heat; P:cellular response to unfolded protein; P:protein refolding; F:protein folding chaperone; F:unfolded protein binding; P:chaperone cofactor-dependent protein refolding; F:misfolded protein binding	TRINITY_DN64942_c4_g3_i6	0.659	0
aldehyde dehydrogenase family 3 member B1 isoform X3	P:metabolic process; C:membrane; F:oxidoreductase activity	TRINITY_DN65202_c0_g1_i4	0.3885	0.0121
ankyrin repeat domain-containing protein 50-like		TRINITY_DN65629_c0_g1_i3	-0.8214	0
L-xylulose reductase	F:oxidoreductase activity; P:obsolete oxidation-reduction process	TRINITY_DN65689_c3_g1_i1	0.3585	0.0214
vesicle-fusing ATPase 1-like	F:ATP binding; F:ATP hydrolysis activity; P:SNARE complex disassembly	TRINITY_DN65893_c0_g1_i1	0.702	0
heat shock protein 75 kDa, mitochondrial-like	F:ATP binding; C:mitochondrial inner membrane; P:protein folding; F:protein kinase binding; F:unfolded protein binding	TRINITY_DN66069_c0_g1_i2	0.6947	0
ATP-dependent RNA helicase DBP6-like		TRINITY_DN66334_c4_g1_i1	0.4443	0.0036
Stress-induced-phosphoprotein 1		TRINITY_DN66349_c0_g2_i2	0.9052	0
L-threonine 3-dehydrogenase, mitochondrial	F:catalytic activity; F:obsolete coenzyme binding	TRINITY_DN66440_c2_g1_i2	-0.5759	0.0001
Heavy metal-binding protein HIP		TRINITY_DN66461_c0_g2_i1	-0.3321	0.0339
3-ketoacyl-CoA thiolase, mitochondrial	F:acyltransferase activity, transferring groups other than amino-acyl groups	TRINITY_DN66574_c0_g1_i1	0.4695	0.002
collagen alpha-1(XII) chain-like isoform X1		TRINITY_DN66735_c4_g1_i2	0.5332	0.0003
threonine--tRNA ligase, cytoplasmic-like isoform X1	F:threonine-tRNA ligase activity; F:ATP binding; C:cytoplasm; P:threonyl-tRNA aminoacylation	TRINITY_DN66990_c1_g1_i5	0.6031	0
carbonic anhydrase 1-like		TRINITY_DN67190_c2_g1_i11	-0.3513	0.0243
Oligoribonuclease, mitochondrial	F:3'-5'-exoribonuclease activity; F:nucleic acid binding; C:nucleolus; C:mitochondrion; C:focal adhesion; P:RNA phosphodiester bond hydrolysis, exonucleolytic	TRINITY_DN67202_c1_g3_i4	-0.6112	0
26S protease regulatory subunit 6A	C:proteasome complex; F:ATP binding; C:cytoplasm; P:proteolysis; F:peptidase activity; P:protein catabolic process	TRINITY_DN67288_c1_g1_i1	0.5842	0.0001
transforming growth factor-beta-induced protein ig-h3-like		TRINITY_DN67331_c0_g1_i4	0.4282	0.0052
4-hydroxybutyrate coenzyme A transferase	P:acetyl-CoA metabolic process; F:transferase activity	TRINITY_DN67570_c2_g1_i1	0.5672	0.0001
tripartite motif-containing protein 2-like	F:metal ion binding	TRINITY_DN67867_c0_g1_i5	-0.7265	0
glycine-rich domain-containing protein 1-like		TRINITY_DN68101_c3_g1_i1	0.6138	0
calpain-B-like isoform X17		TRINITY_DN68945_c3_g1_i15	-0.7175	0
BAG family molecular chaperone regulator 3-like		TRINITY_DN68946_c1_g1_i1	0.5634	0.0001
Aldehyde dehydrogenase, mitochondrial	F:aldehyde dehydrogenase (NAD+) activity; F:aldehyde dehydrogenase [NAD(P)+] activity; C:mitochondrial matrix; P:carbohydrate metabolic process; P:ethanol catabolic process; P:ethanol oxidation; F:electron transfer activity; P:electron transport chain; F:glyceraldehyde-3-phosphate dehydrogenase (NAD+) (non-phosphorylating) activity; F:NAD binding	TRINITY_DN68963_c0_g1_i4	0.8438	0
uncharacterized transmembrane protein DDB_G0289901-like		TRINITY_DN69227_c2_g1_i5	0.6528	0
glycogenin-1-like isoform X1	F:transferase activity	TRINITY_DN69307_c3_g1_i8	0.3984	0.0099
putative aminopeptidase W07G4.4	F:aminopeptidase activity; C:cytoplasm; P:proteolysis; F:metalloexopeptidase activity; F:manganese ion binding	TRINITY_DN69478_c3_g2_i14	-0.4752	0.0017
Prolyl endopeptidase	F:serine-type endopeptidase activity; P:proteolysis; C:integral component of membrane; F:serine-type exopeptidase activity	TRINITY_DN69489_c0_g1_i6	0.5933	0
myosin heavy chain	F:cytoskeletal motor activity; F:calmodulin binding; F:ATP binding; C:myofibril; C:myosin filament; F:actin filament binding	TRINITY_DN69912_c2_g4_i1	0.4304	0.005
succinate-semialdehyde dehydrogenase, mitochondrial-like isoform X2	F:succinate-semialdehyde dehydrogenase (NAD+) activity; C:mitochondrion; F:succinate-semialdehyde dehydrogenase [NAD(P)+] activity; P:gamma-aminobutyric acid catabolic process; P:obsolete oxidation-reduction process	TRINITY_DN70066_c1_g1_i1	-0.3419	0.0287
josephin-2	F:cysteine-type deubiquitinase activity; P:protein deubiquitination	TRINITY_DN70140_c3_g1_i3	0.5769	0.0001
protein henna isoform X2	F:phenylalanine 4-monooxygenase activity; F:iron ion binding; P:L-phenylalanine catabolic process; P:tyrosine biosynthetic process; P:obsolete oxidation-reduction process	TRINITY_DN70326_c2_g1_i6	-0.5363	0.0003
kelch repeat and BTB domain-containing protein 3		TRINITY_DN70346_c0_g1_i10	0.501	0.0008
protein N-terminal asparagine amidohydrolase-like	F:hydrolase activity	TRINITY_DN70546_c2_g2_i2	-0.754	0
NADH-ubiquinone oxidoreductase 75 kDa subunit, mitochondrial-like	C:mitochondrial respiratory chain complex I; F:NADH dehydrogenase (ubiquinone) activity; F:electron transfer activity; P:ATP synthesis coupled electron transport; C:plasma membrane respiratory chain complex I; F:4 iron, 4 sulfur cluster binding	TRINITY_DN70682_c0_g2_i1	-0.3398	0.0297
T-complex protein 1 subunit gamma-like	F:ATP binding; C:chaperonin-containing T-complex; P:protein folding; F:unfolded protein binding	TRINITY_DN70858_c1_g1_i1	0.8989	0
matrix metalloproteinase	F:hydrolase activity	TRINITY_DN70908_c1_g1_i2	0.6268	0
fructose-1,6-bisphosphatase 1-like isoform X2	F:calcium ion binding; C:extracellular region; P:carbohydrate metabolic process; P:cell-matrix adhesion; P:dephosphorylation; F:fructose 1,6-bisphosphate 1-phosphatase activity	TRINITY_DN71090_c2_g1_i2	0.8984	0
probable E3 ubiquitin-protein ligase MID2		TRINITY_DN71238_c1_g2_i4	-0.5541	0.0002
ubiquitin-associated protein 2-like isoform X5		TRINITY_DN71360_c0_g1_i6	0.6322	0
myticin C		TRINITY_DN71547_c0_g1_i5	0.4992	0.0009
15-hydroxyprostaglandin dehydrogenase [NAD(+)]-like		TRINITY_DN71740_c1_g1_i5	-0.6778	0
persulfide dioxygenase ETHE1, mitochondrial	F:dioxygenase activity; P:obsolete oxidation-reduction process	TRINITY_DN72412_c5_g1_i1	0.5822	0.0001
CUGBP Elav-like family member 2 isoform X30		TRINITY_DN72660_c3_g2_i1	-0.3946	0.0107
protein CutA homolog isoform X1	P:response to metal ion; C:membrane	TRINITY_DN72710_c0_g1_i5	-0.3369	0.0313
60 kDa SS-A/Ro ribonucleoprotein-like		TRINITY_DN72833_c0_g1_i13	0.6899	0
tetratricopeptide repeat protein 38-like		TRINITY_DN72944_c5_g3_i4	-0.6993	0
uncharacterized protein LOC110455829		TRINITY_DN73036_c1_g1_i9	-0.6311	0
meiosis-specific nuclear structural protein 1-like	C:motile cilium; P:cilium organization	TRINITY_DN73080_c0_g1_i1	-0.5816	0.0001
lamin-B2-like isoform X1		TRINITY_DN73113_c1_g1_i14	-0.723	0
Protein LIGHT-DEPENDENT SHORT HYPOCOTYLS 6		TRINITY_DN73276_c1_g1_i5	0.3285	0.036
tripeptidyl-peptidase 2-like	F:serine-type peptidase activity	TRINITY_DN73371_c2_g1_i2	0.6075	0
Laminin-like protein epi-1		TRINITY_DN73481_c0_g1_i2	-0.4445	0.0036
UTP--glucose-1-phosphate uridylyltransferase isoform X2	F:UTP:glucose-1-phosphate uridylyltransferase activity; P:UDP-glucose metabolic process	TRINITY_DN73549_c1_g1_i10	-0.4031	0.009
dnaJ homolog subfamily A member 1	F:G protein-coupled receptor binding; F:ATPase activator activity; F:ATP binding; C:nucleus; C:cytosol; P:protein folding; P:response to unfolded protein; P:spermatogenesis; P:response to heat; C:microtubule cytoskeleton; C:membrane; P:flagellated sperm motility; P:androgen receptor signaling pathway; F:Hsp70 protein binding; F:Tat protein binding; P:negative regulation of protein ubiquitination;…	TRINITY_DN73662_c0_g2_i4	0.7313	0
low-density lipoprotein receptor-related protein 6		TRINITY_DN73751_c4_g1_i1	-0.5964	0
Centromere protein F		TRINITY_DN73770_c2_g1_i1	-0.649	0
ribosomal protein S6	F:structural constituent of ribosome; C:ribosome; P:translation	TRINITY_DN74165_c1_g3_i1	0.31	0.0485
constitutive coactivator of PPAR-gamma-like protein 1		TRINITY_DN74199_c1_g1_i3	-0.7099	0
pyruvate carboxylase, mitochondrial-like isoform X1	F:pyruvate carboxylase activity; F:ATP binding; P:pyruvate metabolic process; P:gluconeogenesis; F:biotin binding; F:metal ion binding	TRINITY_DN74360_c2_g2_i10	0.7564	0
peptidyl-prolyl cis-trans isomerase-like 6	P:protein peptidyl-prolyl isomerization; F:peptidyl-prolyl cis-trans isomerase activity; F:cyclosporin A binding; P:protein refolding; F:unfolded protein binding	TRINITY_DN74380_c0_g1_i5	-0.8864	0
cilia- and flagella-associated protein 57-like	C:motile cilium	TRINITY_DN74478_c0_g2_i1	-0.6634	0
methyltransferase-like 26		TRINITY_DN74522_c2_g2_i4	-0.6559	0
peptidyl-prolyl cis-trans isomerase FKBP4-like isoform X1	P:protein peptidyl-prolyl isomerization; F:peptidyl-prolyl cis-trans isomerase activity; F:binding; C:cytoplasm; P:chaperone-mediated protein folding	TRINITY_DN74558_c1_g2_i2	0.7276	0
laminin subunit alpha		TRINITY_DN74576_c0_g1_i1	-0.3407	0.0293
cystathionine gamma-lyase-like	F:cystathionine gamma-lyase activity; C:cytoplasm; C:integral component of membrane; P:cysteine biosynthetic process via cystathionine; P:transsulfuration; F:pyridoxal phosphate binding	TRINITY_DN74625_c1_g1_i1	0.8241	0
carcinoembryonic antigen-related cell adhesion molecule 1-like isoform X3		TRINITY_DN74717_c0_g1_i5	-0.423	0.0059
Putative serine/threonine-protein kinase pats1		TRINITY_DN75028_c2_g1_i1	-0.6066	0
sulfotransferase family cytosolic 1B member 1-like		TRINITY_DN75701_c8_g1_i7	-0.4126	0.0073
S-formylglutathione hydrolase	C:cytosol; F:S-formylglutathione hydrolase activity; F:identical protein binding; P:formaldehyde catabolic process; F:carboxylic ester hydrolase activity	TRINITY_DN76251_c1_g1_i6	-0.6144	0
beta-1,3-glucan-binding protein-like	F:binding	TRINITY_DN76252_c1_g2_i2	-0.3465	0.0265
DNA-(apurinic or apyrimidinic site) lyase-like	F:DNA binding; F:endonuclease activity; F:phosphodiesterase I activity; C:nucleus; C:mitochondrion; P:base-excision repair; F:double-stranded DNA 3'-5' exodeoxyribonuclease activity; F:metal ion binding; P:nucleic acid phosphodiester bond hydrolysis; F:class I DNA-(apurinic or apyrimidinic site) endonuclease activity	TRINITY_DN76332_c0_g2_i5	-0.5841	0.0001
translin-associated factor X-interacting protein 1-like		TRINITY_DN76431_c1_g2_i2	-0.5379	0.0003
Interferon-induced protein 44-like	F:GTP binding	TRINITY_DN76726_c0_g2_i1	-0.3256	0.0378
aconitate hydratase, mitochondrial-like	F:aconitate hydratase activity; C:mitochondrion; P:tricarboxylic acid cycle; F:metal ion binding; F:4 iron, 4 sulfur cluster binding	TRINITY_DN76783_c0_g2_i7	0.564	0.0001
heterochromatin protein 1-binding protein 3-like	F:binding; C:chromosome; P:chromatin organization	TRINITY_DN77513_c1_g1_i4	-0.5855	0.0001
cystathionine beta-synthase-like	F:cystathionine beta-synthase activity; C:cytoplasm; P:cysteine biosynthetic process from serine; P:cysteine biosynthetic process via cystathionine	TRINITY_DN77554_c1_g1_i10	0.6425	0
tripartite motif-containing protein 45-like		TRINITY_DN77782_c1_g1_i5	0.6578	0
tripartite motif-containing protein 45-like		TRINITY_DN77782_c1_g1_i7	0.4805	0.0015
A disintegrin and metalloproteinase with thrombospondin motifs 7-like	F:metalloendopeptidase activity; P:proteolysis	TRINITY_DN78481_c0_g1_i1	-0.8018	0
lupus La protein homolog	F:nucleic acid binding	TRINITY_DN78532_c3_g1_i5	0.7232	0
protein PIF-like		TRINITY_DN78864_c2_g1_i8	0.5344	0.0003
glutathione reductase, mitochondrial-like	F:glutathione-disulfide reductase (NADPH) activity; C:cytoplasm; P:glutathione metabolic process; F:electron transfer activity; P:electron transport chain; P:cell redox homeostasis; F:flavin adenine dinucleotide binding; F:NADP binding; P:cellular oxidant detoxification	TRINITY_DN78949_c6_g3_i1	-0.5792	0.0001
rab GDP dissociation inhibitor beta	F:Rab GDP-dissociation inhibitor activity; F:GTPase activator activity; C:cytoplasm; P:small GTPase mediated signal transduction; P:protein transport; P:vesicle-mediated transport; F:small GTPase binding; P:positive regulation of GTPase activity	TRINITY_DN79291_c2_g2_i1	0.5929	0
uncharacterized protein C1orf158 homolog		TRINITY_DN79368_c3_g1_i5	-0.5986	0
laminin subunit alpha-2-like isoform X6		TRINITY_DN79568_c0_g1_i4	-0.7487	0
uncharacterized protein LOC111109177		TRINITY_DN79679_c1_g1_i8	-0.6368	0
nucleolin-like isoform X2		TRINITY_DN80262_c2_g1_i1	-0.4494	0.0032
UPF0573 protein C2orf70 homolog A-like		TRINITY_DN80296_c1_g3_i1	-0.5921	0
major vault protein-like	C:nucleus; C:cytoplasm	TRINITY_DN80314_c3_g1_i1	0.7759	0
Kyphoscoliosis peptidase		TRINITY_DN80461_c0_g1_i2	-0.8205	0
Mn-superoxide dismutase	F:superoxide dismutase activity; P:removal of superoxide radicals; F:metal ion binding; P:obsolete oxidation-reduction process	TRINITY_DN80525_c4_g3_i2	-0.3806	0.0141
cytosolic 10-formyltetrahydrofolate dehydrogenase-like	F:aldehyde dehydrogenase (NAD+) activity; C:cytoplasm; P:one-carbon metabolic process; P:biosynthetic process; P:10-formyltetrahydrofolate catabolic process; F:formyltetrahydrofolate dehydrogenase activity; F:hydroxymethyl-, formyl- and related transferase activity; P:obsolete oxidation-reduction process	TRINITY_DN80888_c2_g1_i1	-0.4206	0.0062
stabilizer of axonemal microtubules 2-like isoform X2		TRINITY_DN80902_c3_g1_i1	-0.6626	0
collagen alpha chain, type IV, putative		TRINITY_DN80920_c1_g1_i4	-0.5885	0.0001
annexin A6-like	F:calcium ion binding; F:calcium-dependent phospholipid binding	TRINITY_DN81083_c2_g1_i1	-0.7035	0
Histone-lysine N-methyltransferase 2A	F:DNA binding; C:nucleus; F:histone-lysine N-methyltransferase activity; P:histone lysine methylation; F:metal ion binding	TRINITY_DN81160_c1_g1_i1	-0.8135	0
laminin subunit gamma-1-like	P:anatomical structure morphogenesis; P:cellular process	TRINITY_DN81237_c3_g1_i10	-0.5856	0.0001
neuroglian-like isoform X1		TRINITY_DN81257_c1_g1_i5	-0.3925	0.0111
UDP-glucose:glycoprotein glucosyltransferase 1-like	F:UDP-glucose:glycoprotein glucosyltransferase activity; C:endoplasmic reticulum; P:protein N-linked glycosylation via asparagine; F:unfolded protein binding; P:ER-associated misfolded protein catabolic process; P:UDP-glucosylation	TRINITY_DN81301_c0_g1_i1	0.7741	0
uncharacterized protein LOC111124596		TRINITY_DN81576_c1_g1_i1	0.551	0.0002
centrosomal protein of 135 kDa-like isoform X1	P:centriole replication; P:centriole-centriole cohesion	TRINITY_DN82127_c6_g1_i1	-0.6789	0
polyadenylate-binding protein 1	F:mRNA 3'-UTR binding; C:nucleus; C:cytosol; F:poly(A) binding; F:poly(U) RNA binding; C:cytoplasmic stress granule	TRINITY_DN82231_c1_g3_i1	0.7682	0
microtubule-actin cross-linking factor 1, isoforms 1/2/3/5 isoform X5	F:calcium ion binding; C:cytoskeleton; P:cytoskeleton organization; F:microtubule binding	TRINITY_DN82398_c1_g1_i3	-0.5852	0.0001
eIF-2-alpha kinase activator GCN1-like	C:plasma membrane; C:gap junction; P:regulation of translation; P:ion transport; C:integral component of membrane; F:protein kinase regulator activity; F:protein kinase binding; P:positive regulation of kinase activity; F:ribosome binding; P:regulation of protein kinase activity	TRINITY_DN82409_c12_g1_i1	0.3411	0.0291
spectrin alpha chain, non-erythrocytic 1-like isoform X1		TRINITY_DN82497_c7_g1_i1	-0.5686	0.0001
Golgi apparatus protein 1-like	C:membrane; C:membrane-bounded organelle	TRINITY_DN82502_c11_g1_i2	0.7993	0
tektin-1	C:microtubule cytoskeleton; P:cilium assembly; P:cilium movement involved in cell motility	Velvet_k35_Velvet_k35_Locus_10383_Transcript_13_Confidence_0.833_Length_2055	-0.7663	0
polyadenylate-binding protein 4-like	F:RNA binding; C:cytoplasm	Velvet_k35_Velvet_k35_Locus_10690_Transcript_1523_Confidence_0.449_Length_6322	0.6968	0
uncharacterized protein LOC110464961 isoform X4		Velvet_k35_Velvet_k35_Locus_1078_Transcript_1010_Confidence_0.595_Length_7635	-0.8086	0
Peroxidase-like protein		Velvet_k35_Velvet_k35_Locus_11298_Transcript_1819_Confidence_0.233_Length_2003	0.4522	0.003
alpha-actinin, sarcomeric-like isoform X2	F:calcium ion binding; F:actin filament binding; P:actin filament bundle assembly; P:actin crosslink formation	Velvet_k35_Velvet_k35_Locus_11882_Transcript_28_Confidence_0.522_Length_4957	-0.7318	0
T-complex protein 1 subunit delta-like	F:ATP binding; C:chaperonin-containing T-complex; P:protein folding; F:unfolded protein binding	Velvet_k35_Velvet_k35_Locus_12121_Transcript_19_Confidence_0.324_Length_2626	0.7915	0
radial spoke head protein 4 homolog A-like	C:radial spoke; P:cilium assembly; P:cilium movement involved in cell motility	Velvet_k35_Velvet_k35_Locus_12181_Transcript_13_Confidence_0.667_Length_2409	-0.3605	0.0206
centlein		Velvet_k35_Velvet_k35_Locus_12677_Transcript_1010_Confidence_0.538_Length_5005	-0.3974	0.0101
Enoyl-CoA hydratase, mitochondrial	F:enoyl-CoA hydratase activity; C:mitochondrion; P:fatty acid beta-oxidation	Velvet_k35_Velvet_k35_Locus_12871_Transcript_35_Confidence_0.750_Length_1392	0.6677	0
probable E3 ubiquitin-protein ligase HECTD4	F:ubiquitin-protein transferase activity; P:protein ubiquitination	Velvet_k35_Velvet_k35_Locus_13_Transcript_5264252644_Confidence_0.000_Length_13395	-0.322	0.0401
Serine/threonine-protein phosphatase 2A 65 kDa regulatory subunit A alpha isoform	F:nucleic acid binding; F:3'-5' exonuclease activity; P:nucleic acid phosphodiester bond hydrolysis	Velvet_k35_Velvet_k35_Locus_13050_Transcript_1012_Confidence_0.158_Length_2520	0.3906	0.0116
alpha-crystallin A chain-like		Velvet_k35_Velvet_k35_Locus_131891_Transcript_46_Confidence_0.562_Length_855	0.9079	0
kinesin-like protein klp-3 isoform X1	F:ATP binding; C:microtubule; P:microtubule-based movement; F:microtubule binding; F:minus-end-directed microtubule motor activity	Velvet_k35_Velvet_k35_Locus_134_Transcript_169170_Confidence_0.018_Length_3148	-0.4652	0.0022
dynein heavy chain 5, axonemal-like	F:microtubule motor activity; F:ATP binding; P:microtubule-based movement; C:dynein complex	Velvet_k35_Velvet_k35_Locus_13654_Transcript_17_Confidence_0.667_Length_14953	-0.8377	0
target of rapamycin complex 2 subunit MAPKAP1 isoform X1	P:cellular process; C:obsolete intracellular part	Velvet_k35_Velvet_k35_Locus_13896_Transcript_16_Confidence_0.500_Length_3259	0.468	0.002
Zinc metalloproteinase nas-15		Velvet_k35_Velvet_k35_Locus_14185_Transcript_13_Confidence_0.893_Length_3619	-0.6447	0
serine/threonine-protein kinase PAK 3-like isoform X3	F:protein serine/threonine kinase activity; F:ATP binding; P:protein phosphorylation; P:actin filament organization; P:regulation of apoptotic process	Velvet_k35_Velvet_k35_Locus_1499_Transcript_310_Confidence_0.222_Length_2324	0.4794	0.0015
spectrin alpha chain-like	F:calcium ion binding	Velvet_k35_Velvet_k35_Locus_1531_Transcript_3441_Confidence_0.389_Length_13505	-0.5532	0.0002
non-POU domain-containing octamer-binding protein-like isoform X2	F:transcription cis-regulatory region binding; F:RNA binding; C:nucleus	Velvet_k35_Velvet_k35_Locus_1531_Transcript_3941_Confidence_0.034_Length_3560	0.6863	0
elongation factor 1-gamma-like	C:nucleus; C:cytoplasm; P:translational elongation	Velvet_k35_Velvet_k35_Locus_15412_Transcript_69_Confidence_0.114_Length_2231	0.4001	0.0095
MICOS complex subunit MIC60-like	C:mitochondrial inner membrane; C:integral component of membrane	Velvet_k35_Velvet_k35_Locus_1577_Transcript_11_Confidence_1.000_Length_2420	0.5649	0.0001
piwi-like protein 1 isoform X1	P:spermatid development; P:gene silencing by RNA; F:piRNA binding	Velvet_k35_Velvet_k35_Locus_15815_Transcript_19_Confidence_0.652_Length_4739	-0.5722	0.0001
parkin coregulated gene protein	C:cytosol; F:Hsp70 protein binding; C:vesicle; C:neuron projection; F:chaperone binding; F:Hsp90 protein binding; P:negative regulation of cell death	Velvet_k35_Velvet_k35_Locus_15822_Transcript_11_Confidence_1.000_Length_1299	-0.7292	0
reticulocyte-binding protein PFD0110w isoform X3		Velvet_k35_Velvet_k35_Locus_16204_Transcript_12_Confidence_0.909_Length_2014	-0.6235	0
stromal membrane-associated protein 1-like isoform X2		Velvet_k35_Velvet_k35_Locus_17274_Transcript_311_Confidence_0.734_Length_5584	0.5516	0.0002
uncharacterized protein LOC111135805 isoform X1		Velvet_k35_Velvet_k35_Locus_17630_Transcript_22_Confidence_0.750_Length_3128	0.3964	0.0103
tripartite motif-containing protein 3-like isoform X1		Velvet_k35_Velvet_k35_Locus_18870_Transcript_22_Confidence_0.667_Length_2548	0.6676	0
heterogeneous nuclear ribonucleoprotein 87F-like isoform X3	F:mRNA binding; P:germ cell development	Velvet_k35_Velvet_k35_Locus_1924_Transcript_910_Confidence_0.106_Length_2196	0.843	0
plectin-like isoform X4	C:membrane	Velvet_k35_Velvet_k35_Locus_19925_Transcript_1018_Confidence_0.250_Length_3888	-0.3779	0.0148
xaa-Pro aminopeptidase 1	C:cytoplasm; P:proteolysis; F:metal ion binding; F:metalloaminopeptidase activity	Velvet_k35_Velvet_k35_Locus_20135_Transcript_16_Confidence_0.571_Length_3088	-0.5207	0.0005
ubiquitin-like modifier-activating enzyme 1	F:ATP binding; P:axonogenesis; F:ubiquitin-like modifier activating enzyme activity; P:protein modification process	Velvet_k35_Velvet_k35_Locus_20230_Transcript_410_Confidence_0.414_Length_5674	0.7989	0
histone H2AX-like	C:nucleosome; F:DNA binding; C:nucleus; F:protein heterodimerization activity	Velvet_k35_Velvet_k35_Locus_20377_Transcript_22_Confidence_0.667_Length_802	0.5504	0.0002
aldehyde dehydrogenase, mitochondrial-like	P:somitogenesis; F:retinal dehydrogenase activity; P:liver development; F:aldehyde dehydrogenase (NAD+) activity; P:determination of left/right symmetry; P:hindbrain morphogenesis; P:central nervous system myelination; P:myelination in peripheral nervous system; P:fin regeneration; P:pectoral fin development; P:pronephric duct morphogenesis; P:retinol metabolic process; P:axial mesoderm developme…	Velvet_k35_Velvet_k35_Locus_2047_Transcript_23_Confidence_0.714_Length_2220	-0.455	0.0028
alpha-centractin	P:establishment of mitotic spindle orientation; F:ATP binding; C:centrosome; C:dynactin complex; P:nuclear migration along microtubule; C:cell cortex region; F:cytoskeletal protein-membrane anchor activity	Velvet_k35_Velvet_k35_Locus_20523_Transcript_1414_Confidence_0.500_Length_5610	0.3874	0.0123
basement membrane-specific heparan sulfate proteoglycan core protein-like isoform X6	F:calcium ion binding	Velvet_k35_Velvet_k35_Locus_2075_Transcript_810_Confidence_0.583_Length_16070	-0.5769	0.0001
WD repeat-containing protein 5B	C:integral component of membrane	Velvet_k35_Velvet_k35_Locus_2083_Transcript_1112_Confidence_0.286_Length_12579	-0.5158	0.0006
predicted protein		Velvet_k35_Velvet_k35_Locus_2089_Transcript_22_Confidence_0.935_Length_4496	-0.4597	0.0025
spermatogenesis-associated protein 6-like isoform X1		Velvet_k35_Velvet_k35_Locus_21569_Transcript_49_Confidence_0.589_Length_3666	-0.7635	0
Protein phosphatase inhibitor 2	P:regulation of phosphoprotein phosphatase activity	Velvet_k35_Velvet_k35_Locus_22008_Transcript_13_Confidence_0.920_Length_3478	0.3387	0.0303
Sulfide:quinone oxidoreductase, mitochondrial	C:mitochondrial inner membrane; P:sulfide oxidation, using sulfide:quinone oxidoreductase; F:sulfide:quinone oxidoreductase activity; F:FAD binding	Velvet_k35_Velvet_k35_Locus_22202_Transcript_1010_Confidence_0.417_Length_2148	0.6571	0
myoferlin-like isoform X16	P:myoblast fusion; C:integral component of membrane	Velvet_k35_Velvet_k35_Locus_22366_Transcript_918_Confidence_0.528_Length_8671	-0.7596	0
enolase 4-like isoform X1		Velvet_k35_Velvet_k35_Locus_22471_Transcript_312_Confidence_0.421_Length_2913	-0.6745	0
tektin-3-like isoform X1		Velvet_k35_Velvet_k35_Locus_22535_Transcript_16_Confidence_0.267_Length_3927	-0.8	0
Adenylyl cyclase-associated protein 1	F:protein binding; P:cytoskeleton organization; P:anatomical structure morphogenesis	Velvet_k35_Velvet_k35_Locus_22613_Transcript_16_Confidence_0.533_Length_3358	-0.3955	0.0105
26S proteasome non-ATPase regulatory subunit 2	C:proteasome regulatory particle, base subcomplex; F:enzyme regulator activity; P:regulation of protein catabolic process; P:regulation of catalytic activity	Velvet_k35_Velvet_k35_Locus_22805_Transcript_12_Confidence_0.667_Length_2991	0.5187	0.0005
4-trimethylaminobutyraldehyde dehydrogenase-like	F:oxidoreductase activity, acting on the aldehyde or oxo group of donors, NAD or NADP as acceptor; P:obsolete oxidation-reduction process	Velvet_k35_Velvet_k35_Locus_23512_Transcript_13_Confidence_0.714_Length_1749	0.6057	0
Saposin-related, isoform A	C:membrane-bounded organelle; C:intracellular organelle; C:obsolete cytoplasmic part	Velvet_k35_Velvet_k35_Locus_24480_Transcript_14_Confidence_0.615_Length_3177	0.6798	0
DNA repair protein XRCC1		Velvet_k35_Velvet_k35_Locus_2452_Transcript_3338_Confidence_0.180_Length_4595	-0.3104	0.0482
coronin-1C-like isoform X1	P:phagolysosome assembly; P:actin filament organization; P:leukocyte chemotaxis; F:actin filament binding	Velvet_k35_Velvet_k35_Locus_24846_Transcript_910_Confidence_0.327_Length_6419	-0.4453	0.0035
NAD(P) transhydrogenase, mitochondrial	F:NAD(P)+ transhydrogenase activity; C:integral component of membrane; P:obsolete oxidation-reduction process; P:proton transmembrane transport	Velvet_k35_Velvet_k35_Locus_25220_Transcript_13_Confidence_0.714_Length_4071	-0.3267	0.0371
peroxiredoxin-2 isoform X2	C:cytosol; F:thioredoxin peroxidase activity; P:removal of superoxide radicals; P:hydrogen peroxide catabolic process; P:leukocyte activation; P:cell redox homeostasis; P:obsolete oxidation-reduction process	Velvet_k35_Velvet_k35_Locus_26414_Transcript_36_Confidence_0.667_Length_3135	0.8546	0
neurofilament medium polypeptide-like	C:obsolete cell; F:electron transfer activity; F:protein-disulfide reductase activity; P:electron transport chain; P:cell redox homeostasis	Velvet_k35_Velvet_k35_Locus_2717_Transcript_1415_Confidence_0.265_Length_4191	-0.4886	0.0012
aldehyde dehydrogenase, mitochondrial-like	F:retinal dehydrogenase activity; F:aldehyde dehydrogenase (NAD+) activity; P:obsolete oxidation-reduction process	Velvet_k35_Velvet_k35_Locus_28_Transcript_310_Confidence_0.189_Length_2304	-0.5246	0.0004
echinoderm microtubule-associated protein-like 2 isoform X2		Velvet_k35_Velvet_k35_Locus_2854_Transcript_1114_Confidence_0.397_Length_5116	-0.6827	0
transgelin-3-like isoform X2		Velvet_k35_Velvet_k35_Locus_28740_Transcript_27_Confidence_0.333_Length_800	0.4648	0.0022
poly [ADP-ribose] polymerase 4-like isoform X1	F:glycosyltransferase activity	Velvet_k35_Velvet_k35_Locus_2922_Transcript_5460_Confidence_0.157_Length_7285	0.3139	0.0456
carbonyl reductase [NADPH] 1-like	F:oxidoreductase activity; P:obsolete oxidation-reduction process	Velvet_k35_Velvet_k35_Locus_2950_Transcript_810_Confidence_0.500_Length_1847	-0.3434	0.0279
eukaryotic translation initiation factor 2 subunit 2-like	F:translation initiation factor activity; P:translational initiation	Velvet_k35_Velvet_k35_Locus_30235_Transcript_48_Confidence_0.275_Length_1761	0.7924	0
basic proline-rich protein isoform X1		Velvet_k35_Velvet_k35_Locus_3087_Transcript_1314_Confidence_0.313_Length_5250	-0.3871	0.0124
perlucin-like protein		Velvet_k35_Velvet_k35_Locus_31318_Transcript_26_Confidence_0.500_Length_1021	0.4509	0.0031
hemicentin-1-like isoform X2		Velvet_k35_Velvet_k35_Locus_31614_Transcript_23_Confidence_0.500_Length_12340	0.567	0.0001
Ribose-5-phosphate isomerase	F:ribose-5-phosphate isomerase activity; P:D-ribose metabolic process; P:pentose-phosphate shunt, non-oxidative branch; F:identical protein binding; C:intracellular membrane-bounded organelle	Velvet_k35_Velvet_k35_Locus_32162_Transcript_45_Confidence_0.467_Length_2277	0.7593	0
V-type proton ATPase subunit B	F:ATP binding; C:proton-transporting V-type ATPase, V1 domain; P:ATP metabolic process; P:proton transmembrane transport	Velvet_k35_Velvet_k35_Locus_32249_Transcript_13_Confidence_0.583_Length_2441	0.7644	0
sperm-associated antigen 17-like isoform X6		Velvet_k35_Velvet_k35_Locus_3230_Transcript_312_Confidence_0.515_Length_7255	-0.8289	0
translationally-controlled tumor protein		Velvet_k35_Velvet_k35_Locus_33068_Transcript_44_Confidence_0.571_Length_2147	0.4919	0.0011
Alpha-L-fucosidase	F:alpha-L-fucosidase activity; C:lysosome; P:fucose metabolic process; P:glycoside catabolic process	Velvet_k35_Velvet_k35_Locus_3667_Transcript_2634_Confidence_0.158_Length_2709	0.6169	0
---NA---		Velvet_k35_Velvet_k35_Locus_36754_Transcript_56_Confidence_0.571_Length_3066	-0.3317	0.0341
isochorismatase domain-containing protein 1-like	F:catalytic activity; C:cytoplasm	Velvet_k35_Velvet_k35_Locus_3996_Transcript_17_Confidence_0.207_Length_1116	-0.3423	0.0285
villin-1-like isoform X1	P:regulation of actin filament polymerization; F:ion binding; F:actin filament binding	Velvet_k35_Velvet_k35_Locus_44_Transcript_855862_Confidence_0.009_Length_4008	-0.3192	0.0419
development-specific protein LVN1.2-like		Velvet_k35_Velvet_k35_Locus_4746_Transcript_23_Confidence_0.500_Length_1185	0.4424	0.0038
toll-like receptor 13	P:signal transduction; C:integral component of membrane; P:innate immune response	Velvet_k35_Velvet_k35_Locus_49_Transcript_26_Confidence_0.357_Length_2187	-0.3856	0.0128
heat shock protein 30C-like		Velvet_k35_Velvet_k35_Locus_50159_Transcript_15_Confidence_0.250_Length_1625	0.7848	0
leucine-rich repeat-containing protein 74A		Velvet_k35_Velvet_k35_Locus_5119_Transcript_12_Confidence_0.667_Length_2305	-0.5804	0.0001
dynein beta chain, ciliary-like	F:microtubule motor activity; F:ATP binding; C:cytoplasm; C:microtubule; P:microtubule-based movement; P:cell projection organization; C:dynein complex; C:motile cilium	Velvet_k35_Velvet_k35_Locus_5329_Transcript_1011_Confidence_0.608_Length_14078	-0.8271	0
septin-2-like isoform X2	F:GTP binding	Velvet_k35_Velvet_k35_Locus_548_Transcript_1018_Confidence_0.622_Length_6039	-0.5361	0.0003
mediator of RNA polymerase II transcription subunit 14-like	C:protein-containing complex; C:obsolete nuclear part	Velvet_k35_Velvet_k35_Locus_5829_Transcript_12_Confidence_0.833_Length_5282	0.8469	0
Nuclear GTPase SLIP-GC		Velvet_k35_Velvet_k35_Locus_5838_Transcript_1010_Confidence_0.738_Length_11490	-0.7437	0
Armadillo repeat-containing protein 4		Velvet_k35_Velvet_k35_Locus_5908_Transcript_310_Confidence_0.593_Length_4809	-0.755	0
pyruvate dehydrogenase E1 component subunit alpha, mitochondrial-like	F:pyruvate dehydrogenase (acetyl-transferring) activity; P:acetyl-CoA biosynthetic process from pyruvate; C:intracellular membrane-bounded organelle; P:obsolete oxidation-reduction process	Velvet_k35_Velvet_k35_Locus_5925_Transcript_710_Confidence_0.122_Length_1581	0.5184	0.0005
RNA-binding protein lark-like isoform X1	F:RNA binding	Velvet_k35_Velvet_k35_Locus_6013_Transcript_26_Confidence_0.667_Length_4456	-0.6392	0
Glucose dehydrogenase [acceptor]		Velvet_k35_Velvet_k35_Locus_6094_Transcript_2837_Confidence_0.141_Length_4578	0.7566	0
dynein gamma chain, flagellar outer arm-like	F:microtubule motor activity; F:ATP binding; P:microtubule-based movement; C:dynein complex	Velvet_k35_Velvet_k35_Locus_6450_Transcript_514_Confidence_0.427_Length_16942	-0.8683	0
titin-like	P:signal transduction	Velvet_k35_Velvet_k35_Locus_668_Transcript_2937_Confidence_0.291_Length_15756	-0.5156	0.0006
dynein heavy chain 10, axonemal-like isoform X1	F:microtubule motor activity; F:ATP binding; P:microtubule-based movement; C:dynein complex	Velvet_k35_Velvet_k35_Locus_6703_Transcript_36_Confidence_0.545_Length_14483	-0.8798	0
globin-like		Velvet_k35_Velvet_k35_Locus_69153_Transcript_12_Confidence_0.750_Length_884	-0.6203	0
2-oxoglutarate dehydrogenase, mitochondrial-like isoform X1	F:oxidoreductase activity, acting on the aldehyde or oxo group of donors, disulfide as acceptor; P:obsolete oxidation-reduction process	Velvet_k35_Velvet_k35_Locus_6916_Transcript_412_Confidence_0.231_Length_5510	0.7067	0
coiled-coil domain-containing protein 87-like isoform X3		Velvet_k35_Velvet_k35_Locus_7196_Transcript_27_Confidence_0.647_Length_4557	-0.3835	0.0133
glutamine--fructose-6-phosphate aminotransferase [isomerizing] 2-like isoform X1	F:glutamine-fructose-6-phosphate transaminase (isomerizing) activity; F:carbohydrate derivative binding; P:carbohydrate derivative biosynthetic process	Velvet_k35_Velvet_k35_Locus_7289_Transcript_910_Confidence_0.326_Length_3641	-0.4645	0.0022
dystrophin-like isoform X1		Velvet_k35_Velvet_k35_Locus_746_Transcript_1116_Confidence_0.521_Length_13963	-0.5225	0.0005
disks large homolog 1-like isoform X4		Velvet_k35_Velvet_k35_Locus_7780_Transcript_411_Confidence_0.581_Length_6571	-0.5199	0.0005
4-hydroxybutyrate coenzyme A transferase	P:acetyl-CoA metabolic process; F:transferase activity	Velvet_k35_Velvet_k35_Locus_8152_Transcript_610_Confidence_0.763_Length_4158	0.5287	0.0004
T-complex protein 1 subunit theta-like	F:ATP binding; C:cytoplasm; P:protein folding; F:unfolded protein binding	Velvet_k35_Velvet_k35_Locus_8238_Transcript_12_Confidence_0.750_Length_2908	0.9124	0
extended synaptotagmin-2-like isoform X1	C:membrane; P:localization	Velvet_k35_Velvet_k35_Locus_8436_Transcript_1113_Confidence_0.542_Length_6071	-0.6613	0
bifunctional 3'-phosphoadenosine 5'-phosphosulfate synthase-like isoform X2	P:sulfate assimilation; F:adenylylsulfate kinase activity; F:sulfate adenylyltransferase (ATP) activity; F:ATP binding; P:phosphorylation	Velvet_k35_Velvet_k35_Locus_8589_Transcript_14_Confidence_0.667_Length_2853	0.4188	0.0064
trichohyalin-like isoform X2		Velvet_k35_Velvet_k35_Locus_8656_Transcript_17_Confidence_0.520_Length_6404	-0.6627	0
staphylococcal nuclease domain-containing protein 1-like	F:GTPase activity; F:endoribonuclease activity; F:GTP binding; C:cytoplasm; P:signal transduction; C:membrane; C:RISC complex; P:gene silencing by RNA; P:RNA phosphodiester bond hydrolysis, endonucleolytic	Velvet_k35_Velvet_k35_Locus_8706_Transcript_11_Confidence_1.000_Length_4866	0.6596	0
flotillin-1-like isoform X2		Velvet_k35_Velvet_k35_Locus_8811_Transcript_57_Confidence_0.600_Length_2994	0.4204	0.0062
forkhead-associated domain-containing protein 1-like isoform X1		Velvet_k35_Velvet_k35_Locus_8821_Transcript_1010_Confidence_0.542_Length_5897	-0.7476	0
protein RRP5 homolog isoform X1		Velvet_k35_Velvet_k35_Locus_9077_Transcript_47_Confidence_0.263_Length_5518	0.5487	0.0002
coiled-coil domain-containing protein 81-like		Velvet_k35_Velvet_k35_Locus_9213_Transcript_57_Confidence_0.562_Length_3499	-0.7714	0
filamin-A-like isoform X1	F:actin binding; P:actin cytoskeleton organization; P:cell differentiation	Velvet_k35_Velvet_k35_Locus_9274_Transcript_1718_Confidence_0.433_Length_10618	0.8228	0
lysosomal alpha-mannosidase-like	F:binding; P:carbohydrate metabolic process; F:hydrolase activity, acting on glycosyl bonds	Velvet_k35_Velvet_k35_Locus_9294_Transcript_812_Confidence_0.194_Length_5731	0.8084	0
Polycystic kidney disease protein 1-like 2		Velvet_k35_Velvet_k35_Locus_9694_Transcript_18_Confidence_0.635_Length_9835	-0.4647	0.0022
long-chain-fatty-acid--CoA ligase 5-like isoform X1	C:membrane; F:ligase activity	Velvet_k35_Velvet_k35_Locus_981_Transcript_89_Confidence_0.370_Length_4774	0.8315	0
dynein heavy chain 12, axonemal-like isoform X6	F:microtubule motor activity; F:ATP binding; P:microtubule-based movement; C:dynein complex	Velvet_k35_Velvet_k35_Locus_984_Transcript_310_Confidence_0.458_Length_13150	-0.6719	0
tankyrase-like protein	F:glycosyltransferase activity; P:protein metabolic process	Velvet_k35_Velvet_k35_Locus_9943_Transcript_34_Confidence_0.632_Length_10086	-0.6313	0
---NA---		Velvet_k45_Velvet_k45_Locus_10012_Transcript_611_Confidence_0.095_Length_1030	0.3728	0.0164
protein canopy 4-like	P:immune system process; F:signaling receptor binding	Velvet_k45_Velvet_k45_Locus_1106_Transcript_614_Confidence_0.171_Length_1453	0.6327	0
FAS-associated death domain protein	F:cysteine-type endopeptidase activity; P:proteolysis; P:signal transduction; P:regulation of apoptotic process	Velvet_k45_Velvet_k45_Locus_11281_Transcript_78_Confidence_0.636_Length_1002	-0.3508	0.0245
transient receptor potential cation channel subfamily V member 1 isoform X1	P:transport	Velvet_k45_Velvet_k45_Locus_11764_Transcript_310_Confidence_0.702_Length_5316	-0.8348	0
flocculation protein FLO11-like isoform X4		Velvet_k45_Velvet_k45_Locus_11927_Transcript_13_Confidence_0.714_Length_6754	-0.5475	0.0002
uncharacterized protein LOC111133555		Velvet_k45_Velvet_k45_Locus_12375_Transcript_11_Confidence_1.000_Length_2705	-0.7086	0
dynamin-1-like protein	P:mitochondrial fission; F:GTPase activity; F:GTP binding; P:peroxisome fission	Velvet_k45_Velvet_k45_Locus_12828_Transcript_310_Confidence_0.065_Length_2543	0.3698	0.0173
leucine-rich repeat and IQ domain-containing protein 1-like		Velvet_k45_Velvet_k45_Locus_13027_Transcript_1017_Confidence_0.459_Length_4591	-0.35	0.0249
dynein heavy chain 1, axonemal-like isoform X6	P:cilium movement; F:microtubule motor activity; F:ATP binding; C:axonemal dynein complex; F:ATP hydrolysis activity	Velvet_k45_Velvet_k45_Locus_13084_Transcript_711_Confidence_0.737_Length_13910	-0.7849	0
E3 ubiquitin-protein ligase rnf213-alpha-like isoform X3		Velvet_k45_Velvet_k45_Locus_13302_Transcript_4148_Confidence_0.594_Length_15572	-0.5147	0.0006
protocadherin Fat 4-like isoform X2		Velvet_k45_Velvet_k45_Locus_1406_Transcript_6869_Confidence_0.245_Length_9265	-0.5562	0.0002
thioredoxin domain-containing protein 5		Velvet_k45_Velvet_k45_Locus_14282_Transcript_1120_Confidence_0.565_Length_8092	0.7495	0
Stress-70 protein, mitochondrial	F:ATP binding; C:mitochondrion; F:ATP hydrolysis activity; F:heat shock protein binding; P:cellular response to heat; P:cellular response to unfolded protein; P:protein refolding; F:protein folding chaperone; F:unfolded protein binding; P:chaperone cofactor-dependent protein refolding; F:misfolded protein binding	Velvet_k45_Velvet_k45_Locus_14623_Transcript_1114_Confidence_0.351_Length_4388	0.9003	0
caspase-3-like isoform X1	F:cysteine-type endopeptidase activity	Velvet_k45_Velvet_k45_Locus_14637_Transcript_89_Confidence_0.515_Length_3236	-0.7148	0
Dihydrolipoyl dehydrogenase, mitochondrial	F:dihydrolipoyl dehydrogenase activity; C:obsolete cell; F:electron transfer activity; P:electron transport chain; P:cell redox homeostasis; F:flavin adenine dinucleotide binding; P:heart contraction	Velvet_k45_Velvet_k45_Locus_14743_Transcript_13_Confidence_0.667_Length_2152	0.8458	0
phenylalanine--tRNA ligase beta subunit-like	F:magnesium ion binding; F:RNA binding; F:phenylalanine-tRNA ligase activity; F:ATP binding; P:phenylalanyl-tRNA aminoacylation; C:phenylalanine-tRNA ligase complex	Velvet_k45_Velvet_k45_Locus_15067_Transcript_1219_Confidence_0.227_Length_2525	-0.5743	0.0001
Multiple epidermal growth factor-like domains protein 6		Velvet_k45_Velvet_k45_Locus_1576_Transcript_1322_Confidence_0.202_Length_7371	-0.491	0.0011
CLIP-associating protein 1-like isoform X10		Velvet_k45_Velvet_k45_Locus_15976_Transcript_312_Confidence_0.558_Length_7400	-0.7587	0
60S ribosomal protein L32	F:structural constituent of ribosome; P:translation; C:cytosolic large ribosomal subunit	Velvet_k45_Velvet_k45_Locus_16827_Transcript_12_Confidence_0.667_Length_560	0.5287	0.0004
collagen alpha-4(VI) chain-like		Velvet_k45_Velvet_k45_Locus_17117_Transcript_312_Confidence_0.507_Length_4491	0.3179	0.0428
tetratricopeptide repeat protein 25 isoform X4		Velvet_k45_Velvet_k45_Locus_17359_Transcript_713_Confidence_0.525_Length_7042	-0.6834	0
actin-related protein 2/3 complex subunit 1A	F:actin binding; C:cytoplasm; C:Arp2/3 protein complex; P:Arp2/3 complex-mediated actin nucleation; C:muscle cell projection membrane	Velvet_k45_Velvet_k45_Locus_18972_Transcript_1010_Confidence_0.343_Length_1981	-0.6674	0
Zinc metalloproteinase nas-15		Velvet_k45_Velvet_k45_Locus_19140_Transcript_110_Confidence_0.481_Length_3518	-0.5239	0.0004
dynein beta chain, ciliary-like	F:microtubule motor activity; F:ATP binding; C:cytoplasm; C:microtubule; P:microtubule-based movement; P:cell projection organization; C:dynein complex; C:motile cilium	Velvet_k45_Velvet_k45_Locus_2048_Transcript_1718_Confidence_0.353_Length_14471	-0.6012	0
long-chain-fatty-acid--CoA ligase ACSBG2-like	F:catalytic activity	Velvet_k45_Velvet_k45_Locus_20588_Transcript_710_Confidence_0.355_Length_3399	-0.3899	0.0117
3-hydroxyisobutyrate dehydrogenase, mitochondrial-like	P:valine catabolic process; F:3-hydroxyisobutyrate dehydrogenase activity; F:NADP binding; F:NAD binding; P:obsolete oxidation-reduction process	Velvet_k45_Velvet_k45_Locus_21576_Transcript_312_Confidence_0.350_Length_1490	0.7574	0
cytoplasmic dynein 1 intermediate chain 2-like isoform X13	C:cytoplasmic dynein complex; P:microtubule-based movement	Velvet_k45_Velvet_k45_Locus_22024_Transcript_210_Confidence_0.485_Length_2946	-0.3166	0.0437
IgGFc-binding protein-like isoform X1		Velvet_k45_Velvet_k45_Locus_2268_Transcript_3945_Confidence_0.243_Length_3640	0.5124	0.0006
dynein intermediate chain 2, ciliary-like isoform X2		Velvet_k45_Velvet_k45_Locus_23261_Transcript_23_Confidence_0.500_Length_2510	-0.6238	0
copine-8 isoform X1		Velvet_k45_Velvet_k45_Locus_23518_Transcript_1928_Confidence_0.628_Length_6911	0.4374	0.0042
hemocyte protein-glutamine gamma-glutamyltransferase-like isoform X1	P:peptide cross-linking	Velvet_k45_Velvet_k45_Locus_23741_Transcript_17_Confidence_0.167_Length_1160	0.5849	0.0001
programmed cell death 6-interacting protein-like isoform X2		Velvet_k45_Velvet_k45_Locus_24682_Transcript_1010_Confidence_0.640_Length_5379	0.644	0
ubiquitin carboxyl-terminal hydrolase 16-like	P:proteolysis; F:peptidase activity	Velvet_k45_Velvet_k45_Locus_29561_Transcript_211_Confidence_0.522_Length_4977	0.6396	0
jupiter microtubule associated homolog 1-like isoform X1		Velvet_k45_Velvet_k45_Locus_2965_Transcript_412_Confidence_0.317_Length_3256	-0.7462	0
elongin-C	F:translation elongation factor activity; P:translational elongation; P:ubiquitin-dependent protein catabolic process	Velvet_k45_Velvet_k45_Locus_30016_Transcript_16_Confidence_0.083_Length_549	0.3729	0.0163
coatomer subunit alpha	C:Golgi membrane; F:structural molecule activity; P:intracellular protein transport; P:vesicle-mediated transport; C:COPI vesicle coat	Velvet_k45_Velvet_k45_Locus_30796_Transcript_11_Confidence_1.000_Length_3692	0.7939	0
cyclic GMP-AMP synthase isoform X1		Velvet_k45_Velvet_k45_Locus_31167_Transcript_26_Confidence_0.680_Length_5108	0.3842	0.0131
endonuclease domain-containing 1 protein-like		Velvet_k45_Velvet_k45_Locus_31616_Transcript_110_Confidence_0.390_Length_1810	0.5672	0.0001
STE20-like serine/threonine-protein kinase isoform X2	F:protein serine/threonine kinase activity; F:ATP binding; P:protein phosphorylation	Velvet_k45_Velvet_k45_Locus_3213_Transcript_1010_Confidence_0.642_Length_9643	-0.4073	0.0082
Protein disulfide-isomerase A6	C:obsolete cell; F:isomerase activity; P:cell redox homeostasis	Velvet_k45_Velvet_k45_Locus_32172_Transcript_1019_Confidence_0.618_Length_2940	0.8722	0
baculoviral IAP repeat-containing protein 6-like isoform X1	P:cellular process	Velvet_k45_Velvet_k45_Locus_33019_Transcript_25_Confidence_0.750_Length_14895	0.4472	0.0034
myeloid leukemia factor 1		Velvet_k45_Velvet_k45_Locus_34576_Transcript_210_Confidence_0.654_Length_3223	0.822	0
poly [ADP-ribose] polymerase 4	F:glycosyltransferase activity	Velvet_k45_Velvet_k45_Locus_3478_Transcript_5562_Confidence_0.202_Length_7085	0.4025	0.0091
heat shock 70 kDa protein 4-like	C:nucleus; C:cytosol	Velvet_k45_Velvet_k45_Locus_38666_Transcript_1013_Confidence_0.514_Length_4052	0.7636	0
protein TBATA-like isoform X3		Velvet_k45_Velvet_k45_Locus_4045_Transcript_1415_Confidence_0.068_Length_2824	-0.8392	0
uncharacterized protein LOC110448810 isoform X2		Velvet_k45_Velvet_k45_Locus_4384_Transcript_17_Confidence_0.538_Length_3192	-0.7765	0
thioredoxin domain-containing protein 12-like		Velvet_k45_Velvet_k45_Locus_44_Transcript_4893475_Confidence_1.000_Length_670	0.3513	0.0243
calmodulin	C:central plaque of spindle pole body; P:calcium-mediated signaling; F:metal ion binding; P:spindle pole body organization	Velvet_k45_Velvet_k45_Locus_45028_Transcript_11_Confidence_1.000_Length_637	-0.4293	0.0051
pyruvate kinase PKM-like isoform X4	F:magnesium ion binding; F:pyruvate kinase activity; P:glycolytic process; F:kinase activity; F:potassium ion binding	Velvet_k45_Velvet_k45_Locus_4578_Transcript_2126_Confidence_0.394_Length_4481	-0.4918	0.0011
Vacuolar protein sorting-associated protein 4B	C:spindle pole; F:ATP binding; C:nucleus; C:centrosome; C:cytosol; P:potassium ion transport; P:nucleus organization; P:mitotic metaphase plate congression; F:protein C-terminus binding; C:endosome membrane; P:positive regulation of G2/M transition of mitotic cell cycle; C:integral component of membrane; F:ATP hydrolysis activity; P:cholesterol transport; P:endosome to lysosome transport via mult…	Velvet_k45_Velvet_k45_Locus_46561_Transcript_35_Confidence_0.500_Length_3338	0.7562	0
actin-related protein 5-like	C:obsolete intracellular part; P:chromosome organization	Velvet_k45_Velvet_k45_Locus_52_Transcript_938943_Confidence_0.010_Length_2870	0.4937	0.001
protein transport protein Sec23A-like isoform X1	C:Golgi membrane; C:endoplasmic reticulum membrane; P:intracellular protein transport; F:zinc ion binding; C:COPII vesicle coat; P:COPII-coated vesicle budding	Velvet_k45_Velvet_k45_Locus_5254_Transcript_89_Confidence_0.536_Length_6172	0.8005	0
PREDICTED: uncharacterized protein LOC105328577		Velvet_k45_Velvet_k45_Locus_54640_Transcript_22_Confidence_0.750_Length_1006	-0.3788	0.0146
putative nuclease HARBI1		Velvet_k45_Velvet_k45_Locus_5617_Transcript_910_Confidence_0.148_Length_2432	-0.5599	0.0001
ATP-citrate synthase-like isoform X3	F:ATP citrate synthase activity; F:ATP binding; C:cytoplasm; P:acetyl-CoA biosynthetic process; P:citrate metabolic process; P:lipid metabolic process; F:metal ion binding; F:obsolete cofactor binding	Velvet_k45_Velvet_k45_Locus_5996_Transcript_1115_Confidence_0.281_Length_5285	-0.68	0
actin-5C	F:ATP binding; C:cytoplasm; C:cytoskeleton	Velvet_k45_Velvet_k45_Locus_60573_Transcript_24_Confidence_0.667_Length_1449	-0.508	0.0007
60S ribosomal protein L23a	P:ribosomal large subunit assembly; F:structural constituent of ribosome; P:translation; C:cytosolic large ribosomal subunit	Velvet_k45_Velvet_k45_Locus_61067_Transcript_11_Confidence_1.000_Length_945	0.3536	0.0233
nuclear protein MDM1-like isoform X1		Velvet_k45_Velvet_k45_Locus_6393_Transcript_15_Confidence_0.810_Length_4220	-0.8863	0
dihydropyrimidinase isoform X4	C:cytoplasm; F:hydrolase activity, acting on carbon-nitrogen (but not peptide) bonds	Velvet_k45_Velvet_k45_Locus_6573_Transcript_711_Confidence_0.500_Length_3334	-0.3957	0.0104
glutamine--tRNA ligase-like	F:glutamine-tRNA ligase activity; F:ATP binding; C:cytoplasm; P:glutaminyl-tRNA aminoacylation	Velvet_k45_Velvet_k45_Locus_6844_Transcript_11_Confidence_1.000_Length_2791	0.9352	0
lipoxygenase homology domain-containing protein 1-like isoform X2		Velvet_k45_Velvet_k45_Locus_709_Transcript_4545_Confidence_0.217_Length_8454	-0.5594	0.0001
palmitoyl-protein thioesterase 1-like	P:protein depalmitoylation; C:lysosome; P:receptor-mediated endocytosis; F:palmitoyl-(protein) hydrolase activity	Velvet_k45_Velvet_k45_Locus_7326_Transcript_3537_Confidence_0.028_Length_1698	0.7265	0
PREDICTED: uncharacterized protein LOC105341007		Velvet_k45_Velvet_k45_Locus_7372_Transcript_2526_Confidence_0.205_Length_8686	0.3519	0.0241
major vault protein-like	C:nucleus; C:cytoplasm	Velvet_k45_Velvet_k45_Locus_8244_Transcript_2224_Confidence_0.324_Length_4054	0.7137	0
talin-1-like isoform X1		Velvet_k45_Velvet_k45_Locus_8346_Transcript_2837_Confidence_0.387_Length_12119	-0.4946	0.001
dynein heavy chain 5, axonemal-like isoform X3		Velvet_k45_Velvet_k45_Locus_8347_Transcript_1019_Confidence_0.574_Length_15918	-0.8687	0
pleckstrin homology-like domain family B member 2 isoform X13		Velvet_k45_Velvet_k45_Locus_8681_Transcript_55_Confidence_0.733_Length_5252	0.4679	0.002
nesprin-1-like isoform X1	F:actin binding; C:integral component of membrane	Velvet_k45_Velvet_k45_Locus_888_Transcript_146148_Confidence_0.227_Length_33902	-0.6542	0
synaptogenesis protein syg-2-like		Velvet_k45_Velvet_k45_Locus_9376_Transcript_1421_Confidence_0.165_Length_3091	-0.3659	0.0187
fructose-bisphosphate aldolase	F:fructose-bisphosphate aldolase activity; P:glycolytic process	Velvet_k45_Velvet_k45_Locus_9761_Transcript_3337_Confidence_0.281_Length_2622	0.6652	0
elongation factor-like GTPase 1	F:organic cyclic compound binding; F:heterocyclic compound binding	Velvet_k55_Velvet_k55_Locus_10155_Transcript_14_Confidence_0.667_Length_3569	0.6945	0
Na(+)/H(+) exchange regulatory cofactor NHE-RF1		Velvet_k55_Velvet_k55_Locus_10159_Transcript_1523_Confidence_0.404_Length_3474	0.3172	0.0433
uncharacterized protein LOC110456400 isoform X1		Velvet_k55_Velvet_k55_Locus_10427_Transcript_1120_Confidence_0.326_Length_2675	-0.3601	0.0208
Complement component 1 Q subcomponent-binding protein, mitochondrial		Velvet_k55_Velvet_k55_Locus_10488_Transcript_310_Confidence_0.212_Length_1847	-0.6071	0
transaldolase-like isoform X2	F:transaldolase activity; C:cytoplasm; P:carbohydrate metabolic process; P:pentose-phosphate shunt	Velvet_k55_Velvet_k55_Locus_10568_Transcript_13_Confidence_0.571_Length_1457	-0.5513	0.0002
guanine nucleotide-binding protein subunit beta	F:calmodulin binding; C:cytoplasm; P:signal transduction	Velvet_k55_Velvet_k55_Locus_10593_Transcript_1213_Confidence_0.364_Length_4327	-0.6738	0
centrosomal protein of 295 kDa isoform X15		Velvet_k55_Velvet_k55_Locus_11873_Transcript_310_Confidence_0.560_Length_8010	-0.7119	0
peripheral plasma membrane protein CASK isoform X6	F:protein kinase activity; F:ATP binding; P:protein phosphorylation	Velvet_k55_Velvet_k55_Locus_13181_Transcript_2122_Confidence_0.171_Length_5035	0.4966	0.001
leupaxin-like isoform X1		Velvet_k55_Velvet_k55_Locus_13404_Transcript_511_Confidence_0.448_Length_2484	0.4222	0.006
Actin, cytoplasmic 1	F:nucleotide binding; C:nucleus; C:plasma membrane; C:focal adhesion; C:actin cytoskeleton; C:dense body	Velvet_k55_Velvet_k55_Locus_13535_Transcript_611_Confidence_0.552_Length_1374	0.3777	0.0149
RNA-binding protein 12	F:RNA binding	Velvet_k55_Velvet_k55_Locus_14060_Transcript_15_Confidence_0.353_Length_7222	0.5351	0.0003
mucin-17-like isoform X1		Velvet_k55_Velvet_k55_Locus_14398_Transcript_1321_Confidence_0.463_Length_7764	-0.5128	0.0006
dynein heavy chain 2, axonemal-like	F:microtubule motor activity; F:ATP binding; P:microtubule-based movement; C:dynein complex	Velvet_k55_Velvet_k55_Locus_1536_Transcript_106114_Confidence_0.204_Length_15541	-0.7203	0
titin homolog isoform X1		Velvet_k55_Velvet_k55_Locus_1622_Transcript_3036_Confidence_0.336_Length_8362	-0.7745	0
filamin-A-like isoform X1		Velvet_k55_Velvet_k55_Locus_16556_Transcript_1718_Confidence_0.705_Length_7495	-0.4262	0.0055
p53-induced death domain-containing protein 1		Velvet_k55_Velvet_k55_Locus_18102_Transcript_1212_Confidence_0.548_Length_3348	-0.509	0.0007
hypothetical protein AM593_10281, partial		Velvet_k55_Velvet_k55_Locus_18477_Transcript_811_Confidence_0.469_Length_2473	-0.3108	0.0479
spermatogenesis-associated protein 48-like		Velvet_k55_Velvet_k55_Locus_20018_Transcript_11_Confidence_1.000_Length_2922	-0.8473	0
caspase 3/7-2	F:cysteine-type endopeptidase activity; P:proteolysis	Velvet_k55_Velvet_k55_Locus_20068_Transcript_47_Confidence_0.667_Length_3416	-0.5399	0.0003
clathrin heavy chain 1 isoform X2	F:structural molecule activity; P:intracellular protein transport; P:vesicle-mediated transport; C:clathrin coat of trans-Golgi network vesicle; C:clathrin coat of coated pit; F:clathrin light chain binding; C:clathrin complex	Velvet_k55_Velvet_k55_Locus_2024_Transcript_3038_Confidence_0.331_Length_5605	0.5284	0.0004
elongation factor 2	F:translation elongation factor activity; F:GTPase activity; F:GTP binding; C:cytosol; P:translational elongation; F:ribosome binding; C:ribonucleoprotein complex	Velvet_k55_Velvet_k55_Locus_2045_Transcript_11_Confidence_1.000_Length_3027	0.5616	0.0001
elongation factor 1-alpha	F:translation elongation factor activity; F:GTPase activity; F:GTP binding; P:translational elongation	Velvet_k55_Velvet_k55_Locus_21128_Transcript_25_Confidence_0.417_Length_2363	0.6326	0
Dehydrogenase/reductase SDR family member 11	F:oxidoreductase activity; P:obsolete oxidation-reduction process	Velvet_k55_Velvet_k55_Locus_22418_Transcript_11_Confidence_1.000_Length_1317	-0.3107	0.048
AP-3 complex subunit beta-2-like isoform X1	P:intracellular protein transport; P:vesicle-mediated transport; C:AP-3 adaptor complex	Velvet_k55_Velvet_k55_Locus_23729_Transcript_18_Confidence_0.636_Length_4063	0.8802	0
carbonic anhydrase 2-like isoform X3	F:carbonate dehydratase activity; F:zinc ion binding	Velvet_k55_Velvet_k55_Locus_24059_Transcript_1010_Confidence_0.500_Length_2856	-0.5544	0.0002
cytoplasmic aconitate hydratase-like isoform X1	F:aconitate hydratase activity; C:cytoplasm; P:cellular iron ion homeostasis; P:response to iron(II) ion; F:4 iron, 4 sulfur cluster binding	Velvet_k55_Velvet_k55_Locus_2407_Transcript_1017_Confidence_0.562_Length_4776	0.7568	0
transgelin-3-like isoform X2		Velvet_k55_Velvet_k55_Locus_25972_Transcript_45_Confidence_0.444_Length_1070	0.5797	0.0001
dystonin isoform X1	F:calcium ion binding; C:cytoskeleton; P:cytoskeleton organization; F:microtubule binding	Velvet_k55_Velvet_k55_Locus_2696_Transcript_4251_Confidence_0.520_Length_16898	-0.6848	0
pollen-specific leucine-rich repeat extensin-like protein 1 isoform X1		Velvet_k55_Velvet_k55_Locus_28314_Transcript_23_Confidence_0.714_Length_2214	0.3899	0.0117
phosphoenolpyruvate carboxykinase [GTP]-like	F:phosphoenolpyruvate carboxykinase (GTP) activity; F:GTP binding; C:mitochondrion; C:cytosol; P:gluconeogenesis; F:kinase activity; P:phosphorylation; P:propionate catabolic process; F:manganese ion binding; P:response to lipid; P:response to starvation; P:glycerol biosynthetic process from pyruvate; P:cellular response to glucose stimulus	Velvet_k55_Velvet_k55_Locus_29055_Transcript_12_Confidence_0.727_Length_2966	0.6197	0
70 kDa neurofilament protein	F:structural molecule activity; C:intermediate filament	Velvet_k55_Velvet_k55_Locus_292_Transcript_413_Confidence_0.300_Length_3216	-0.8135	0
titin-like isoform X1	F:transferase activity	Velvet_k55_Velvet_k55_Locus_2961_Transcript_1423_Confidence_0.527_Length_30484	-0.6012	0
sacsin-like		Velvet_k55_Velvet_k55_Locus_303_Transcript_107108_Confidence_0.343_Length_16380	-0.3761	0.0154
leucine-rich repeat-containing protein 34-like isoform X1		Velvet_k55_Velvet_k55_Locus_3118_Transcript_1114_Confidence_0.297_Length_4454	-0.6525	0
uncharacterized protein LOC111123269 isoform X4		Velvet_k55_Velvet_k55_Locus_3131_Transcript_58_Confidence_0.400_Length_843	0.7053	0
pseudouridylate synthase 7 homolog isoform X1		Velvet_k55_Velvet_k55_Locus_31552_Transcript_12_Confidence_0.750_Length_2254	0.7866	0
histidine triad nucleotide-binding protein 1	F:catalytic activity	Velvet_k55_Velvet_k55_Locus_32299_Transcript_44_Confidence_0.667_Length_600	-0.5333	0.0003
chromobox protein homolog 1-like	C:euchromatin; P:negative regulation of transcription, DNA-templated	Velvet_k55_Velvet_k55_Locus_3342_Transcript_17_Confidence_0.714_Length_2604	-0.559	0.0001
ependymin-related protein 1-like		Velvet_k55_Velvet_k55_Locus_33774_Transcript_1012_Confidence_0.192_Length_1412	0.3153	0.0446
cilia- and flagella-associated protein 47-like isoform X2		Velvet_k55_Velvet_k55_Locus_3656_Transcript_1524_Confidence_0.608_Length_10936	-0.758	0
hemicentin-2-like isoform X4	C:membrane	Velvet_k55_Velvet_k55_Locus_3793_Transcript_59_Confidence_0.694_Length_6389	-0.3423	0.0285
probable chitinase 10	P:positive regulation of protein phosphorylation; F:hydrolase activity, hydrolyzing O-glycosyl compounds; C:extracellular region; P:carbohydrate metabolic process; P:chitin metabolic process; F:chitin binding; P:response to cytokine; P:positive regulation of intracellular signal transduction	Velvet_k55_Velvet_k55_Locus_3846_Transcript_108117_Confidence_0.309_Length_9000	-0.3184	0.0425
PREDICTED: uncharacterized protein LOC105326232 isoform X16		Velvet_k55_Velvet_k55_Locus_4064_Transcript_1820_Confidence_0.459_Length_3436	-0.8101	0
abnormal spindle-like microcephaly-associated protein homolog isoform X7		Velvet_k55_Velvet_k55_Locus_432_Transcript_812_Confidence_0.486_Length_3062	-0.4903	0.0011
T-complex protein 1 subunit alpha-like	F:ATP binding; C:chaperonin-containing T-complex; P:protein folding; F:unfolded protein binding	Velvet_k55_Velvet_k55_Locus_43560_Transcript_16_Confidence_0.773_Length_3425	0.9212	0
glucose-regulated protein 94	F:ATP binding; P:protein folding; F:unfolded protein binding	Velvet_k55_Velvet_k55_Locus_43909_Transcript_1010_Confidence_0.600_Length_3416	0.9035	0
citrate lyase subunit beta-like protein, mitochondrial	F:catalytic activity	Velvet_k55_Velvet_k55_Locus_4595_Transcript_2129_Confidence_0.280_Length_4198	-0.7015	0
AChain A, Thioredoxin	C:obsolete cell; P:glycerol ether metabolic process; F:protein-disulfide reductase activity; P:cell redox homeostasis; P:obsolete oxidation-reduction process	Velvet_k55_Velvet_k55_Locus_48873_Transcript_12_Confidence_0.750_Length_620	0.7716	0
glyoxalase 3-like		Velvet_k55_Velvet_k55_Locus_52732_Transcript_22_Confidence_0.750_Length_987	-0.7631	0
oxysterol-binding protein 1-like isoform X1		Velvet_k55_Velvet_k55_Locus_5523_Transcript_1827_Confidence_0.635_Length_9048	0.6209	0
golgin subfamily B member 1 isoform X10		Velvet_k55_Velvet_k55_Locus_5533_Transcript_1623_Confidence_0.590_Length_8119	-0.5973	0
cilia- and flagella-associated protein 43-like		Velvet_k55_Velvet_k55_Locus_5535_Transcript_915_Confidence_0.524_Length_5642	-0.6085	0
ependymin-related protein 1-like		Velvet_k55_Velvet_k55_Locus_57981_Transcript_12_Confidence_0.667_Length_972	0.7357	0
60S ribosomal protein L10a	F:RNA binding; F:structural constituent of ribosome; P:translation; C:large ribosomal subunit	Velvet_k55_Velvet_k55_Locus_6310_Transcript_2730_Confidence_0.081_Length_1958	0.3808	0.014
ankyrin repeat domain-containing protein 17-like		Velvet_k55_Velvet_k55_Locus_64659_Transcript_2123_Confidence_0.567_Length_4469	0.5323	0.0003
neurofilament medium polypeptide-like isoform X2		Velvet_k55_Velvet_k55_Locus_7487_Transcript_25_Confidence_0.667_Length_2288	-0.6781	0
retrograde protein of 51 kDa-like isoform X3		Velvet_k55_Velvet_k55_Locus_757_Transcript_411_Confidence_0.605_Length_5570	-0.6834	0
vinculin isoform X17	F:structural molecule activity; P:cell adhesion; C:actin cytoskeleton; F:actin filament binding	Velvet_k55_Velvet_k55_Locus_772_Transcript_2526_Confidence_0.200_Length_8377	-0.4452	0.0035
major vault protein-like	C:nucleus; C:cytoplasm	Velvet_k55_Velvet_k55_Locus_7908_Transcript_211_Confidence_0.667_Length_3785	0.7454	0
cubilin		Velvet_k55_Velvet_k55_Locus_80955_Transcript_912_Confidence_0.235_Length_2520	0.6788	0
phosphoglycerate kinase	F:phosphoglycerate kinase activity; F:ATP binding; P:glycolytic process	Velvet_k55_Velvet_k55_Locus_8592_Transcript_27_Confidence_0.667_Length_2004	0.7283	0
ras-like GTP-binding protein Rho1 isoform X2	F:GTPase activity; F:GTP binding; C:plasma membrane; C:cell cortex; P:Rho protein signal transduction; P:regulation of cell shape; F:protein kinase binding; P:regulation of cell migration; P:establishment or maintenance of actin cytoskeleton polarity; C:cell division site; P:regulation of actin cytoskeleton organization; C:intracellular membrane-bounded organelle; P:actin filament bundle assembly	Velvet_k55_Velvet_k55_Locus_9401_Transcript_24_Confidence_0.462_Length_3362	-0.6469	0
Tight junction protein ZO-1		Velvet_k55_Velvet_k55_Locus_958_Transcript_2733_Confidence_0.513_Length_10133	-0.7094	0
annexin A7-like	F:ion binding	Velvet_k65_Velvet_k65_Locus_10362_Transcript_512_Confidence_0.638_Length_5146	-0.6523	0
IgGFc-binding protein-like		Velvet_k65_Velvet_k65_Locus_11080_Transcript_1415_Confidence_0.458_Length_4584	0.5705	0.0001
Hypoxia up-regulated protein 1	F:ATP binding; C:endoplasmic reticulum; C:integral component of membrane	Velvet_k65_Velvet_k65_Locus_11394_Transcript_2229_Confidence_0.571_Length_8092	0.8949	0
glutamine-rich protein 2-like isoform X3		Velvet_k65_Velvet_k65_Locus_14328_Transcript_1012_Confidence_0.481_Length_5285	-0.6359	0
neprilysin-like		Velvet_k65_Velvet_k65_Locus_14759_Transcript_413_Confidence_0.684_Length_4210	0.8293	0
1-phosphatidylinositol 3-phosphate 5-kinase isoform X1	F:binding; P:phosphate-containing compound metabolic process; F:transferase activity	Velvet_k65_Velvet_k65_Locus_16353_Transcript_7174_Confidence_0.090_Length_7816	0.3804	0.0141
sushi, von Willebrand factor type A, EGF and pentraxin domain-containing protein 1-like		Velvet_k65_Velvet_k65_Locus_16371_Transcript_2531_Confidence_0.587_Length_13231	0.5936	0
Tripartite motif-containing protein 45		Velvet_k65_Velvet_k65_Locus_16938_Transcript_11_Confidence_1.000_Length_2177	-0.3151	0.0448
trichohyalin-like isoform X1		Velvet_k65_Velvet_k65_Locus_17664_Transcript_1417_Confidence_0.511_Length_2833	-0.4309	0.0049
EF-hand domain-containing protein 1-like	P:mitotic cytokinesis; F:calcium ion binding; C:axoneme; P:mitotic spindle organization; F:alpha-tubulin binding; P:cilium-dependent cell motility; C:mitotic spindle	Velvet_k65_Velvet_k65_Locus_17939_Transcript_23_Confidence_0.714_Length_2593	-0.4338	0.0046
calreticulin	F:calcium ion binding; C:endoplasmic reticulum; P:protein folding; F:unfolded protein binding	Velvet_k65_Velvet_k65_Locus_19735_Transcript_33_Confidence_0.600_Length_1677	0.8481	0
adenylate kinase isoenzyme 5 isoform X1	P:cellular process	Velvet_k65_Velvet_k65_Locus_1987_Transcript_5562_Confidence_0.422_Length_7330	-0.724	0
heat shock protein 70	F:ATP binding	Velvet_k65_Velvet_k65_Locus_20656_Transcript_1928_Confidence_0.409_Length_3891	0.6048	0
Actin-related protein 3	F:ATP binding; C:Arp2/3 protein complex; P:Arp2/3 complex-mediated actin nucleation	Velvet_k65_Velvet_k65_Locus_20864_Transcript_1014_Confidence_0.596_Length_3849	-0.5395	0.0003
neutral alpha-glucosidase AB-like isoform X2	F:hydrolase activity, hydrolyzing O-glycosyl compounds; P:carbohydrate metabolic process; F:carbohydrate binding	Velvet_k65_Velvet_k65_Locus_22337_Transcript_1010_Confidence_0.686_Length_6066	0.7416	0
clathrin light chain B-like isoform X2	C:clathrin-coated pit; P:transport; C:clathrin coat; C:cytoplasmic vesicle membrane	Velvet_k65_Velvet_k65_Locus_24126_Transcript_39_Confidence_0.567_Length_1616	0.5833	0.0001
LIM domain only protein 7-like isoform X1		Velvet_k65_Velvet_k65_Locus_2675_Transcript_1420_Confidence_0.611_Length_7762	-0.8173	0
protein FAM183B-like	C:ciliary base	Velvet_k65_Velvet_k65_Locus_29553_Transcript_11_Confidence_1.000_Length_529	-0.4362	0.0044
complement C1q tumor necrosis factor-related protein 3-like	C:extracellular region; F:metal ion binding	Velvet_k65_Velvet_k65_Locus_29641_Transcript_11_Confidence_1.000_Length_917	-0.4434	0.0037
endoribonuclease LACTB2	F:binding; C:membrane	Velvet_k65_Velvet_k65_Locus_33096_Transcript_510_Confidence_0.571_Length_2544	-0.4809	0.0015
jmjC domain-containing protein 5		Velvet_k65_Velvet_k65_Locus_34169_Transcript_13_Confidence_0.714_Length_2059	0.6722	0
phenylalanine--tRNA ligase alpha subunit	F:tRNA binding; F:phenylalanine-tRNA ligase activity; F:ATP binding; C:cytoplasm; P:phenylalanyl-tRNA aminoacylation	Velvet_k65_Velvet_k65_Locus_3590_Transcript_1415_Confidence_0.386_Length_2813	-0.6447	0
hypothetical protein AM593_09178, partial		Velvet_k65_Velvet_k65_Locus_37897_Transcript_24_Confidence_0.667_Length_1137	0.8222	0
apoptosis-inducing factor 3-like isoform X1	F:oxidoreductase activity; F:flavin adenine dinucleotide binding; F:2 iron, 2 sulfur cluster binding; P:obsolete oxidation-reduction process	Velvet_k65_Velvet_k65_Locus_39490_Transcript_13_Confidence_0.714_Length_3167	-0.5432	0.0002
cytosolic malate dehydrogenase	P:carbohydrate metabolic process; P:tricarboxylic acid cycle; P:malate metabolic process; F:L-malate dehydrogenase activity	Velvet_k65_Velvet_k65_Locus_4473_Transcript_23_Confidence_0.714_Length_1620	0.8566	0
alanine--glyoxylate aminotransferase 2, mitochondrial-like	F:transaminase activity; F:pyridoxal phosphate binding	Velvet_k65_Velvet_k65_Locus_4530_Transcript_7980_Confidence_0.125_Length_7655	-0.471	0.0019
TOM1-like protein 2 isoform X1		Velvet_k65_Velvet_k65_Locus_4610_Transcript_2534_Confidence_0.202_Length_3183	0.5309	0.0004
Vacuolar protein sorting-associated protein 13A		Velvet_k65_Velvet_k65_Locus_5411_Transcript_4654_Confidence_0.503_Length_11417	-0.3326	0.0336
Phosphoenolpyruvate carboxykinase [GTP]	F:phosphoenolpyruvate carboxykinase (GTP) activity; F:GTP binding; C:mitochondrion; C:cytosol; P:gluconeogenesis; F:kinase activity; P:phosphorylation; P:propionate catabolic process; F:manganese ion binding; P:response to lipid; P:response to starvation; P:glycerol biosynthetic process from pyruvate; P:cellular response to glucose stimulus	Velvet_k65_Velvet_k65_Locus_55460_Transcript_210_Confidence_0.447_Length_2424	0.7802	0
adenylate kinase 9-like isoform X1	F:ATP binding; P:nucleobase-containing compound metabolic process; P:phosphorylation; F:nucleobase-containing compound kinase activity	Velvet_k65_Velvet_k65_Locus_6438_Transcript_2227_Confidence_0.364_Length_6473	-0.3443	0.0275
putative inhibitor of apoptosis		Velvet_k65_Velvet_k65_Locus_6472_Transcript_1115_Confidence_0.326_Length_2195	0.3431	0.0281
uncharacterized protein LOC111133666 isoform X24		Velvet_k65_Velvet_k65_Locus_6487_Transcript_1524_Confidence_0.448_Length_3935	-0.7322	0
reverse transcriptase	P:nucleic acid metabolic process	Velvet_k65_Velvet_k65_Locus_67722_Transcript_69_Confidence_0.630_Length_5039	0.507	0.0007
lipoxygenase homology domain-containing protein 1-like isoform X2	F:binding; P:cellular response to stimulus	Velvet_k65_Velvet_k65_Locus_797_Transcript_6069_Confidence_0.441_Length_12777	-0.7226	0
rootletin-like isoform X2	P:centrosome cycle; C:ciliary rootlet	Velvet_k65_Velvet_k65_Locus_81_Transcript_1718_Confidence_0.571_Length_9687	-0.8451	0
balbiani ring protein 3-like		Velvet_k65_Velvet_k65_Locus_8396_Transcript_1013_Confidence_0.641_Length_7581	0.5856	0.0001
predicted protein		Velvet_k65_Velvet_k65_Locus_84228_Transcript_22_Confidence_0.750_Length_453	0.5907	0
GRIP and coiled-coil domain-containing protein 2-like	F:binding; C:cytoplasm; P:intracellular transport	Velvet_k65_Velvet_k65_Locus_893_Transcript_1015_Confidence_0.630_Length_8550	0.4463	0.0034
putative ankyrin repeat protein		Velvet_k65_Velvet_k65_Locus_8951_Transcript_6069_Confidence_0.539_Length_12868	0.6577	0
endoplasmic reticulum resident protein 44-like	C:obsolete cell; P:cell redox homeostasis	Velvet_k65_Velvet_k65_Locus_9306_Transcript_2736_Confidence_0.037_Length_2120	0.5771	0.0001
major egg antigen-like		Velvet_k65_Velvet_k65_Locus_993_Transcript_5659_Confidence_0.019_Length_1200	0.8814	0
tektin-3-like isoform X1		Velvet_k65_Velvet_k65_Locus_9978_Transcript_25_Confidence_0.538_Length_2502	-0.8367	0
Putative disease resistance protein RGA3	F:ATP binding	Velvet_k75_Velvet_k75_Locus_10544_Transcript_1015_Confidence_0.513_Length_4943	-0.6658	0
PDZ and LIM domain protein 7-like isoform X4	F:metal ion binding	Velvet_k75_Velvet_k75_Locus_10668_Transcript_917_Confidence_0.580_Length_4958	0.427	0.0054
epidermal growth factor receptor kinase substrate 8-like isoform X1		Velvet_k75_Velvet_k75_Locus_13540_Transcript_2427_Confidence_0.382_Length_6918	-0.4228	0.0059
mucin-2-like isoform X1		Velvet_k75_Velvet_k75_Locus_13663_Transcript_311_Confidence_0.464_Length_8955	0.5631	0.0001
hemicentin-1-like isoform X23		Velvet_k75_Velvet_k75_Locus_1648_Transcript_2331_Confidence_0.537_Length_14414	-0.4297	0.0051
B-cell linker protein-like		Velvet_k75_Velvet_k75_Locus_16544_Transcript_1928_Confidence_0.482_Length_4356	-0.8567	0
toll-interacting protein-like		Velvet_k75_Velvet_k75_Locus_16744_Transcript_38_Confidence_0.593_Length_2217	0.3568	0.022
DNA ligase 1-like isoform X6		Velvet_k75_Velvet_k75_Locus_2088_Transcript_814_Confidence_0.524_Length_4236	-0.4909	0.0011
trichohyalin-like isoform X15		Velvet_k75_Velvet_k75_Locus_2172_Transcript_815_Confidence_0.519_Length_7574	-0.6277	0
MAM and LDL-receptor class A domain-containing protein 1-like	F:hydrolase activity	Velvet_k75_Velvet_k75_Locus_2215_Transcript_2325_Confidence_0.537_Length_4872	-0.4046	0.0087
aldehyde dehydrogenase, mitochondrial-like	F:oxidoreductase activity, acting on the aldehyde or oxo group of donors, NAD or NADP as acceptor; P:obsolete oxidation-reduction process	Velvet_k75_Velvet_k75_Locus_222_Transcript_7172_Confidence_0.034_Length_2650	-0.5005	0.0009
ADP-ribosylation factor-binding protein GGA1-like	C:obsolete cell; P:intracellular protein transport; P:vesicle-mediated transport	Velvet_k75_Velvet_k75_Locus_227_Transcript_15_Confidence_0.692_Length_2749	0.5136	0.0006
septin-7-like isoform X1	F:GTP binding; C:septin complex	Velvet_k75_Velvet_k75_Locus_23528_Transcript_3132_Confidence_0.274_Length_4428	-0.3822	0.0137
mechanosensory protein 2-like	C:integral component of membrane	Velvet_k75_Velvet_k75_Locus_25511_Transcript_1010_Confidence_0.455_Length_1484	0.522	0.0005
histone H1-delta-like	C:nucleosome; F:double-stranded DNA binding; C:nucleus; P:nucleosome assembly; P:obsolete nucleosome positioning; P:chromosome condensation; F:nucleosomal DNA binding; P:obsolete negative regulation of chromatin silencing; P:negative regulation of DNA recombination	Velvet_k75_Velvet_k75_Locus_26592_Transcript_12_Confidence_0.750_Length_925	-0.3642	0.0192
cilia- and flagella-associated protein 77-like		Velvet_k75_Velvet_k75_Locus_27180_Transcript_12_Confidence_0.750_Length_1070	-0.7224	0
T-complex protein 1 subunit eta	F:ATP binding; C:chaperonin-containing T-complex; P:protein folding; F:unfolded protein binding	Velvet_k75_Velvet_k75_Locus_29673_Transcript_13_Confidence_0.500_Length_1793	0.9431	0
UPF0602 protein C4orf47 homolog isoform X1		Velvet_k75_Velvet_k75_Locus_3103_Transcript_58_Confidence_0.579_Length_2048	-0.7808	0
cysteine-rich secretory protein LCCL domain-containing 2-like		Velvet_k75_Velvet_k75_Locus_3182_Transcript_56_Confidence_0.348_Length_2593	-0.7035	0
Cathepsin L	P:proteolysis; F:cysteine-type peptidase activity	Velvet_k75_Velvet_k75_Locus_4294_Transcript_57_Confidence_0.611_Length_2461	0.8469	0
RIB43A-like with coiled-coils protein 2		Velvet_k75_Velvet_k75_Locus_47192_Transcript_22_Confidence_0.750_Length_2050	-0.7846	0
PREDICTED: uncharacterized protein LOC105317356 isoform X3		Velvet_k75_Velvet_k75_Locus_4809_Transcript_2029_Confidence_0.533_Length_8458	-0.873	0
Microtubule-associated protein futsch		Velvet_k75_Velvet_k75_Locus_5127_Transcript_35_Confidence_0.692_Length_7843	-0.4471	0.0034
MAM and LDL-receptor class A domain-containing protein 1-like	P:metabolic process; F:hydrolase activity; F:catalytic activity, acting on a protein	Velvet_k75_Velvet_k75_Locus_5261_Transcript_14_Confidence_0.700_Length_3754	-0.3919	0.0113
tektin A1	C:microtubule cytoskeleton; C:sperm flagellum; P:cilium assembly; P:cilium movement involved in cell motility	Velvet_k75_Velvet_k75_Locus_53_Transcript_12_Confidence_0.750_Length_1419	-0.6005	0
thioredoxin domain-containing protein 3 homolog isoform X2		Velvet_k75_Velvet_k75_Locus_546_Transcript_912_Confidence_0.561_Length_3514	-0.6765	0
calnexin-like isoform X1	F:calcium ion binding; C:endoplasmic reticulum; P:protein folding; C:integral component of membrane; C:obsolete organelle part; F:unfolded protein binding	Velvet_k75_Velvet_k75_Locus_6869_Transcript_1014_Confidence_0.641_Length_6626	0.7657	0
serine/arginine repetitive matrix protein 1-like isoform X2		Velvet_k75_Velvet_k75_Locus_7590_Transcript_2027_Confidence_0.547_Length_6229	-0.4642	0.0022
kinesin-like protein KIF28P	F:microtubule motor activity; F:ATP binding; P:microtubule-based movement; F:microtubule binding; C:membrane	Velvet_k75_Velvet_k75_Locus_837_Transcript_15_Confidence_0.692_Length_8259	-0.5505	0.0002
EF-hand calcium-binding domain-containing protein 6-like	F:calcium ion binding	Velvet_k75_Velvet_k75_Locus_838_Transcript_1522_Confidence_0.500_Length_5282	-0.7421	0
Stress response protein nhaX		Velvet_k75_Velvet_k75_Locus_85063_Transcript_11_Confidence_1.000_Length_632	0.6973	0
endoplasmic reticulum chaperone BiP	F:ATP binding; C:nucleus; C:endoplasmic reticulum lumen; C:membrane; F:ATP hydrolysis activity; P:ubiquitin-dependent ERAD pathway; F:heat shock protein binding; P:cellular response to heat; C:endoplasmic reticulum chaperone complex; P:protein refolding; F:protein folding chaperone; F:unfolded protein binding; P:chaperone cofactor-dependent protein refolding; F:misfolded protein binding; P:negati…	Velvet_k75_Velvet_k75_Locus_99740_Transcript_26_Confidence_0.706_Length_2469	0.8706	0
cathepsin l	P:proteolysis; F:cysteine-type peptidase activity; C:integral component of membrane	Velvet_k85_Velvet_k85_Locus_12253_Transcript_69_Confidence_0.227_Length_1386	0.3492	0.0252
major egg antigen-like		Velvet_k85_Velvet_k85_Locus_126679_Transcript_11_Confidence_1.000_Length_1132	0.8356	0
methyl-CpG-binding domain protein 2-like isoform X1	F:methyl-CpG binding; C:NuRD complex	Velvet_k85_Velvet_k85_Locus_1580_Transcript_36_Confidence_0.625_Length_1756	0.42	0.0063
protocadherin Fat 4-like	F:calcium ion binding; P:homophilic cell adhesion via plasma membrane adhesion molecules; C:membrane	Velvet_k85_Velvet_k85_Locus_18744_Transcript_3133_Confidence_0.352_Length_7610	-0.5855	0.0001
uncharacterized protein LOC110454889		Velvet_k85_Velvet_k85_Locus_22609_Transcript_11_Confidence_1.000_Length_633	-0.4514	0.0031
cystatin-B-like		Velvet_k85_Velvet_k85_Locus_24777_Transcript_11_Confidence_1.000_Length_447	0.438	0.0042
Tetratricopeptide repeat protein 18		Velvet_k85_Velvet_k85_Locus_2611_Transcript_1718_Confidence_0.340_Length_3593	-0.7893	0
V-type proton ATPase subunit E-like	F:P-type potassium:proton transporter activity; P:fin regeneration; C:proton-transporting two-sector ATPase complex, catalytic domain; P:caudal fin development; F:proton-transporting ATPase activity, rotational mechanism; P:notochord cell vacuolation; P:retina development in camera-type eye; P:potassium ion transmembrane transport; P:proton transmembrane transport	Velvet_k85_Velvet_k85_Locus_31895_Transcript_45_Confidence_0.417_Length_1608	0.859	0
mitochondria-eating protein-like isoform X1	C:mitochondrial outer membrane; P:mitochondrial protein catabolic process	Velvet_k85_Velvet_k85_Locus_3246_Transcript_311_Confidence_0.483_Length_3157	-0.7902	0
hypothetical protein AM593_09178, partial		Velvet_k85_Velvet_k85_Locus_36322_Transcript_710_Confidence_0.467_Length_1015	0.8955	0
serine hydroxymethyltransferase, cytosolic-like	F:glycine hydroxymethyltransferase activity; F:methyltransferase activity; P:glycine biosynthetic process from serine; F:pyridoxal phosphate binding; P:methylation; P:tetrahydrofolate interconversion	Velvet_k85_Velvet_k85_Locus_36912_Transcript_23_Confidence_0.714_Length_1924	0.8224	0
sterile alpha motif domain-containing protein 15-like		Velvet_k85_Velvet_k85_Locus_37081_Transcript_22_Confidence_0.667_Length_791	-0.6932	0
Axonemal 84 kDa protein		Velvet_k85_Velvet_k85_Locus_43104_Transcript_11_Confidence_1.000_Length_2754	-0.6193	0
26S proteasome non-ATPase regulatory subunit 13-like	F:structural molecule activity; C:nucleus; C:cytosol; P:ubiquitin-dependent protein catabolic process; C:proteasome regulatory particle, lid subcomplex; P:proteasome assembly	Velvet_k85_Velvet_k85_Locus_44978_Transcript_12_Confidence_0.833_Length_1145	0.5707	0.0001
U1 small nuclear ribonucleoprotein A	F:RNA binding; C:integral component of membrane	Velvet_k85_Velvet_k85_Locus_46292_Transcript_13_Confidence_0.667_Length_1582	0.6334	0
probable ATP-dependent RNA helicase DDX5 isoform X1	F:nucleic acid binding; F:helicase activity; F:ATP binding	Velvet_k85_Velvet_k85_Locus_51443_Transcript_11_Confidence_1.000_Length_1812	0.5775	0.0001
AP-1 complex subunit beta-1-like	P:intracellular protein transport; P:vesicle-mediated transport; C:clathrin adaptor complex; F:clathrin binding	Velvet_k85_Velvet_k85_Locus_51822_Transcript_18_Confidence_0.650_Length_3128	0.6416	0
reticulocalbin-2-like	F:calcium ion binding	Velvet_k85_Velvet_k85_Locus_53823_Transcript_11_Confidence_1.000_Length_1268	0.803	0
NADH-cytochrome b5 reductase 3-like isoform X1	F:cytochrome-b5 reductase activity, acting on NAD(P)H; C:integral component of membrane; P:obsolete oxidation-reduction process	Velvet_k85_Velvet_k85_Locus_57719_Transcript_12_Confidence_0.667_Length_918	0.6305	0
serine/threonine-protein kinase 26-like isoform X4		Velvet_k85_Velvet_k85_Locus_5920_Transcript_714_Confidence_0.526_Length_4435	-0.3264	0.0373
C-1-tetrahydrofolate synthase, cytoplasmic-like	F:formate-tetrahydrofolate ligase activity; F:methylenetetrahydrofolate dehydrogenase (NADP+) activity; F:ATP binding; P:obsolete oxidation-reduction process	Velvet_k85_Velvet_k85_Locus_808_Transcript_89_Confidence_0.455_Length_3684	-0.4727	0.0018
prostaglandin reductase 1-like	F:oxidoreductase activity, acting on the CH-CH group of donors, NAD or NADP as acceptor	Velvet_k85_Velvet_k85_Locus_8305_Transcript_44_Confidence_0.667_Length_1607	-0.4286	0.0052
cytosolic phospholipase A2-like	F:phospholipase activity; P:phospholipid catabolic process; F:ion binding; C:intracellular membrane-bounded organelle; C:obsolete cytoplasmic part; F:carboxylic ester hydrolase activity	Velvet_k85_Velvet_k85_Locus_8322_Transcript_44_Confidence_0.625_Length_3089	-0.4029	0.009

## Sheet: RNA Dimension 2
Contig Name	GO Names	Contig ID	Correlation	p value
histone H3	C:nucleosome; F:DNA binding; C:nucleus; F:protein heterodimerization activity	SOAP_k35_C3274417	-0.3439	0.0277
thioredoxin domain-containing protein 17-like		SOAP_k35_C3283043	-0.8022	0
cytochrome c oxidase subunit 5A, mitochondrial-like	C:mitochondrial inner membrane; P:electron transport chain	SOAP_k35_C3403065	-0.7323	0
40S ribosomal protein S9	F:structural constituent of ribosome; F:rRNA binding; C:cytosolic small ribosomal subunit; P:positive regulation of translational fidelity	SOAP_k35_C3403493	-0.9313	0
60S ribosomal protein L21	F:structural constituent of ribosome; C:ribosome; P:translation	SOAP_k35_C3404739	-0.6217	0
40S ribosomal protein S8	F:structural constituent of ribosome; C:ribosome; P:translation	SOAP_k35_C3422595	-0.8523	0
proteasome subunit beta type-6	F:threonine-type endopeptidase activity; C:nucleus; C:cytoplasm; C:proteasome core complex; P:proteasome-mediated ubiquitin-dependent protein catabolic process	SOAP_k35_C3449906	-0.8032	0
ubiquitin domain-containing protein UBFD1-like isoform X2		SOAP_k35_C3493612	-0.5241	0.0004
Alcohol dehydrogenase class-3	F:oxidoreductase activity; F:metal ion binding; P:obsolete oxidation-reduction process	SOAP_k35_C3524356	0.4868	0.0012
2-oxoisovalerate dehydrogenase subunit alpha, mitochondrial-like	F:3-methyl-2-oxobutanoate dehydrogenase (2-methylpropanoyl-transferring) activity; F:3-methyl-2-oxobutanoate dehydrogenase (2-methylpropanoyl-transferring) activity; C:mitochondrial alpha-ketoglutarate dehydrogenase complex; P:branched-chain amino acid catabolic process; P:obsolete oxidation-reduction process	SOAP_k35_C3527036	0.3726	0.0164
cytochrome b-c1 complex subunit 2, mitochondrial	C:mitochondrial inner membrane; C:mitochondrial protein-containing complex	SOAP_k35_C3532116	-0.7471	0
V-type proton ATPase catalytic subunit A	F:ATP binding; C:vacuolar membrane; C:plasma membrane; C:proton-transporting V-type ATPase, V1 domain; P:ATP metabolic process; F:proton-transporting ATPase activity, rotational mechanism; P:proton transmembrane transport	SOAP_k35_C3543956	0.418	0.0065
Collagen alpha-1(XII) chain		SOAP_k35_scaffold106976	0.3178	0.0429
putative acyl-coenzyme A oxidase 3.2, peroxisomal	F:acyl-CoA oxidase activity; C:peroxisome; P:fatty acid beta-oxidation; C:membrane; F:FAD binding	SOAP_k35_scaffold122006	0.6972	0
Vigilin	F:RNA binding	SOAP_k35_scaffold124144	0.5229	0.0005
patatin-like phospholipase domain-containing protein 7 isoform X1	P:lipid metabolic process; C:membrane; F:hydrolase activity	SOAP_k35_scaffold125471	0.8063	0
hypothetical protein LOTGIDRAFT_154105		SOAP_k35_scaffold126613	0.6338	0
Acetyl-coenzyme A synthetase, cytoplasmic	F:acetate-CoA ligase activity; F:ATP binding; C:integral component of membrane; F:AMP binding; P:acetyl-CoA biosynthetic process from acetate	SOAP_k35_scaffold15015	0.7978	0
60S ribosomal protein L13A	F:structural constituent of ribosome; P:translation; C:large ribosomal subunit	SOAP_k35_scaffold17384	-0.7017	0
nucleosome assembly protein 1-like 1 isoform X1	C:nucleus; P:nucleosome assembly	SOAP_k35_scaffold21681	0.3366	0.0314
arsenite methyltransferase-like isoform X4	F:transferase activity	SOAP_k35_scaffold22408	0.5452	0.0002
poly [ADP-ribose] polymerase 3-like	F:NAD+ ADP-ribosyltransferase activity; C:nucleolus; P:double-strand break repair; C:site of double-strand break; P:protein poly-ADP-ribosylation; F:NAD+-protein ADP-ribosyltransferase activity	SOAP_k35_scaffold2268	0.3294	0.0354
ras-related protein Rab-2	C:Golgi membrane; F:GTPase activity; F:sphingomyelin phosphodiesterase activity; F:GTP binding; C:endoplasmic reticulum membrane; P:intracellular protein transport; P:vesicle-mediated transport; P:Rab protein signal transduction; C:endoplasmic reticulum-Golgi intermediate compartment membrane	SOAP_k35_scaffold35292	0.6566	0
26S protease regulatory subunit 4	F:ATP binding; C:cytoplasm; F:peptidase activity; C:proteasome regulatory particle, base subcomplex; F:hydrolase activity, acting on ester bonds; F:TBP-class protein binding; F:proteasome-activating activity; P:positive regulation of proteasomal protein catabolic process	SOAP_k35_scaffold39039	-0.4984	0.0009
alanine aminotransferase 1-like	F:transaminase activity; P:biosynthetic process; F:pyridoxal phosphate binding	SOAP_k35_scaffold49307	0.5668	0.0001
galectin 3	F:carbohydrate binding	SOAP_k35_scaffold60126	0.4174	0.0066
60S ribosomal protein L27	F:structural constituent of ribosome; P:rRNA processing; P:translation; C:cytosolic large ribosomal subunit; C:cytoplasmic side of rough endoplasmic reticulum membrane	SOAP_k35_scaffold62146	-0.8864	0
protein FAM166B-like		SOAP_k35_scaffold63118	0.6252	0
glycine dehydrogenase (decarboxylating), mitochondrial	F:glycine dehydrogenase (decarboxylating) activity; C:mitochondrion; P:glycine catabolic process; F:lyase activity; P:obsolete oxidation-reduction process	SOAP_k35_scaffold64467	0.6543	0
Universal stress protein		SOAP_k35_scaffold77085	0.7542	0
H/ACA ribonucleoprotein complex subunit 1	P:pseudouridine synthesis; F:RNA binding; C:nucleolus; P:rRNA processing	SOAP_k35_scaffold85377	0.3335	0.0331
60S acidic ribosomal protein P2	F:structural constituent of ribosome; C:ribosome; P:translational elongation	SOAP_k35_scaffold92330	-0.7617	0
predicted protein		SOAP_k35_scaffold99224	0.3326	0.0336
uncharacterized protein LOC112570193		SOAP_k45_C2674481	-0.7003	0
60S ribosomal protein L28 isoform X1	F:structural constituent of ribosome; C:ribosome; P:translation	SOAP_k45_C3045444	-0.5371	0.0003
40S ribosomal protein SA-like	P:ribosomal small subunit assembly; F:structural constituent of ribosome; F:laminin receptor activity; C:nucleus; C:plasma membrane; P:translation; P:cell adhesion; C:cytosolic small ribosomal subunit; F:laminin binding	SOAP_k45_C3141259	-0.7643	0
eukaryotic translation initiation factor 3 subunit D-like	P:formation of cytoplasmic translation initiation complex; P:cap-dependent translational initiation; F:translation initiation factor activity; C:eukaryotic translation initiation factor 3 complex; C:eukaryotic 43S preinitiation complex; C:eukaryotic 48S preinitiation complex; F:mRNA cap binding	SOAP_k45_C3186945	-0.3595	0.021
26S protease regulatory subunit 8	C:proteasome complex; F:ATP binding; C:cytoplasm; P:proteolysis; F:peptidase activity; P:protein catabolic process	SOAP_k45_scaffold109189	-0.592	0
flotillin-2a-like isoform X2		SOAP_k45_scaffold115003	0.6321	0
bifunctional polynucleotide phosphatase/kinase-like	P:DNA repair; P:phosphorylation; P:dephosphorylation; F:nucleobase-containing compound kinase activity	SOAP_k45_scaffold118480	0.3485	0.0255
60S ribosomal protein L9	P:cytoplasmic translation; F:structural constituent of ribosome; F:rRNA binding; C:cytosolic large ribosomal subunit	SOAP_k45_scaffold126874	-0.5764	0.0001
proteasome subunit alpha type-5	F:threonine-type endopeptidase activity; C:nucleus; C:cytoplasm; C:proteasome core complex, alpha-subunit complex; P:proteasome-mediated ubiquitin-dependent protein catabolic process; C:extracellular exosome	SOAP_k45_scaffold134301	-0.528	0.0004
serine--pyruvate aminotransferase-like	F:serine-pyruvate transaminase activity; C:peroxisome; F:alanine-glyoxylate transaminase activity; P:glycine biosynthetic process, by transamination of glyoxylate	SOAP_k45_scaffold136705	0.5701	0.0001
Y-box factor homolog	F:RNA binding; C:nucleus	SOAP_k45_scaffold139134	-0.6753	0
DDB1- and CUL4-associated factor 7	C:nucleus; P:embryonic viscerocranium morphogenesis; P:cartilage development	SOAP_k45_scaffold16810	0.8538	0
actin-related protein 2/3 complex subunit 3	C:cytoplasm; C:Arp2/3 protein complex; P:Arp2/3 complex-mediated actin nucleation; F:actin filament binding	SOAP_k45_scaffold23761	-0.3253	0.038
RecName: Full=Actin, cytoplasmic; Contains: RecName: Full=Actin, cytoplasmic, intermediate form; Flags: Precursor	F:ATP binding; C:cytoplasm; C:actin cytoskeleton	SOAP_k45_scaffold24900	-0.4125	0.0074
myticin C		SOAP_k45_scaffold27664	-0.3602	0.0207
microspherule protein 1-like	F:G-quadruplex RNA binding; C:collagen trimer; P:protein folding; C:Ino80 complex; F:unfolded protein binding; C:MLL1 complex	SOAP_k45_scaffold29255	0.3522	0.0239
beta-ureidopropionase-like isoform X1	F:beta-ureidopropionase activity; P:beta-alanine biosynthetic process via 3-ureidopropionate	SOAP_k45_scaffold37430	0.5545	0.0002
epididymal secretory protein E1	P:cholesterol transport	SOAP_k45_scaffold37908	0.6444	0
osteoclast-stimulating factor 1-like		SOAP_k45_scaffold41532	0.8444	0
Testis-expressed sequence 26 protein		SOAP_k45_scaffold47376	0.5942	0
60S ribosomal protein L18a	F:structural constituent of ribosome; P:translation; C:cytosolic large ribosomal subunit	SOAP_k45_scaffold53369	-0.7461	0
Kinesin heavy chain	F:microtubule motor activity; F:ATP binding; C:cytoplasm; C:microtubule; P:microtubule-based movement; F:microtubule binding	SOAP_k45_scaffold65160	0.7428	0
3'(2'),5'-bisphosphate nucleotidase 1-like	F:3'(2'),5'-bisphosphate nucleotidase activity; P:dephosphorylation; P:phosphatidylinositol phosphate biosynthetic process	SOAP_k45_scaffold83042	0.7382	0
small nuclear ribonucleoprotein F	P:spliceosomal snRNP assembly; F:RNA binding; C:U1 snRNP; C:sno(s)RNA-containing ribonucleoprotein complex; C:catalytic step 2 spliceosome	SOAP_k45_scaffold83348	-0.4554	0.0028
urease subunit alpha-like	F:urease activity; F:nickel cation binding; P:urea catabolic process	SOAP_k45_scaffold941	0.5919	0
adenosylhomocysteinase A	F:adenosylhomocysteinase activity; C:cytosol; P:one-carbon metabolic process; P:S-adenosylmethionine cycle	SOAP_k45_scaffold95986	-0.6567	0
adenosine kinase 1	F:adenosine kinase activity; P:purine ribonucleoside salvage; P:AMP biosynthetic process; P:phosphorylation	SOAP_k45_scaffold98752	-0.5237	0.0004
---NA---		SOAP_k55_C2254751	0.5682	0.0001
perlucin-like protein	C:membrane	SOAP_k55_C2938657	-0.3547	0.0229
NADH dehydrogenase [ubiquinone] 1 beta subcomplex subunit 10		SOAP_k55_C2977371	-0.3764	0.0153
calmodulin-like protein 3		SOAP_k55_C3099591	0.4318	0.0048
hemicentin-1-like isoform X26		SOAP_k55_C3112283	0.3588	0.0213
protein lin-7 homolog C	P:exocytosis; P:neurotransmitter secretion; P:protein transport; C:basolateral plasma membrane; P:maintenance of epithelial cell apical/basal polarity; F:L27 domain binding; C:MPP7-DLG1-LIN7 complex; C:presynapse	SOAP_k55_C3118933	0.7096	0
uncharacterized protein LOC111137885		SOAP_k55_C3140445	0.5119	0.0006
cdc42 homolog	F:GTPase activity; F:GTP binding; P:small GTPase mediated signal transduction	SOAP_k55_C3149049	0.6947	0
proteasome subunit beta type-7-like	F:threonine-type endopeptidase activity; C:nucleus; C:cytoplasm; C:proteasome core complex; C:integral component of membrane; P:proteolysis involved in protein catabolic process	SOAP_k55_C3152945	-0.521	0.0005
ADP,ATP carrier protein 3, mitochondrial-like	F:ATP:ADP antiporter activity; C:mitochondrial inner membrane; P:ADP transport; P:ATP transport; C:integral component of membrane; P:transmembrane transport	SOAP_k55_C3175875	-0.7697	0
26S proteasome non-ATPase regulatory subunit 7	C:nucleoplasm; C:proteasome regulatory particle; F:protein homodimerization activity; P:proteasome-mediated ubiquitin-dependent protein catabolic process	SOAP_k55_C3198257	-0.6355	0
actin-interacting protein 1 isoform X1	C:actin cytoskeleton; P:actin cytoskeleton organization; C:obsolete cytoskeletal part; P:supramolecular fiber organization	SOAP_k55_C3218297	0.7049	0
Fructose-bisphosphate aldolase	F:fructose-bisphosphate aldolase activity; P:glycolytic process	SOAP_k55_scaffold102649	0.5732	0.0001
60S ribosomal protein L13-like	F:structural constituent of ribosome; C:ribosome; P:translation	SOAP_k55_scaffold120763	-0.8075	0
guanine nucleotide-binding protein G(i) subunit alpha isoform X2	F:GTPase activity; F:GTP binding; P:adenylate cyclase-modulating G protein-coupled receptor signaling pathway; F:G-protein beta/gamma-subunit complex binding; F:metal ion binding	SOAP_k55_scaffold121605	0.6529	0
fatty acid-binding protein, heart		SOAP_k55_scaffold124253	0.3837	0.0133
small nuclear ribonucleoprotein-associated protein B'-like	F:RNA binding; C:nucleus; C:integral component of membrane	SOAP_k55_scaffold126351	-0.6083	0
ubiquitin-conjugating enzyme E2 variant 2		SOAP_k55_scaffold13542	0.5207	0.0005
Translocon-associated protein subunit beta	C:membrane; F:transferase activity	SOAP_k55_scaffold23884	-0.5896	0
cytochrome b-c1 complex subunit 8	C:mitochondrion; F:ubiquinol-cytochrome-c reductase activity; C:integral component of membrane; P:electron transport chain; P:forebrain development	SOAP_k55_scaffold51212	-0.3148	0.045
high mobility group-T protein-like	C:chromatin; C:cytoplasm; P:DNA recombination; P:chromatin remodeling; F:transcription factor binding; F:DNA binding, bending; F:2-alkenal reductase [NAD(P)+] activity; P:positive regulation of innate immune response; P:positive regulation of transcription by RNA polymerase II; P:obsolete oxidation-reduction process	SOAP_k55_scaffold59343	-0.4655	0.0022
phosphoenolpyruvate phosphomutase	P:organic phosphonate biosynthetic process; F:metal ion binding; F:phosphoenolpyruvate mutase activity	SOAP_k55_scaffold65750	0.6198	0
Serine/arginine-rich splicing factor 1A	F:RNA binding	SOAP_k55_scaffold7437	0.495	0.001
Death-associated protein 1		SOAP_k55_scaffold84633	0.4813	0.0014
thiopurine S-methyltransferase	F:methyltransferase activity	SOAP_k55_scaffold87955	0.4212	0.0061
Rho GDP-dissociation inhibitor 1		SOAP_k55_scaffold94776	0.6821	0
barrier-to-autointegration factor	F:DNA binding	SOAP_k65_C1800541	0.5174	0.0005
40S ribosomal protein S5	P:ribosomal small subunit assembly; F:mRNA binding; F:structural constituent of ribosome; P:translation; P:regulation of translational fidelity; F:rRNA binding; C:cytosolic small ribosomal subunit	SOAP_k65_C2342585	-0.8399	0
3-hydroxyanthranilate 3,4-dioxygenase-like	F:3-hydroxyanthranilate 3,4-dioxygenase activity; C:cytoplasm; P:tryptophan catabolic process; F:ferrous iron binding; P:quinolinate biosynthetic process; P:'de novo' NAD biosynthetic process from tryptophan; P:anthranilate metabolic process; P:obsolete oxidation-reduction process	SOAP_k65_C2409973	0.7578	0
peptidyl-prolyl cis-trans isomerase-like	P:protein peptidyl-prolyl isomerization; F:peptidyl-prolyl cis-trans isomerase activity; F:cyclosporin A binding; P:protein refolding; F:unfolded protein binding	SOAP_k65_C2424411	-0.4527	0.003
cytochrome b-c1 complex subunit Rieske, mitochondrial-like	C:mitochondrial respiratory chain complex III; P:mitochondrial electron transport, ubiquinol to cytochrome c; F:ubiquinol-cytochrome-c reductase activity; F:2 iron, 2 sulfur cluster binding	SOAP_k65_C2427975	-0.6598	0
26S protease regulatory subunit 7	F:ATP binding; C:cytosol; P:ubiquitin-dependent protein catabolic process; F:peptidase activity; C:proteasome regulatory particle, base subcomplex; F:TBP-class protein binding; F:proteasome-activating activity; C:cytoplasmic ribonucleoprotein granule; P:positive regulation of RNA polymerase II transcription preinitiation complex assembly; P:positive regulation of proteasomal protein catabolic pro…	SOAP_k65_C2452645	-0.4154	0.0069
histone H2A.V	C:nucleosome; C:euchromatin; C:heterochromatin; F:RNA polymerase II cis-regulatory region sequence-specific DNA binding; F:RNA polymerase II cis-regulatory region sequence-specific DNA binding; F:RNA polymerase II core promoter sequence-specific DNA binding; P:chromatin organization; F:nucleosomal DNA binding; P:positive regulation of transcription by RNA polymerase II; F:protein heterodimerizati…	SOAP_k65_scaffold101197	-0.5575	0.0002
F-box only protein 36		SOAP_k65_scaffold10985	0.5404	0.0003
testis-specific chromodomain protein Y 2-like		SOAP_k65_scaffold117794	0.3435	0.0279
nascent polypeptide-associated complex subunit alpha-like	C:nascent polypeptide-associated complex; F:hydrolase activity	SOAP_k65_scaffold123541	-0.3316	0.0342
putative IQ motif and ankyrin repeat domain-containing protein		SOAP_k65_scaffold125036	-0.46	0.0025
transcription factor BTF3 homolog 4-like	C:cytosol; C:nascent polypeptide-associated complex; C:polysomal ribosome	SOAP_k65_scaffold125860	-0.6721	0
Annexin A7	F:integrin binding; F:calcium ion binding; F:calcium-dependent phospholipid binding; C:nuclear envelope; C:endoplasmic reticulum membrane; C:cytosol; C:plasma membrane; P:cellular calcium ion homeostasis; P:autophagy; P:hemostasis; P:cell population proliferation; P:regulation of cell shape; P:response to salt stress; P:cellular water homeostasis; P:negative regulation of gene expression; P:respo…	SOAP_k65_scaffold138727	0.3509	0.0245
Prefoldin subunit 4	C:nucleus; C:mitochondrion; P:protein folding; C:prefoldin complex; F:unfolded protein binding	SOAP_k65_scaffold138982	-0.7341	0
radial spoke head protein 9 homolog	C:radial spoke; P:axoneme assembly; P:motile cilium assembly; P:cilium movement involved in cell motility	SOAP_k65_scaffold142951	-0.3677	0.018
cyclin-dependent kinase 12-like		SOAP_k65_scaffold25072	0.8159	0
Transketolase-like protein 2	F:catalytic activity	SOAP_k65_scaffold31778	0.3315	0.0342
EF-hand domain-containing family member B	F:calcium ion binding	SOAP_k65_scaffold34095	0.5443	0.0002
dihydropteridine reductase	F:nucleic acid binding; F:3'-5' exonuclease activity; F:oxidoreductase activity; P:obsolete oxidation-reduction process; P:nucleic acid phosphodiester bond hydrolysis	SOAP_k65_scaffold55672	0.631	0
coiled-coil domain-containing protein 170-like	C:membrane	SOAP_k65_scaffold66145	0.6287	0
calcineurin subunit B type 1	P:branching involved in blood vessel morphogenesis; P:epithelial to mesenchymal transition; F:phosphoprotein phosphatase activity; F:calcium ion binding; C:calcineurin complex; P:protein dephosphorylation; P:protein import into nucleus; P:heart development; F:phosphatase binding; P:myelination in peripheral nervous system; P:calcineurin-NFAT signaling cascade; C:sarcolemma; P:lung epithelial cell…	SOAP_k65_scaffold68037	0.8355	0
actin, cytoplasmic	F:ATP binding; C:cytoplasm; C:cytoskeleton	SOAP_k65_scaffold80956	-0.3686	0.0177
drebrin-like protein		SOAP_k65_scaffold86955	0.6488	0
60S ribosomal protein L19-like	F:RNA binding; F:structural constituent of ribosome; P:translation; C:cytosolic large ribosomal subunit	SOAP_k65_scaffold89418	-0.791	0
40S ribosomal protein S2	F:RNA binding; F:structural constituent of ribosome; P:translation; C:small ribosomal subunit	SOAP_k65_scaffold95784	-0.884	0
Sjoegren syndrome nuclear autoantigen 1		SOAP_k75_C1418900	0.7296	0
bolA-like protein DDB_G0274169 isoform X2		SOAP_k75_C1519581	-0.3141	0.0455
40S ribosomal protein S10-like	P:ribosomal small subunit assembly; F:structural constituent of ribosome; C:cytosolic small ribosomal subunit	SOAP_k75_C1539477	-0.708	0
ubiquitin-60S ribosomal protein L40	P:cytoplasmic translation; F:structural constituent of ribosome; C:nucleus; P:ubiquitin-dependent protein catabolic process; P:protein ubiquitination; C:cytosolic large ribosomal subunit; C:cytosolic small ribosomal subunit; F:protein tag; F:ubiquitin protein ligase binding	SOAP_k75_C1546095	-0.7638	0
NADH:ubiquinone oxidoreductase, NDUFB6/B17 subunit	C:mitochondrial respiratory chain complex I; P:mitochondrial electron transport, NADH to ubiquinone	SOAP_k75_C1587547	-0.632	0
hemagglutinin/amebocyte aggregation factor-like		SOAP_k75_C1614391	-0.3381	0.0306
Peptidyl-prolyl cis-trans isomerase FKBP1A	P:protein peptidyl-prolyl isomerization; F:peptidyl-prolyl cis-trans isomerase activity	SOAP_k75_C1629207	-0.5883	0.0001
ATP synthase subunit delta, mitochondrial-like	C:mitochondrial proton-transporting ATP synthase complex, catalytic sector F(1); P:proton motive force-driven ATP synthesis; F:proton-transporting ATP synthase activity, rotational mechanism	SOAP_k75_C1641051	-0.6769	0
60S ribosomal protein L11	P:ribosomal large subunit assembly; F:structural constituent of ribosome; P:translation; C:cytosolic large ribosomal subunit	SOAP_k75_C1650225	-0.9208	0
ras-related protein Rab-14	F:GTPase activity; F:GTP binding; C:early endosome; C:trans-Golgi network; C:cytosol; P:intracellular protein transport; P:Golgi to endosome transport; P:endocytic recycling; P:Rab protein signal transduction; P:defense response to bacterium; C:phagocytic vesicle; C:recycling endosome; P:phagolysosome assembly involved in apoptotic cell clearance	SOAP_k75_C1664093	0.6859	0
ATP synthase-coupling factor 6, mitochondrial		SOAP_k75_C1676494	-0.7572	0
coactosin-like protein		SOAP_k75_C1678120	-0.3354	0.032
elongation factor 1-alpha	F:translation elongation factor activity; F:GTPase activity; F:GTP binding; P:translational elongation	SOAP_k75_C1734184	-0.4488	0.0032
probable deferrochelatase/peroxidase YfeX	F:binding	SOAP_k75_C1735392	-0.4021	0.0092
ATP synthase subunit alpha, mitochondrial-like	C:mitochondrial proton-transporting ATP synthase complex, catalytic sector F(1); F:ATP binding; P:proton motive force-driven ATP synthesis; F:ATP hydrolysis activity; F:ADP binding; F:proton-transporting ATP synthase activity, rotational mechanism	SOAP_k75_C1741532	-0.4753	0.0017
nucleoside diphosphate kinase homolog 5-like	F:nucleoside diphosphate kinase activity; P:nucleoside diphosphate phosphorylation; P:GTP biosynthetic process; P:UTP biosynthetic process; P:CTP biosynthetic process; P:spermatid differentiation; P:negative regulation of oxidative stress-induced intrinsic apoptotic signaling pathway	SOAP_k75_scaffold102867	-0.3775	0.015
uncharacterized protein LOC110443098		SOAP_k75_scaffold48496	0.6556	0
ubiquitin carboxyl-terminal hydrolase-like	P:proteolysis; F:cysteine-type peptidase activity; P:cellular process	SOAP_k75_scaffold60893	0.6946	0
peroxiredoxin 4 precursor	F:peroxidase activity; C:obsolete cell; P:cell redox homeostasis; F:peroxiredoxin activity; P:obsolete oxidation-reduction process; P:cellular oxidant detoxification	SOAP_k75_scaffold67627	0.3802	0.0142
ELAV-like protein 1-B isoform X1		SOAP_k75_scaffold77796	0.453	0.0029
NADH dehydrogenase [ubiquinone] 1 beta subcomplex subunit 5, mitochondrial		SOAP_k75_scaffold85704	-0.5899	0
protein quaking-B-like isoform X6	F:nucleic acid binding	SOAP_k75_scaffold9245	0.7884	0
phospholipid scramblase 1-like	P:plasma membrane phospholipid scrambling; F:phospholipid scramblase activity	SOAP_k75_scaffold93890	0.664	0
glutathione S-transferase-like	F:transferase activity	SOAP_k85_C1029744	-0.5771	0.0001
lactoylglutathione lyase	F:lactoylglutathione lyase activity; F:metal ion binding	SOAP_k85_C1092666	0.3494	0.0251
calmodulin 3b (phosphorylase kinase, delta)	F:calcium ion binding; F:kinase activity; P:phosphorylation; P:calcium-mediated signaling	SOAP_k85_C1103584	-0.4292	0.0051
mitochondrial substrate carrier family protein ucpB-like	P:mitochondrial transport; C:integral component of membrane; C:mitochondrial membrane	SOAP_k85_C1145140	0.3528	0.0237
glutathione S-transferase A-like	F:glutathione transferase activity; C:cytoplasm; P:glutathione metabolic process; F:glutathione binding	SOAP_k85_C1147684	0.4808	0.0015
Tubulin beta-4B chain	P:microtubule cytoskeleton organization; P:mitotic cell cycle; F:GTPase activity; F:structural constituent of cytoskeleton; F:GTP binding; C:cytoplasm; C:microtubule	SOAP_k85_C1157400	-0.3689	0.0176
mitochondrial-processing peptidase subunit beta	F:metalloendopeptidase activity; C:mitochondrial inner membrane; P:protein processing involved in protein targeting to mitochondrion; C:mitochondrial processing peptidase complex; F:metal ion binding	SOAP_k85_C1158110	-0.5028	0.0008
mitogen-activated protein kinase 1	P:MAPK cascade; F:MAP kinase activity; F:ATP binding	SOAP_k85_C1158148	0.7768	0
erlin-2 isoform X1	C:endoplasmic reticulum membrane; C:cytosol; C:plasma membrane; F:cholesterol binding; C:integral component of membrane; P:ubiquitin-dependent ERAD pathway; F:ubiquitin protein ligase binding; P:SREBP signaling pathway; C:protein-containing complex; C:membrane raft; P:negative regulation of cholesterol biosynthetic process; P:negative regulation of fatty acid biosynthetic process; P:transmembrane…	SOAP_k85_C1159842	0.5217	0.0005
Coatomer subunit delta	C:Golgi membrane; P:retrograde vesicle-mediated transport, Golgi to endoplasmic reticulum; P:protein transport; C:COPI vesicle coat	SOAP_k85_C1169662	0.3087	0.0495
radixin isoform X1	F:actin binding; C:cytoskeleton	SOAP_k85_C1177492	0.6121	0
laminin subunit beta-1 isoform X1	P:anatomical structure morphogenesis; P:cellular component organization	SOAP_k85_C1178402	0.3919	0.0113
ATP synthase subunit e, mitochondrial-like		SOAP_k85_C721715	-0.4829	0.0014
Barrier-to-autointegration factor		SOAP_k85_C756914	-0.5888	0.0001
cytochrome c oxidase subunit 6C		SOAP_k85_C842251	-0.6378	0
60S ribosomal protein L27a-like	F:structural constituent of ribosome; P:translation; C:cytosolic large ribosomal subunit	SOAP_k85_C915797	-0.87	0
40S ribosomal protein S25-like	F:structural constituent of ribosome; C:cytosolic small ribosomal subunit	SOAP_k85_C926543	-0.8667	0
40S ribosomal protein S19-like	F:structural constituent of ribosome; C:ribosome; P:translation	SOAP_k85_C937634	-0.802	0
cytochrome c oxidase subunit 6A2, mitochondrial-like	C:mitochondrion; C:membrane	SOAP_k85_C974450	-0.499	0.0009
complement C1q-like protein 4		SOAP_k85_C989656	-0.3255	0.0379
guanylate kinase-like isoform X2	F:guanylate kinase activity; P:phosphorylation; P:GMP metabolic process; P:GDP metabolic process	SOAP_k85_scaffold100309	0.3687	0.0177
sodium/potassium-transporting ATPase subunit alpha-like	F:ATP binding; F:P-type potassium transmembrane transporter activity; C:integral component of membrane; F:metal ion binding; P:potassium ion transmembrane transport	SOAP_k85_scaffold102494	-0.383	0.0134
enolase	C:phosphopyruvate hydratase complex; F:magnesium ion binding; F:phosphopyruvate hydratase activity; P:glycolytic process; C:integral component of membrane	SOAP_k85_scaffold102773	0.5521	0.0002
calcium/calmodulin-dependent protein kinase type II delta chain-like isoform X15	F:calmodulin-dependent protein kinase activity; F:calmodulin binding; F:ATP binding; P:protein phosphorylation	SOAP_k85_scaffold15424	0.7808	0
glycerol-3-phosphate dehydrogenase [NAD(+)], cytoplasmic-like	F:glycerol-3-phosphate dehydrogenase [NAD+] activity; P:carbohydrate metabolic process; C:glycerol-3-phosphate dehydrogenase complex; F:protein homodimerization activity; P:glycerol-3-phosphate catabolic process; F:NAD binding; P:obsolete oxidation-reduction process	SOAP_k85_scaffold21209	0.4948	0.001
succinate dehydrogenase [ubiquinone] flavoprotein subunit, mitochondrial-like	C:mitochondrial inner membrane; P:tricarboxylic acid cycle; F:succinate dehydrogenase (ubiquinone) activity; P:electron transport chain; F:flavin adenine dinucleotide binding	SOAP_k85_scaffold21343	0.8797	0
N(G),N(G)-dimethylarginine dimethylaminohydrolase 1-like isoform X1	F:hydrolase activity	SOAP_k85_scaffold31445	0.7907	0
RNA-binding protein 45-like		SOAP_k85_scaffold36720	0.3889	0.012
GMP reductase 2 isoform X1	F:GMP reductase activity; P:purine nucleobase metabolic process; P:purine nucleotide metabolic process; F:metal ion binding; P:obsolete oxidation-reduction process; C:GMP reductase complex	SOAP_k85_scaffold38944	0.7044	0
sulfite oxidase-like	F:transmembrane signaling receptor activity; F:extracellular ligand-gated ion channel activity; C:integral component of membrane; F:oxidoreductase activity; F:heme binding; F:molybdenum ion binding; P:ion transmembrane transport; P:nitrate assimilation; F:molybdopterin cofactor binding; P:obsolete oxidation-reduction process	SOAP_k85_scaffold39634	0.6457	0
Isocitrate dehydrogenase [NADP] cytoplasmic	F:magnesium ion binding; F:isocitrate dehydrogenase (NADP+) activity; C:mitochondrion; C:peroxisome; C:cytosol; P:tricarboxylic acid cycle; P:isocitrate metabolic process; P:NADP metabolic process; F:NAD binding	SOAP_k85_scaffold46565	0.4923	0.0011
Mitogen-activated protein kinase 14	P:MAPK cascade; F:MAP kinase activity; F:ATP binding; C:nucleus; C:cytoplasm; P:regulation of gene expression; P:cellular response to organic substance	SOAP_k85_scaffold528	0.7363	0
purine nucleoside phosphorylase-like isoform X2	F:purine-nucleoside phosphorylase activity; P:nucleoside metabolic process	SOAP_k85_scaffold55395	0.4725	0.0018
peptidyl prolyl cis-trans isomerase B	P:protein peptidyl-prolyl isomerization; F:peptidyl-prolyl cis-trans isomerase activity; F:cyclosporin A binding; P:protein refolding; F:unfolded protein binding	SOAP_k85_scaffold58982	0.3126	0.0466
major egg antigen-like isoform X3		SOAP_k85_scaffold65052	0.4187	0.0064
26S proteasome non-ATPase regulatory subunit 11A-like	F:structural molecule activity; P:ubiquitin-dependent protein catabolic process; C:proteasome regulatory particle, lid subcomplex; P:proteasome assembly	SOAP_k85_scaffold8740	-0.55	0.0002
proteasome subunit beta type-3	F:threonine-type endopeptidase activity; C:nucleus; C:cytoplasm; C:proteasome core complex, beta-subunit complex; P:proteasome-mediated ubiquitin-dependent protein catabolic process	SOAP_k85_scaffold89426	-0.7372	0
charged multivesicular body protein 4b	P:vacuolar transport; C:integral component of membrane	SOAP_k85_scaffold9259	0.5089	0.0007
dihydrolipoyllysine-residue succinyltransferase component of 2-oxoglutarate dehydrogenase complex, mitochondrial	F:dihydrolipoyllysine-residue succinyltransferase activity; C:nucleus; C:mitochondrion; P:tricarboxylic acid cycle; C:oxoglutarate dehydrogenase complex; P:histone succinylation	TransAb_k35_J777422	-0.4514	0.0031
40S ribosomal protein S3	F:RNA binding; F:structural constituent of ribosome; P:translation; C:small ribosomal subunit	TransAb_k35_J782537	-0.8873	0
sulfotransferase family cytosolic 1B member 1-like		TransAb_k35_R781976	-0.3092	0.0492
N-terminal EF-hand calcium-binding protein 1-like		TransAb_k35_R800985	0.5257	0.0004
40S ribosomal protein S11	F:structural constituent of ribosome; C:ribosome; P:translation	TransAb_k35_R803522	-0.8529	0
Non-syndromic hearing impairment protein 5		TransAb_k35_R804509	0.6225	0
unconventional myosin-If-like	F:cytoskeletal motor activity; F:actin binding; F:ATP binding; C:myosin complex	TransAb_k35_R806755	0.8478	0
proteasome subunit alpha type-6	C:P-body; F:RNA binding; F:threonine-type endopeptidase activity; C:nucleoplasm; C:polysome; P:proteasomal ubiquitin-independent protein catabolic process; C:nuclear matrix; C:proteasome core complex, alpha-subunit complex; P:proteasome-mediated ubiquitin-dependent protein catabolic process; F:NF-kappaB binding; P:positive regulation of NF-kappaB transcription factor activity	TransAb_k35_R810745	-0.3863	0.0126
putative transcription factor p65 homolog isoform X1	F:DNA binding; F:DNA-binding transcription factor activity; C:nucleus; C:cytoplasm; P:regulation of transcription by RNA polymerase II	TransAb_k35_R812424	0.4966	0.001
delta-1-pyrroline-5-carboxylate dehydrogenase, mitochondrial-like	F:1-pyrroline-5-carboxylate dehydrogenase activity; P:proline catabolic process to glutamate; F:oxidoreductase activity, acting on the aldehyde or oxo group of donors, NAD or NADP as acceptor; P:obsolete oxidation-reduction process	TransAb_k35_R812958	0.7549	0
heme-binding protein 2-like	F:heme binding	TransAb_k35_R813582	0.3869	0.0125
protein phosphatase 1 regulatory subunit 32-like	F:phosphatase binding	TransAb_k35_R814371	0.5106	0.0006
kynurenine--oxoglutarate transaminase 3-like isoform X2	P:biosynthetic process; F:pyridoxal phosphate binding; F:kynurenine aminotransferase activity; P:L-kynurenine metabolic process	TransAb_k35_R814816	0.4824	0.0014
soma ferritin-like	F:ferroxidase activity; C:obsolete cell; P:iron ion transport; P:cellular iron ion homeostasis; F:ferric iron binding; P:obsolete oxidation-reduction process	TransAb_k35_R817955	-0.5214	0.0005
stAR-related lipid transfer protein 5-like		TransAb_k35_R818096	0.6615	0
protein OSCP1-like		TransAb_k35_R818849	0.7436	0
60S acidic ribosomal protein P0	C:ribosome; P:ribosome biogenesis	TransAb_k35_R819723	-0.7665	0
serine/threonine-protein kinase PAK 1-like isoform X3	F:nucleotide binding; F:protein kinase activity; P:phosphorylation	TransAb_k35_R822966	0.8671	0
dihydrolipoyllysine-residue acetyltransferase component of pyruvate dehydrogenase complex, mitochondrial-like	F:dihydrolipoyllysine-residue acetyltransferase activity; C:mitochondrial matrix; P:pyruvate metabolic process; C:pyruvate dehydrogenase complex	TransAb_k35_R825654	0.7424	0
60S ribosomal protein L30	F:RNA binding; F:structural constituent of ribosome; C:cytosolic large ribosomal subunit	TransAb_k35_R828353	-0.7481	0
thimet oligopeptidase-like isoform X1	F:metalloendopeptidase activity; P:proteolysis; F:metal ion binding	TransAb_k35_R829675	-0.345	0.0271
saccharopine dehydrogenase-like oxidoreductase	C:mitochondrion; C:lipid droplet; C:plasma membrane; P:glycolipid biosynthetic process; C:integral component of membrane; F:oxidoreductase activity; P:obsolete oxidation-reduction process	TransAb_k35_R856770	0.7629	0
Rho GDP-dissociation inhibitor 1	F:Rho GDP-dissociation inhibitor activity; C:cytoplasm; P:regulation of catalytic activity	TransAb_k35_R863002	0.6825	0
arginine kinase	F:arginine kinase activity; F:ATP binding; P:phosphorylation	TransAb_k35_R873583	-0.4658	0.0021
gelsolin-like protein 2	F:binding; P:regulation of actin filament polymerization	TransAb_k35_R886462	0.6936	0
NADH dehydrogenase [ubiquinone] 1 alpha subcomplex subunit 10, mitochondrial-like		TransAb_k35_S105722	-0.6186	0
ATP synthase subunit d, mitochondrial-like	C:mitochondrial proton-transporting ATP synthase complex, coupling factor F(o); F:proton transmembrane transporter activity; P:proton motive force-driven ATP synthesis	TransAb_k35_S135823	-0.4375	0.0042
ras-related protein Rab-1A	P:autophagosome assembly; C:Golgi membrane; F:GTPase activity; F:GTP binding; C:endoplasmic reticulum membrane; P:intracellular protein transport; P:endoplasmic reticulum to Golgi vesicle-mediated transport; P:Rab protein signal transduction	TransAb_k35_S138945	0.4811	0.0015
ATP synthase subunit beta, mitochondrial	F:ATP binding; P:proton motive force-driven ATP synthesis; C:proton-transporting ATP synthase complex, catalytic core F(1); F:proton-transporting ATP synthase activity, rotational mechanism	TransAb_k35_S160916	-0.5165	0.0005
proteasome subunit alpha type-3	F:threonine-type endopeptidase activity; C:nucleus; C:cytoplasm; P:ubiquitin-dependent protein catabolic process; C:proteasome core complex, alpha-subunit complex	TransAb_k35_S166619	-0.6341	0
60S ribosomal protein L39	F:structural constituent of ribosome; P:translation; C:cytosolic large ribosomal subunit	TransAb_k35_S172656	-0.603	0
phytanoyl-CoA dioxygenase domain-containing protein 1-like	F:dioxygenase activity; P:obsolete oxidation-reduction process	TransAb_k35_S299934	0.6287	0
ras-related protein Rab-5B-like	F:GTPase activity; F:GTP binding; C:early endosome; C:plasma membrane; P:intracellular protein transport; P:regulation of endocytosis; C:endocytic vesicle; P:Rab protein signal transduction	TransAb_k35_S333024	0.8337	0
arginine kinase	F:arginine kinase activity; F:ATP binding; P:phosphorylation	TransAb_k35_S37271	-0.331	0.0345
60S ribosomal protein L7a	C:ribosome; P:ribosome biogenesis	TransAb_k35_S391504	-0.7181	0
14-3-3 protein beta/alpha-1	P:establishment of mitotic spindle orientation; P:cell fate specification; C:nucleus; C:cell cortex; P:protein export from nucleus; P:regulation of mitotic cell cycle; P:determination of adult lifespan; P:embryo development ending in birth or egg hatching; P:polarity specification of anterior/posterior axis; P:zygote asymmetric cell division; P:heat acclimation; F:protein domain specific binding;…	TransAb_k35_S401347	0.8163	0
profilin	F:actin monomer binding; C:cytoskeleton; C:cell cortex; P:sequestering of actin monomers	TransAb_k35_S497171	-0.3616	0.0202
elongation factor 1-beta	F:translation elongation factor activity; C:eukaryotic translation elongation factor 1 complex; P:translational elongation	TransAb_k35_S62842	-0.683	0
vesicle-associated membrane protein-associated protein A isoform X2	C:endoplasmic reticulum membrane; P:endoplasmic reticulum to Golgi vesicle-mediated transport; C:integral component of membrane; P:cellular component organization; F:FFAT motif binding; P:positive regulation by host of viral process; P:modulation by host of viral genome replication; P:protein localization to endoplasmic reticulum; P:positive regulation of viral life cycle	TransAb_k35_S697109	0.6331	0
major egg antigen-like		TransAb_k35_S775993	0.3553	0.0226
apextrin-like protein		TransAb_k35_S784885	-0.3959	0.0104
uncharacterized protein C1orf189 homolog isoform X1		TransAb_k35_S881451	0.4208	0.0061
tyrosine--tRNA ligase, cytoplasmic-like	F:tRNA binding; F:tyrosine-tRNA ligase activity; F:ATP binding; C:cytosol; P:tyrosyl-tRNA aminoacylation; C:nuclear body	TransAb_k35_S894610	0.361	0.0204
NADH dehydrogenase [ubiquinone] 1 alpha subcomplex subunit 6	C:integral component of membrane	TransAb_k35_S96952	-0.7534	0
phospholysine phosphohistidine inorganic pyrophosphate phosphatase	F:DNA binding; F:inorganic diphosphatase activity; C:cytosol; P:dephosphorylation; C:nuclear speck; F:phosphatase activity; F:protein homodimerization activity	TransAb_k45_R455179	0.5545	0.0002
cathepsin D	F:aspartic-type endopeptidase activity; P:proteolysis	TransAb_k45_R458706	0.4183	0.0065
---NA---		TransAb_k45_R460571	0.5941	0
Zinc-binding alcohol dehydrogenase domain-containing protein 2		TransAb_k45_R465210	-0.3379	0.0307
2-amino-3-carboxymuconate-6-semialdehyde decarboxylase	F:hydrolase activity; F:carboxy-lyase activity	TransAb_k45_R468757	0.6846	0
methenyltetrahydrofolate synthase domain-containing protein isoform X2	F:RNA binding	TransAb_k45_R469447	0.5855	0.0001
AB hydrolase superfamily protein C1039.03-like isoform X1	F:hydrolase activity	TransAb_k45_R473637	0.6416	0
40S ribosomal protein S18	F:structural constituent of ribosome; C:cytosol; C:ribosome; P:translation; F:rRNA binding	TransAb_k45_S243123	-0.86	0
---NA---		TransAb_k45_S272083	-0.4526	0.003
Muscle-specific protein 20		TransAb_k45_S287127	0.6959	0
myosin regulatory light polypeptide 9	C:stress fiber; F:calcium ion binding; C:myosin II complex; C:Z disc; F:myosin heavy chain binding	TransAb_k45_S345952	0.6611	0
40S ribosomal protein S23	P:cytoplasmic translation; F:structural constituent of ribosome; C:rough endoplasmic reticulum; C:cytosolic small ribosomal subunit; C:polysomal ribosome	TransAb_k45_S414735	-0.8354	0
ribosome-binding protein 1 isoform X6		TransAb_k45_S447690	-0.4837	0.0014
alpha-adducin-like isoform X1		TransAb_k45_S468360	0.6854	0
probable NADH dehydrogenase [ubiquinone] 1 alpha subcomplex subunit 12	C:mitochondrion; C:membrane; F:oxidoreductase activity; P:obsolete oxidation-reduction process	TransAb_k45_S95286	-0.4844	0.0013
sperm flagellar protein 1-like isoform X1		TransAb_k55_R316768	0.3986	0.0098
stabilizer of axonemal microtubules 2-like isoform X2	F:microtubule binding	TransAb_k55_R316927	0.4949	0.001
PREDICTED: uncharacterized protein LOC105323233		TransAb_k55_R321026	0.4635	0.0023
Myotrophin		TransAb_k55_R323937	0.5764	0.0001
Serine hydroxymethyltransferase, mitochondrial	F:glycine hydroxymethyltransferase activity; F:methyltransferase activity; P:glycine biosynthetic process from serine; F:pyridoxal phosphate binding; P:methylation; P:tetrahydrofolate interconversion	TransAb_k55_R325556	0.8599	0
RNA-binding protein Musashi homolog 2-like isoform X3		TransAb_k55_R327265	0.6261	0
polyadenylate-binding protein 4-like	F:RNA binding; C:cytoplasm	TransAb_k55_R335779	0.3669	0.0183
catenin alpha-2-like isoform X4	P:cell adhesion; F:cadherin binding; F:actin filament binding	TransAb_k55_R339126	0.8439	0
40S ribosomal protein S17	P:nuclear-transcribed mRNA catabolic process, nonsense-mediated decay; F:structural constituent of ribosome; P:rRNA processing; P:translation; P:SRP-dependent cotranslational protein targeting to membrane; P:viral transcription; C:cytosolic small ribosomal subunit; P:erythrocyte homeostasis; P:ribosomal small subunit biogenesis	TransAb_k55_S172839	-0.8441	0
copper transport protein ATOX1-like	C:membrane	TransAb_k55_S284171	0.6123	0
macrophage migration inhibitory factor	P:positive regulation of protein phosphorylation; F:binding; P:response to stress; P:response to xenobiotic stimulus; P:response to external stimulus; P:response to abiotic stimulus; P:response to hormone; P:response to organic cyclic compound; P:response to lipid; P:regulation of cell population proliferation; C:obsolete intracellular part; P:animal organ development; P:positive regulation of tr…	TransAb_k55_S284479	-0.4268	0.0054
Protein SET	C:nucleus; P:nucleosome assembly; P:neuromast development	TransAb_k55_S292044	0.3528	0.0237
guanine nucleotide-binding protein subunit beta-2-like 1	F:kinase activity; P:phosphorylation	TransAb_k55_S53127	-0.8735	0
profilin, partial		TransAb_k55_S72252	0.6416	0
protein phosphatase 1B-like isoform X3	F:magnesium ion binding; F:protein serine/threonine phosphatase activity; C:cytoskeleton; P:protein dephosphorylation; F:manganese ion binding	TransAb_k55_S8097	0.8504	0
60S ribosomal protein L31-like	P:cytoplasmic translation; F:structural constituent of ribosome; C:cytosolic large ribosomal subunit	TransAb_k65_R241559	-0.8189	0
myeloid-derived growth factor		TransAb_k65_R254845	0.6739	0
phosphatidylinositol transfer protein beta isoform isoform X1	C:cytoplasm; F:phosphatidylcholine transporter activity; F:phosphatidylinositol transfer activity; P:phospholipid transport; F:transferase activity; F:phosphatidylcholine binding; F:phosphatidylinositol binding	TransAb_k65_R255415	0.7086	0
40S ribosomal protein S3a	F:structural constituent of ribosome; C:nucleus; P:translation; C:cytosolic small ribosomal subunit; P:cell differentiation	TransAb_k65_S102851	-0.8536	0
opine dehydrogenase-like	F:D-octopine dehydrogenase activity; F:strombine dehydrogenase activity; F:obsolete coenzyme binding; P:obsolete oxidation-reduction process	TransAb_k65_S169593	0.3086	0.0497
neuropeptide ky		TransAb_k65_S175976	-0.3866	0.0125
microtubule-associated protein RP/EB family member 1-like isoform X7		TransAb_k65_S191636	0.3901	0.0117
UDP-glucose 4-epimerase	F:UDP-glucose 4-epimerase activity; C:cytosol; P:galactose catabolic process via UDP-galactose	TransAb_k65_S196179	0.8521	0
enolase-phosphatase E1	F:magnesium ion binding; C:nucleus; C:cytoplasm; P:dephosphorylation; P:L-methionine salvage from S-adenosylmethionine; P:L-methionine salvage from methylthioadenosine; F:2,3-diketo-5-methylthiopentyl-1-phosphate enolase activity; F:2-hydroxy-3-keto-5-methylthiopentenyl-1-phosphate phosphatase activity; F:acireductone synthase activity	TransAb_k65_S198520	0.5681	0.0001
importin subunit beta-1-like isoform X1	C:obsolete cell; P:protein import into nucleus; C:integral component of membrane; F:small GTPase binding	TransAb_k65_S28743	0.7257	0
hypothetical protein AM593_01840, partial	C:membrane	TransAb_k65_S58843	-0.4597	0.0025
small glutamine-rich tetratricopeptide repeat-containing protein alpha-like		TransAb_k65_S7923	0.5889	0.0001
myosin essential light chain	F:calcium ion binding; C:myosin complex	TransAb_k75_R165208	0.4137	0.0072
14-3-3 protein zeta isoform X2	P:establishment of mitotic spindle orientation; P:cell fate specification; C:nucleus; C:cell cortex; P:protein export from nucleus; P:regulation of mitotic cell cycle; P:determination of adult lifespan; P:embryo development ending in birth or egg hatching; P:polarity specification of anterior/posterior axis; P:zygote asymmetric cell division; P:heat acclimation; F:protein domain specific binding;…	TransAb_k75_R168420	-0.3159	0.0442
TAR DNA-binding protein 43-like	F:DNA binding; F:RNA binding	TransAb_k75_S117461	0.8366	0
myophilin isoform X1	F:protein binding	TransAb_k75_S158788	0.3544	0.023
hypothetical protein KP79_PYT24339		TransAb_k75_S22475	-0.3248	0.0382
probable small nuclear ribonucleoprotein Sm D1	P:spliceosomal snRNP assembly; C:nucleus	TransAb_k75_S30293	-0.4202	0.0062
Ras-related protein Rap-1b	P:obsolete activation of MAPK activity; P:chondrocyte intercalation involved in growth plate cartilage morphogenesis; F:GTPase activity; F:MAP kinase kinase activity; F:GTP binding; C:plasma membrane; P:heart development; F:GDP binding; P:Rap protein signal transduction; P:cellular response to cAMP; P:negative regulation of synaptic vesicle exocytosis	TransAb_k75_S46979	0.6177	0
60S ribosomal protein L34-like	F:structural constituent of ribosome; C:ribosome; P:translation	TransAb_k75_S47284	-0.8718	0
plasminogen activator inhibitor 1 RNA-binding protein-like isoform X1	F:binding	TransAb_k85_R90042	0.5369	0.0003
uncharacterized protein C1orf194 homolog		TransAb_k85_S12441	0.5116	0.0006
serine/threonine-protein phosphatase 2A catalytic subunit beta isoform	F:phosphoprotein phosphatase activity; P:protein dephosphorylation	TransAb_k85_S61717	0.528	0.0004
---NA---		TransAb_k85_S64005	-0.5458	0.0002
40S ribosomal protein S24	F:structural constituent of ribosome; C:ribosome; P:translation	TransAb_k85_S71533	-0.7915	0
collagen alpha-3(VI) chain		TRINITY_DN105931_c0_g1_i1	0.3889	0.012
ubiquitin-60S ribosomal protein L40	P:cytoplasmic translation; F:structural constituent of ribosome; C:nucleus; C:ribosome; P:protein ubiquitination; P:modification-dependent protein catabolic process; F:ubiquitin protein ligase binding	TRINITY_DN141833_c0_g1_i1	-0.4168	0.0067
dynein light chain 1, axonemal	P:outer dynein arm assembly; F:alpha-tubulin binding; F:dynein heavy chain binding	TRINITY_DN152463_c0_g1_i1	-0.3387	0.0303
succinate dehydrogenase [ubiquinone] flavoprotein subunit, mitochondrial	C:mitochondrial inner membrane; P:tricarboxylic acid cycle; F:succinate dehydrogenase (ubiquinone) activity; P:electron transport chain; F:flavin adenine dinucleotide binding	TRINITY_DN193713_c0_g1_i1	-0.3245	0.0384
60S ribosomal protein L23a	P:ribosomal large subunit assembly; F:structural constituent of ribosome; C:cytosolic large ribosomal subunit	TRINITY_DN195444_c0_g1_i1	-0.4001	0.0095
rootletin-like isoform X8		TRINITY_DN2971_c0_g1_i1	-0.323	0.0394
Proteasome subunit alpha type-2	F:threonine-type endopeptidase activity; C:nucleus; C:cytoplasm; P:ubiquitin-dependent protein catabolic process; C:proteasome core complex, alpha-subunit complex	TRINITY_DN45759_c0_g1_i4	-0.6548	0
proteasome subunit beta type-2	F:threonine-type endopeptidase activity; C:nucleus; C:cytoplasm; C:proteasome core complex; P:proteolysis involved in protein catabolic process	TRINITY_DN48483_c0_g1_i1	-0.5145	0.0006
calponin-2 isoform X1	F:actin binding; F:calmodulin binding; P:actomyosin structure organization	TRINITY_DN48487_c0_g1_i1	0.3803	0.0142
elongation factor 1-alpha	F:translation elongation factor activity; F:GTPase activity; F:GTP binding; P:translational elongation	TRINITY_DN48579_c0_g1_i2	-0.3084	0.0498
60S ribosomal protein L4	F:structural constituent of ribosome; F:protein binding; C:nucleus; C:rough endoplasmic reticulum; P:translation; F:5S rRNA binding; C:postsynaptic density; C:cytosolic large ribosomal subunit; C:A band; P:positive regulation of axon extension	TRINITY_DN49407_c0_g1_i1	-0.386	0.0127
60S acidic ribosomal protein P1	F:structural constituent of ribosome; C:ribosome; P:translational elongation	TRINITY_DN50082_c2_g1_i1	-0.6545	0
probable ATP-dependent RNA helicase DDX58	F:organic cyclic compound binding; F:heterocyclic compound binding	TRINITY_DN50359_c1_g2_i2	0.3283	0.0361
40S ribosomal protein S16	P:maturation of SSU-rRNA from tricistronic rRNA transcript (SSU-rRNA, 5.8S rRNA, LSU-rRNA); F:RNA binding; F:structural constituent of ribosome; P:translation; C:cytosolic small ribosomal subunit	TRINITY_DN51399_c0_g2_i1	-0.8415	0
17-beta-hydroxysteroid dehydrogenase 14		TRINITY_DN51490_c1_g1_i5	-0.3689	0.0176
Collagen alpha-5(VI) chain	C:collagen trimer	TRINITY_DN51768_c0_g1_i2	0.372	0.0166
60S ribosomal protein L6	P:ribosomal large subunit assembly; P:cytoplasmic translation; F:RNA binding; F:structural constituent of ribosome; C:cytosolic large ribosomal subunit	TRINITY_DN52224_c6_g1_i1	-0.7487	0
NADH dehydrogenase [ubiquinone] 1 beta subcomplex subunit 9		TRINITY_DN52847_c7_g1_i1	-0.583	0.0001
3-hydroxyacyl-CoA dehydrogenase type-2-like	F:oxidoreductase activity; P:obsolete oxidation-reduction process	TRINITY_DN53326_c3_g1_i2	-0.5475	0.0002
histidine triad nucleotide-binding protein 1	F:catalytic activity	TRINITY_DN53598_c1_g1_i2	-0.3148	0.045
60S ribosomal protein L5 isoform X1	P:ribosomal large subunit assembly; P:nuclear-transcribed mRNA catabolic process, nonsense-mediated decay; F:mRNA 3'-UTR binding; F:structural constituent of ribosome; C:nucleoplasm; C:nucleolus; C:endoplasmic reticulum; P:rRNA processing; P:SRP-dependent cotranslational protein targeting to membrane; F:5S rRNA binding; P:viral transcription; C:cytosolic large ribosomal subunit; F:ubiquitin prote…	TRINITY_DN54820_c5_g2_i1	-0.8747	0
SH3 domain-containing protein Dlish-like		TRINITY_DN55434_c0_g1_i3	0.3998	0.0096
selenium-dependent glutathione peroxidase	F:glutathione peroxidase activity; P:response to oxidative stress; P:obsolete oxidation-reduction process; P:cellular oxidant detoxification	TRINITY_DN55866_c2_g1_i1	-0.6336	0
aminoacyl tRNA synthase complex-interacting multifunctional protein 2-like		TRINITY_DN56019_c2_g2_i1	-0.5715	0.0001
prolyl aminopeptidase	F:aminopeptidase activity; C:cytoplasm; P:proteolysis	TRINITY_DN56026_c2_g1_i2	-0.4545	0.0028
disks large-associated protein 5		TRINITY_DN56129_c0_g1_i1	0.4365	0.0043
NADH dehydrogenase [ubiquinone] iron-sulfur protein 8, mitochondrial	C:mitochondrial respiratory chain complex I; P:mitochondrial electron transport, NADH to ubiquinone; P:response to oxidative stress; F:NADH dehydrogenase (ubiquinone) activity; P:aerobic respiration; P:mitochondrial respiratory chain complex I assembly; F:metal ion binding; F:4 iron, 4 sulfur cluster binding	TRINITY_DN56203_c7_g1_i1	-0.5169	0.0005
Collagen alpha-3(VI) chain		TRINITY_DN56887_c1_g1_i17	0.3334	0.0331
peptidyl-prolyl cis-trans isomerase B	P:protein peptidyl-prolyl isomerization; F:peptidyl-prolyl cis-trans isomerase activity; F:collagen binding; C:endoplasmic reticulum lumen; F:cyclosporin A binding; C:protein-containing complex; P:protein refolding; C:melanosome; F:unfolded protein binding; P:chaperone-mediated protein folding; P:negative regulation of collagen fibril organization	TRINITY_DN56894_c1_g1_i3	0.3636	0.0195
Ariadne-like RING finger protein		TRINITY_DN57275_c5_g1_i1	-0.3753	0.0156
dihydropyrimidinase-like isoform X1	C:cytoplasm; F:hydrolase activity, acting on carbon-nitrogen (but not peptide) bonds	TRINITY_DN57552_c0_g2_i5	0.649	0
ATP synthase subunit b, mitochondrial-like		TRINITY_DN57857_c5_g1_i6	-0.4674	0.0021
putative gastrointestinal growth factor xP4		TRINITY_DN58111_c1_g2_i3	-0.344	0.0277
Adenosine deaminase	F:deaminase activity	TRINITY_DN58142_c1_g1_i2	-0.4047	0.0087
uncharacterized protein LOC110440231		TRINITY_DN58959_c6_g1_i15	0.3906	0.0116
E3 ubiquitin-protein ligase DTX3L	P:cellular process	TRINITY_DN59348_c0_g1_i1	0.692	0
filamin-A-like isoform X4		TRINITY_DN59421_c1_g1_i1	0.3663	0.0185
40S ribosomal protein S12-like	F:structural constituent of ribosome; P:translation; C:cytosolic small ribosomal subunit	TRINITY_DN59582_c5_g1_i2	-0.8772	0
60S ribosomal protein L35a	F:structural constituent of ribosome; C:ribosome; P:translation	TRINITY_DN59598_c5_g1_i1	-0.9185	0
AChain A, DIISOPROPYLFLUOROPHOSPHATASE	F:calcium ion binding; F:diisopropyl-fluorophosphatase activity	TRINITY_DN60489_c4_g1_i8	0.4385	0.0041
uncharacterized protein LOC111111285 isoform X1		TRINITY_DN61094_c2_g1_i1	0.8949	0
intraflagellar transport protein 22 homolog	F:GTPase activity; P:intracellular protein transport; C:membrane; F:oxidoreductase activity, acting on NAD(P)H; P:Rab protein signal transduction; F:4 iron, 4 sulfur cluster binding; P:obsolete oxidation-reduction process	TRINITY_DN61526_c4_g1_i6	-0.6026	0
proteasome subunit alpha type-7-like	F:threonine-type endopeptidase activity; C:nucleus; C:cytoplasm; P:proteasomal ubiquitin-independent protein catabolic process; C:proteasome core complex, alpha-subunit complex; P:proteasome-mediated ubiquitin-dependent protein catabolic process	TRINITY_DN61612_c0_g1_i1	-0.4696	0.002
putative NAD(P)H:quinone oxidoreductase	C:cytosol; F:FMN binding; F:oxidoreductase activity; P:obsolete oxidation-reduction process	TRINITY_DN61732_c2_g1_i4	0.4504	0.0031
coiled-coil domain-containing protein 105-like		TRINITY_DN62387_c3_g1_i3	0.6624	0
alpha-aminoadipic semialdehyde synthase, mitochondrial-like	F:oxidoreductase activity; P:obsolete oxidation-reduction process	TRINITY_DN62633_c0_g1_i1	0.6532	0
probable ATP-dependent RNA helicase DDX43	F:RNA binding; F:helicase activity; F:ATP binding; F:zinc ion binding	TRINITY_DN63400_c0_g1_i5	0.4757	0.0017
laminin subunit alpha-1	P:regulation of biological process	TRINITY_DN64308_c2_g1_i3	0.3679	0.0179
far upstream element-binding protein 1-like isoform X1	F:nucleic acid binding	TRINITY_DN64434_c2_g1_i6	0.5079	0.0007
eukaryotic translation initiation factor 3 subunit H-like	P:formation of cytoplasmic translation initiation complex; F:translation initiation factor activity; C:cytosol; C:eukaryotic translation initiation factor 3 complex; P:proteolysis; F:metallopeptidase activity; C:eukaryotic 43S preinitiation complex; C:eukaryotic 48S preinitiation complex; C:polysomal ribosome	TRINITY_DN64543_c4_g1_i3	-0.4751	0.0017
Tumor protein D54		TRINITY_DN64622_c0_g1_i4	0.5277	0.0004
enhancer of rudimentary homolog	P:pyrimidine nucleotide biosynthetic process; P:cell cycle; P:positive regulation of Notch signaling pathway	TRINITY_DN65121_c2_g1_i2	0.6383	0
---NA---		TRINITY_DN65132_c0_g1_i4	0.4659	0.0021
aldehyde dehydrogenase family 3 member B1 isoform X3	P:metabolic process; C:membrane; F:oxidoreductase activity	TRINITY_DN65202_c0_g1_i4	0.5233	0.0004
alcohol dehydrogenase class-3-like	F:alcohol dehydrogenase activity, zinc-dependent; C:cytosol; P:ethanol oxidation; F:zinc ion binding; P:formaldehyde catabolic process; F:S-(hydroxymethyl)glutathione dehydrogenase activity	TRINITY_DN65245_c0_g1_i1	-0.5331	0.0003
NAD-dependent protein deacetylase sirtuin-2-like isoform X2	F:NAD-dependent histone deacetylase activity; F:metal ion binding; F:NAD+ binding	TRINITY_DN65875_c1_g1_i3	0.6531	0
vesicle-fusing ATPase 1-like	F:ATP binding; F:ATP hydrolysis activity; P:SNARE complex disassembly	TRINITY_DN65893_c0_g1_i1	0.4442	0.0036
hypothetical protein AM593_04984, partial		TRINITY_DN66309_c2_g1_i9	-0.4658	0.0021
Heavy metal-binding protein HIP		TRINITY_DN66461_c0_g2_i1	-0.4037	0.0089
threonine--tRNA ligase, cytoplasmic-like isoform X1	F:threonine-tRNA ligase activity; F:ATP binding; C:cytoplasm; P:threonyl-tRNA aminoacylation	TRINITY_DN66990_c1_g1_i5	0.4709	0.0019
carbonic anhydrase 1-like		TRINITY_DN67190_c2_g1_i11	0.3882	0.0121
collagen alpha-1(XI) chain-like	C:obsolete extracellular region part	TRINITY_DN67273_c1_g1_i1	0.5009	0.0009
cytosolic non-specific dipeptidase-like	P:proteolysis; F:metallopeptidase activity; F:dipeptidase activity; F:metal ion binding	TRINITY_DN67478_c2_g1_i3	-0.3489	0.0254
MAGUK p55 subfamily member 6-like	C:membrane	TRINITY_DN67518_c3_g4_i1	0.7102	0
4-hydroxybutyrate coenzyme A transferase	P:acetyl-CoA metabolic process; F:transferase activity	TRINITY_DN67570_c2_g1_i1	0.6567	0
predicted protein	P:protein peptidyl-prolyl isomerization; F:peptidyl-prolyl cis-trans isomerase activity; P:protein folding	TRINITY_DN68348_c3_g2_i2	-0.7591	0
Sepiapterin reductase	P:metabolic process; F:oxidoreductase activity, acting on the CH-OH group of donors, NAD or NADP as acceptor	TRINITY_DN68376_c0_g1_i1	0.3812	0.0139
protocadherin Fat 4		TRINITY_DN68432_c4_g4_i1	0.3646	0.0191
MAU2 chromatid cohesion factor homolog	P:mitotic sister chromatid cohesion	TRINITY_DN68629_c4_g1_i4	0.8702	0
EH domain-containing protein 3-like	F:calcium ion binding; F:GTP binding; C:obsolete cell; P:endocytic recycling	TRINITY_DN68924_c1_g1_i4	0.3872	0.0124
calpain-B-like isoform X17		TRINITY_DN68945_c3_g1_i15	0.347	0.0262
glycogenin-1-like isoform X1	F:transferase activity	TRINITY_DN69307_c3_g1_i8	0.6328	0
putative aminopeptidase W07G4.4	F:aminopeptidase activity; C:cytoplasm; P:proteolysis; F:metalloexopeptidase activity; F:manganese ion binding	TRINITY_DN69478_c3_g2_i14	-0.3172	0.0433
josephin-2	F:cysteine-type deubiquitinase activity; P:protein deubiquitination	TRINITY_DN70140_c3_g1_i3	0.5781	0.0001
lysyl oxidase homolog 3A-like	F:scavenger receptor activity; F:copper ion binding; P:endocytosis; C:membrane; F:oxidoreductase activity, acting on the CH-NH2 group of donors, oxygen as acceptor; P:obsolete oxidation-reduction process	TRINITY_DN70324_c0_g1_i3	0.6167	0
protein henna isoform X2	F:phenylalanine 4-monooxygenase activity; F:iron ion binding; P:L-phenylalanine catabolic process; P:tyrosine biosynthetic process; P:obsolete oxidation-reduction process	TRINITY_DN70326_c2_g1_i6	0.3084	0.0498
protein N-terminal asparagine amidohydrolase-like	F:hydrolase activity	TRINITY_DN70546_c2_g2_i2	0.4489	0.0032
NADH-ubiquinone oxidoreductase 75 kDa subunit, mitochondrial-like	C:mitochondrial respiratory chain complex I; F:NADH dehydrogenase (ubiquinone) activity; F:electron transfer activity; P:ATP synthesis coupled electron transport; C:plasma membrane respiratory chain complex I; F:4 iron, 4 sulfur cluster binding	TRINITY_DN70682_c0_g2_i1	0.6451	0
low-density lipoprotein receptor-related protein 4-like isoform X1	C:membrane	TRINITY_DN70686_c0_g1_i2	0.8127	0
coiled-coil domain-containing protein 173-like		TRINITY_DN70802_c1_g2_i2	-0.3368	0.0313
ubiquitin-associated protein 2-like isoform X5		TRINITY_DN71360_c0_g1_i6	0.6083	0
ribosomal protein L26 isoform 1	F:structural constituent of ribosome; C:nucleoplasm; C:nucleolus; P:rRNA processing; P:DNA damage response, signal transduction by p53 class mediator resulting in cell cycle arrest; C:large ribosomal subunit; C:cytosolic ribosome; P:ribosomal large subunit biogenesis; P:positive regulation of translation; F:mRNA 5'-UTR binding; P:cellular response to gamma radiation; P:positive regulation of DNA …	TRINITY_DN71396_c0_g1_i1	-0.8018	0
dipeptidyl peptidase 3-like	C:cytoplasm; P:proteolysis; F:metallopeptidase activity; F:dipeptidyl-peptidase activity; F:metal ion binding	TRINITY_DN71541_c2_g1_i7	-0.5836	0.0001
myticin C		TRINITY_DN71547_c0_g1_i5	-0.3167	0.0436
CUGBP Elav-like family member 2 isoform X30		TRINITY_DN72660_c3_g2_i1	0.7895	0
cellular retinoic acid-binding protein 1-like	F:binding; P:regulation of biological process	TRINITY_DN72815_c1_g1_i1	0.5662	0.0001
6-phosphogluconate dehydrogenase, decarboxylating-like	F:phosphogluconate dehydrogenase (decarboxylating) activity; P:pentose-phosphate shunt; P:D-gluconate metabolic process; F:NADP binding	TRINITY_DN72880_c0_g1_i1	0.6906	0
thioredoxin domain-containing protein 16-like		TRINITY_DN73017_c1_g1_i3	-0.5384	0.0003
lamin-B2-like isoform X1		TRINITY_DN73113_c1_g1_i14	0.5569	0.0002
tripeptidyl-peptidase 2-like	F:serine-type peptidase activity	TRINITY_DN73371_c2_g1_i2	0.6591	0
Laminin-like protein epi-1		TRINITY_DN73481_c0_g1_i2	0.6851	0
UTP--glucose-1-phosphate uridylyltransferase isoform X2	F:UTP:glucose-1-phosphate uridylyltransferase activity; P:UDP-glucose metabolic process	TRINITY_DN73549_c1_g1_i10	0.4676	0.0021
thymopoietin isoform X5		TRINITY_DN73598_c2_g2_i4	0.7576	0
actin-related protein 2	F:ATP binding; C:nucleus; C:Arp2/3 protein complex; C:actin cortical patch; P:Arp2/3 complex-mediated actin nucleation; C:site of double-strand break; C:cell projection; P:positive regulation of transcription by RNA polymerase II; F:actin filament binding; P:positive regulation of double-strand break repair via homologous recombination; P:regulation of double-strand break repair via nonhomologous…	TRINITY_DN73606_c1_g1_i1	0.7368	0
60S ribosomal protein L35	P:maturation of LSU-rRNA from tricistronic rRNA transcript (SSU-rRNA, 5.8S rRNA, LSU-rRNA); F:mRNA binding; F:structural constituent of ribosome; P:translation; C:cytosolic large ribosomal subunit; P:erythrocyte differentiation; P:chordate embryonic development; P:regulation of cell cycle	TRINITY_DN73692_c3_g1_i1	-0.781	0
glucose-6-phosphate 1-dehydrogenase	F:glucose-6-phosphate dehydrogenase activity; F:glucose binding; C:cytosol; P:glucose metabolic process; P:cholesterol biosynthetic process; P:glutathione metabolic process; P:pentose-phosphate shunt, oxidative branch; C:cytoplasmic side of plasma membrane; P:negative regulation of protein glutathionylation; P:pentose biosynthetic process; P:cellular response to oxidative stress; F:protein homodi…	TRINITY_DN73941_c0_g1_i1	0.58	0.0001
ribosomal protein S6	F:structural constituent of ribosome; C:ribosome; P:translation	TRINITY_DN74165_c1_g3_i1	-0.7969	0
integrin alpha-PS1-like		TRINITY_DN74477_c0_g1_i1	0.8048	0
peptidyl-prolyl cis-trans isomerase FKBP4-like isoform X1	P:protein peptidyl-prolyl isomerization; F:peptidyl-prolyl cis-trans isomerase activity; F:binding; C:cytoplasm; P:chaperone-mediated protein folding	TRINITY_DN74558_c1_g2_i2	0.4392	0.0041
branched-chain-amino-acid aminotransferase, cytosolic-like	C:mitochondrion; P:leucine biosynthetic process; P:valine biosynthetic process; F:L-leucine transaminase activity; F:L-valine transaminase activity; F:L-isoleucine transaminase activity	TRINITY_DN74660_c1_g2_i4	0.5911	0
nucleoside diphosphate kinase	F:nucleoside diphosphate kinase activity; F:ATP binding; P:nucleoside diphosphate phosphorylation; P:GTP biosynthetic process; P:UTP biosynthetic process; P:CTP biosynthetic process	TRINITY_DN74729_c2_g1_i3	-0.841	0
Putative serine/threonine-protein kinase pats1		TRINITY_DN75028_c2_g1_i1	0.4646	0.0022
NADH dehydrogenase [ubiquinone] 1 alpha subcomplex subunit 5	P:cellular process; C:respiratory chain complex I	TRINITY_DN75378_c0_g1_i1	-0.687	0
putative uncharacterized oxidoreductase YDR541C	F:3-beta-hydroxy-delta5-steroid dehydrogenase activity; P:steroid biosynthetic process; C:integral component of membrane; F:obsolete coenzyme binding; P:obsolete oxidation-reduction process	TRINITY_DN75552_c1_g1_i5	-0.4034	0.0089
RNA-binding protein Nova-1 isoform X7	P:mRNA splicing, via spliceosome; F:RNA binding	TRINITY_DN76103_c1_g1_i1	0.8453	0
S-formylglutathione hydrolase	C:cytosol; F:S-formylglutathione hydrolase activity; F:identical protein binding; P:formaldehyde catabolic process; F:carboxylic ester hydrolase activity	TRINITY_DN76251_c1_g1_i6	-0.4865	0.0013
WD repeat-containing protein 5-like		TRINITY_DN76349_c1_g2_i3	0.8189	0
cysteine desulfurase, mitochondrial	C:nucleus; C:mitochondrial matrix; P:iron incorporation into metallo-sulfur cluster; F:pyridoxal phosphate binding; F:cysteine desulfurase activity; P:[2Fe-2S] cluster assembly	TRINITY_DN76635_c0_g1_i3	0.3703	0.0172
aconitate hydratase, mitochondrial-like	F:aconitate hydratase activity; C:mitochondrion; P:tricarboxylic acid cycle; F:metal ion binding; F:4 iron, 4 sulfur cluster binding	TRINITY_DN76783_c0_g2_i7	0.3306	0.0347
ribosomal protein S6 kinase alpha-3	F:magnesium ion binding; F:protein serine/threonine kinase activity; F:ATP binding; P:protein phosphorylation; P:intracellular signal transduction	TRINITY_DN76878_c3_g1_i2	0.7305	0
outer dense fiber protein 2-like isoform X2		TRINITY_DN76948_c0_g1_i11	0.7158	0
succinate--CoA ligase [ADP/GDP-forming] subunit alpha, mitochondrial-like isoform X2	F:nucleotide binding; F:nucleoside diphosphate kinase activity; F:succinate-CoA ligase (ADP-forming) activity; F:succinate-CoA ligase (GDP-forming) activity; C:mitochondrion; C:cytosol; P:tricarboxylic acid cycle; P:succinyl-CoA metabolic process; P:succinate metabolic process; P:nucleoside diphosphate phosphorylation; P:nucleoside triphosphate biosynthetic process; F:obsolete cofactor binding	TRINITY_DN77130_c4_g2_i1	-0.578	0.0001
dual serine/threonine and tyrosine protein kinase-like		TRINITY_DN77328_c1_g1_i8	0.6558	0
3-oxoacyl-[acyl-carrier-protein] reductase FabG	C:integral component of membrane; F:oxidoreductase activity; P:obsolete oxidation-reduction process	TRINITY_DN77504_c2_g2_i5	-0.4332	0.0047
heterochromatin protein 1-binding protein 3-like	F:binding; C:chromosome; P:chromatin organization	TRINITY_DN77513_c1_g1_i4	-0.3963	0.0103
cystathionine beta-synthase-like	F:cystathionine beta-synthase activity; C:cytoplasm; P:cysteine biosynthetic process from serine; P:cysteine biosynthetic process via cystathionine	TRINITY_DN77554_c1_g1_i10	0.3497	0.025
altered inheritance of mitochondria protein 3-like isoform X4		TRINITY_DN77685_c1_g1_i3	0.7878	0
tripartite motif-containing protein 45-like		TRINITY_DN77782_c1_g1_i5	0.4914	0.0011
tripartite motif-containing protein 45-like		TRINITY_DN77782_c1_g1_i7	0.5021	0.0008
lysosomal protective protein-like	F:carboxypeptidase activity	TRINITY_DN78030_c0_g4_i2	0.5319	0.0003
thymidine phosphorylase	F:pentosyltransferase activity; P:nucleobase-containing small molecule metabolic process; P:pyrimidine-containing compound metabolic process	TRINITY_DN78232_c2_g3_i2	0.5402	0.0003
catalase	F:catalase activity; P:response to oxidative stress; F:heme binding; P:hydrogen peroxide catabolic process; F:metal ion binding; P:obsolete oxidation-reduction process; P:cellular oxidant detoxification	TRINITY_DN78239_c1_g1_i7	0.6525	0
Serine/arginine-rich splicing factor 2	P:mitotic cell cycle; P:regulation of alternative mRNA splicing, via spliceosome; F:protein kinase C binding; C:spliceosomal complex; C:cytosol; C:nuclear speck; P:response to vitamin E; C:interchromatin granule; F:pre-mRNA binding; P:mRNA cis splicing, via spliceosome	TRINITY_DN78327_c2_g1_i1	0.3717	0.0167
NK-tumor recognition protein	P:protein peptidyl-prolyl isomerization; F:transcription coregulator activity; F:peptidyl-prolyl cis-trans isomerase activity; P:regulation of transcription by RNA polymerase II; P:protein folding; C:mediator complex	TRINITY_DN78413_c1_g2_i4	-0.7038	0
major vault protein-like		TRINITY_DN79110_c1_g1_i1	0.735	0
rab GDP dissociation inhibitor beta	F:Rab GDP-dissociation inhibitor activity; F:GTPase activator activity; C:cytoplasm; P:small GTPase mediated signal transduction; P:protein transport; P:vesicle-mediated transport; F:small GTPase binding; P:positive regulation of GTPase activity	TRINITY_DN79291_c2_g2_i1	0.5379	0.0003
uncharacterized protein C1orf158 homolog		TRINITY_DN79368_c3_g1_i5	0.6301	0
twitchin-like isoform X1	F:protein kinase activity; F:ATP binding; P:protein phosphorylation	TRINITY_DN79455_c0_g1_i1	0.4105	0.0077
nicotinamide phosphoribosyltransferase-like	F:nicotinate-nucleotide diphosphorylase (carboxylating) activity; P:NAD biosynthetic process	TRINITY_DN79460_c2_g1_i1	0.7931	0
laminin subunit alpha-2-like isoform X6		TRINITY_DN79568_c0_g1_i4	0.4088	0.008
nucleolin-like isoform X2		TRINITY_DN80262_c2_g1_i1	0.6407	0
Kyphoscoliosis peptidase		TRINITY_DN80461_c0_g1_i2	0.3293	0.0355
acyl-CoA dehydrogenase family member 10-like	F:oxidoreductase activity, acting on the CH-CH group of donors; F:hydrolase activity; F:flavin adenine dinucleotide binding; P:obsolete oxidation-reduction process	TRINITY_DN80630_c3_g1_i2	0.442	0.0038
cytosolic 10-formyltetrahydrofolate dehydrogenase-like	F:aldehyde dehydrogenase (NAD+) activity; C:cytoplasm; P:one-carbon metabolic process; P:biosynthetic process; P:10-formyltetrahydrofolate catabolic process; F:formyltetrahydrofolate dehydrogenase activity; F:hydroxymethyl-, formyl- and related transferase activity; P:obsolete oxidation-reduction process	TRINITY_DN80888_c2_g1_i1	0.7735	0
stabilizer of axonemal microtubules 2-like isoform X2		TRINITY_DN80902_c3_g1_i1	0.6331	0
CD109 antigen-like isoform X4		TRINITY_DN80990_c1_g2_i1	0.8092	0
annexin A6-like	F:calcium ion binding; F:calcium-dependent phospholipid binding	TRINITY_DN81083_c2_g1_i1	0.4488	0.0032
Histone-lysine N-methyltransferase 2A	F:DNA binding; C:nucleus; F:histone-lysine N-methyltransferase activity; P:histone lysine methylation; F:metal ion binding	TRINITY_DN81160_c1_g1_i1	0.3772	0.0151
laminin subunit gamma-1-like	P:anatomical structure morphogenesis; P:cellular process	TRINITY_DN81237_c3_g1_i10	0.5425	0.0002
neuroglian-like isoform X1		TRINITY_DN81257_c1_g1_i5	0.7758	0
choline dehydrogenase, mitochondrial-like	F:choline dehydrogenase activity; F:hydrolase activity; P:glycine betaine biosynthetic process from choline; F:flavin adenine dinucleotide binding; P:obsolete oxidation-reduction process	TRINITY_DN81313_c2_g2_i1	0.6445	0
helicase with zinc finger domain 2-like isoform X3		TRINITY_DN81330_c2_g2_i1	0.8094	0
4-hydroxyphenylpyruvate dioxygenase	C:Golgi membrane; F:DNA helicase activity; F:4-hydroxyphenylpyruvate dioxygenase activity; F:lactoylglutathione lyase activity; F:ATP binding; C:endoplasmic reticulum membrane; P:DNA replication; P:tyrosine catabolic process; P:DNA duplex unwinding; F:metal ion binding; P:obsolete oxidation-reduction process	TRINITY_DN81748_c6_g1_i5	0.6611	0
centrosomal protein of 135 kDa-like isoform X1	P:centriole replication; P:centriole-centriole cohesion	TRINITY_DN82127_c6_g1_i1	0.6267	0
tropomodulin-like isoform X2	F:tropomyosin binding; P:pointed-end actin filament capping	TRINITY_DN82136_c0_g2_i5	0.7222	0
integrin-linked protein kinase-like isoform X2	F:protein kinase activity; F:ATP binding; P:protein phosphorylation; P:integrin-mediated signaling pathway	TRINITY_DN82232_c1_g1_i2	0.7952	0
microtubule-actin cross-linking factor 1, isoforms 1/2/3/5 isoform X5	F:calcium ion binding; C:cytoskeleton; P:cytoskeleton organization; F:microtubule binding	TRINITY_DN82398_c1_g1_i3	0.5692	0.0001
vasodilator-stimulated phosphoprotein-like	C:obsolete cell; P:actin polymerization or depolymerization; P:intracellular transport	TRINITY_DN82419_c5_g1_i2	0.8772	0
Protocadherin Fat 4		TRINITY_DN82447_c3_g1_i1	0.7082	0
spectrin alpha chain, non-erythrocytic 1-like isoform X1		TRINITY_DN82497_c7_g1_i1	0.447	0.0034
Golgi apparatus protein 1-like	C:membrane; C:membrane-bounded organelle	TRINITY_DN82502_c11_g1_i2	0.3737	0.0161
protocadherin Fat 4		TRINITY_DN83724_c0_g1_i1	0.5417	0.0003
PH-interacting protein-like isoform X2	F:insulin receptor binding; P:insulin receptor signaling pathway	Velvet_k35_Velvet_k35_Locus_10142_Transcript_1213_Confidence_0.198_Length_8205	0.8526	0
WD repeat and FYVE domain-containing protein 3-like isoform X1	F:metal ion binding	Velvet_k35_Velvet_k35_Locus_10194_Transcript_14_Confidence_0.897_Length_13375	0.5376	0.0003
citrate synthase, mitochondrial-like	F:citrate (Si)-synthase activity; C:mitochondrial matrix; P:carbohydrate metabolic process; P:tricarboxylic acid cycle; P:citrate metabolic process; P:response to activity	Velvet_k35_Velvet_k35_Locus_10617_Transcript_12_Confidence_0.750_Length_2316	-0.3868	0.0125
polyadenylate-binding protein 4-like	F:RNA binding; C:cytoplasm	Velvet_k35_Velvet_k35_Locus_10690_Transcript_1523_Confidence_0.449_Length_6322	0.3668	0.0183
E3 ubiquitin-protein ligase rnf213-alpha-like isoform X1		Velvet_k35_Velvet_k35_Locus_1151_Transcript_5860_Confidence_0.329_Length_15814	0.451	0.0031
probable E3 ubiquitin-protein ligase HECTD4	F:ubiquitin-protein transferase activity; P:protein ubiquitination	Velvet_k35_Velvet_k35_Locus_13_Transcript_5264252644_Confidence_0.000_Length_13395	0.7661	0
mitogen-activated protein kinase kinase kinase 7-like isoform X1	P:obsolete activation of MAPKK activity; F:magnesium ion binding; F:MAP kinase kinase kinase activity; F:ATP binding	Velvet_k35_Velvet_k35_Locus_13041_Transcript_410_Confidence_0.349_Length_2873	0.819	0
Serine/threonine-protein phosphatase 2A 65 kDa regulatory subunit A alpha isoform	F:nucleic acid binding; F:3'-5' exonuclease activity; P:nucleic acid phosphodiester bond hydrolysis	Velvet_k35_Velvet_k35_Locus_13050_Transcript_1012_Confidence_0.158_Length_2520	0.428	0.0053
dynein heavy chain 5, axonemal-like	F:microtubule motor activity; F:ATP binding; P:microtubule-based movement; C:dynein complex	Velvet_k35_Velvet_k35_Locus_13654_Transcript_17_Confidence_0.667_Length_14953	0.3328	0.0335
serine/threonine-protein kinase PAK 3-like isoform X3	F:protein serine/threonine kinase activity; F:ATP binding; P:protein phosphorylation; P:actin filament organization; P:regulation of apoptotic process	Velvet_k35_Velvet_k35_Locus_1499_Transcript_310_Confidence_0.222_Length_2324	0.4243	0.0057
neuroglian-like isoform X1		Velvet_k35_Velvet_k35_Locus_1540_Transcript_2932_Confidence_0.103_Length_7288	0.7949	0
elongation factor 1-gamma-like	C:nucleus; C:cytoplasm; P:translational elongation	Velvet_k35_Velvet_k35_Locus_15412_Transcript_69_Confidence_0.114_Length_2231	-0.4502	0.0031
E3 ubiquitin-protein ligase MIB2		Velvet_k35_Velvet_k35_Locus_15469_Transcript_1414_Confidence_0.583_Length_4261	0.4445	0.0036
parkin coregulated gene protein	C:cytosol; F:Hsp70 protein binding; C:vesicle; C:neuron projection; F:chaperone binding; F:Hsp90 protein binding; P:negative regulation of cell death	Velvet_k35_Velvet_k35_Locus_15822_Transcript_11_Confidence_1.000_Length_1299	-0.3396	0.0299
reticulocyte-binding protein PFD0110w isoform X3		Velvet_k35_Velvet_k35_Locus_16204_Transcript_12_Confidence_0.909_Length_2014	0.6671	0
G-protein coupled receptor 158	C:membrane	Velvet_k35_Velvet_k35_Locus_16801_Transcript_1011_Confidence_0.435_Length_5163	0.772	0
D-3-phosphoglycerate dehydrogenase-like	F:phosphoglycerate dehydrogenase activity; P:L-serine biosynthetic process; F:NAD binding; P:obsolete oxidation-reduction process	Velvet_k35_Velvet_k35_Locus_18360_Transcript_14_Confidence_0.643_Length_2889	0.5919	0
protein FAM193A-like isoform X1		Velvet_k35_Velvet_k35_Locus_18912_Transcript_34_Confidence_0.444_Length_4887	0.5319	0.0003
sushi, von Willebrand factor type A, EGF and pentraxin domain-containing protein 1-like		Velvet_k35_Velvet_k35_Locus_1914_Transcript_172172_Confidence_0.162_Length_4637	0.535	0.0003
MAX gene-associated protein		Velvet_k35_Velvet_k35_Locus_19345_Transcript_22_Confidence_0.875_Length_12594	0.8098	0
plectin-like isoform X4	C:membrane	Velvet_k35_Velvet_k35_Locus_19925_Transcript_1018_Confidence_0.250_Length_3888	0.4985	0.0009
diacylglycerol kinase zeta-like isoform X2		Velvet_k35_Velvet_k35_Locus_202034_Transcript_11_Confidence_1.000_Length_1240	0.5975	0
ornithine aminotransferase, mitochondrial	F:ornithine-oxo-acid transaminase activity; C:mitochondrial matrix; P:ornithine metabolic process; P:arginine catabolic process to proline via ornithine; P:arginine catabolic process to glutamate; F:pyridoxal phosphate binding; P:L-proline biosynthetic process	Velvet_k35_Velvet_k35_Locus_20514_Transcript_1415_Confidence_0.310_Length_3999	-0.3423	0.0285
basement membrane-specific heparan sulfate proteoglycan core protein-like isoform X6	F:calcium ion binding	Velvet_k35_Velvet_k35_Locus_2075_Transcript_810_Confidence_0.583_Length_16070	0.3248	0.0383
predicted protein		Velvet_k35_Velvet_k35_Locus_2089_Transcript_22_Confidence_0.935_Length_4496	0.3272	0.0368
Protein phosphatase inhibitor 2	P:regulation of phosphoprotein phosphatase activity	Velvet_k35_Velvet_k35_Locus_22008_Transcript_13_Confidence_0.920_Length_3478	0.8064	0
Sulfide:quinone oxidoreductase, mitochondrial	C:mitochondrial inner membrane; P:sulfide oxidation, using sulfide:quinone oxidoreductase; F:sulfide:quinone oxidoreductase activity; F:FAD binding	Velvet_k35_Velvet_k35_Locus_22202_Transcript_1010_Confidence_0.417_Length_2148	0.4416	0.0038
myoferlin-like isoform X16	P:myoblast fusion; C:integral component of membrane	Velvet_k35_Velvet_k35_Locus_22366_Transcript_918_Confidence_0.528_Length_8671	0.3307	0.0347
enolase 4-like isoform X1		Velvet_k35_Velvet_k35_Locus_22471_Transcript_312_Confidence_0.421_Length_2913	-0.3169	0.0435
glycylpeptide N-tetradecanoyltransferase 2-like	F:glycylpeptide N-tetradecanoyltransferase activity; P:N-terminal protein myristoylation	Velvet_k35_Velvet_k35_Locus_22567_Transcript_410_Confidence_0.121_Length_2457	0.7891	0
26S proteasome non-ATPase regulatory subunit 2	C:proteasome regulatory particle, base subcomplex; F:enzyme regulator activity; P:regulation of protein catabolic process; P:regulation of catalytic activity	Velvet_k35_Velvet_k35_Locus_22805_Transcript_12_Confidence_0.667_Length_2991	-0.5636	0.0001
puromycin-sensitive aminopeptidase-like	F:aminopeptidase activity; P:proteolysis; F:metallopeptidase activity; F:zinc ion binding	Velvet_k35_Velvet_k35_Locus_23017_Transcript_1112_Confidence_0.478_Length_4339	0.5874	0.0001
4-trimethylaminobutyraldehyde dehydrogenase-like	F:oxidoreductase activity, acting on the aldehyde or oxo group of donors, NAD or NADP as acceptor; P:obsolete oxidation-reduction process	Velvet_k35_Velvet_k35_Locus_23512_Transcript_13_Confidence_0.714_Length_1749	-0.4336	0.0046
Saposin-related, isoform A	C:membrane-bounded organelle; C:intracellular organelle; C:obsolete cytoplasmic part	Velvet_k35_Velvet_k35_Locus_24480_Transcript_14_Confidence_0.615_Length_3177	0.5659	0.0001
DNA repair protein XRCC1		Velvet_k35_Velvet_k35_Locus_2452_Transcript_3338_Confidence_0.180_Length_4595	0.618	0
60S ribosomal protein L7	P:maturation of LSU-rRNA from tricistronic rRNA transcript (SSU-rRNA, 5.8S rRNA, LSU-rRNA); F:structural constituent of ribosome; C:cytosolic large ribosomal subunit	Velvet_k35_Velvet_k35_Locus_25396_Transcript_88_Confidence_0.300_Length_795	-0.8972	0
U6 snRNA-associated Sm-like protein LSm5	F:RNA binding; C:spliceosomal complex; C:U6 snRNP; P:mRNA processing; P:RNA splicing; C:U4/U6 x U5 tri-snRNP complex; C:Lsm1-7-Pat1 complex	Velvet_k35_Velvet_k35_Locus_26826_Transcript_11_Confidence_1.000_Length_378	-0.3965	0.0103
transgelin-3-like isoform X2		Velvet_k35_Velvet_k35_Locus_28740_Transcript_27_Confidence_0.333_Length_800	0.6072	0
basic proline-rich protein isoform X1		Velvet_k35_Velvet_k35_Locus_3087_Transcript_1314_Confidence_0.313_Length_5250	0.6951	0
V-type proton ATPase subunit B	F:ATP binding; C:proton-transporting V-type ATPase, V1 domain; P:ATP metabolic process; P:proton transmembrane transport	Velvet_k35_Velvet_k35_Locus_32249_Transcript_13_Confidence_0.583_Length_2441	0.4759	0.0017
translationally-controlled tumor protein		Velvet_k35_Velvet_k35_Locus_33068_Transcript_44_Confidence_0.571_Length_2147	-0.6385	0
uncharacterized protein LOC111123531		Velvet_k35_Velvet_k35_Locus_33218_Transcript_410_Confidence_0.278_Length_813	-0.3217	0.0403
deoxynucleoside triphosphate triphosphohydrolase SAMHD1-like		Velvet_k35_Velvet_k35_Locus_3358_Transcript_3039_Confidence_0.257_Length_2659	0.3681	0.0179
embryonic polyadenylate-binding protein B-like isoform X2		Velvet_k35_Velvet_k35_Locus_36462_Transcript_25_Confidence_0.545_Length_782	-0.6448	0
---NA---		Velvet_k35_Velvet_k35_Locus_39115_Transcript_13_Confidence_0.667_Length_1068	-0.3969	0.0102
E3 ubiquitin-protein ligase MYCBP2-like isoform X1		Velvet_k35_Velvet_k35_Locus_409_Transcript_210_Confidence_0.630_Length_15091	-0.4065	0.0084
protein Ycf2-like		Velvet_k35_Velvet_k35_Locus_426_Transcript_1416_Confidence_0.342_Length_3302	-0.4427	0.0038
villin-1-like isoform X1	P:regulation of actin filament polymerization; F:ion binding; F:actin filament binding	Velvet_k35_Velvet_k35_Locus_44_Transcript_855862_Confidence_0.009_Length_4008	0.3627	0.0198
ATP-dependent RNA helicase DHX36-like	F:nucleotide binding; F:hydrolase activity	Velvet_k35_Velvet_k35_Locus_4506_Transcript_1117_Confidence_0.275_Length_4545	-0.5433	0.0002
Carboxypeptidase D	F:carboxypeptidase activity	Velvet_k35_Velvet_k35_Locus_49157_Transcript_16_Confidence_0.821_Length_5822	0.5694	0.0001
leucine-rich repeat-containing protein 74A		Velvet_k35_Velvet_k35_Locus_5119_Transcript_12_Confidence_0.667_Length_2305	-0.3228	0.0395
Mitochondrial import receptor subunit TOM70	C:membrane	Velvet_k35_Velvet_k35_Locus_51275_Transcript_12_Confidence_0.889_Length_2342	0.3238	0.0389
septin-2-like isoform X2	F:GTP binding	Velvet_k35_Velvet_k35_Locus_548_Transcript_1018_Confidence_0.622_Length_6039	0.6687	0
E3 ubiquitin-protein ligase MIB2	F:transferase activity	Velvet_k35_Velvet_k35_Locus_5842_Transcript_1013_Confidence_0.545_Length_3508	0.3463	0.0266
pyruvate dehydrogenase E1 component subunit alpha, mitochondrial-like	F:pyruvate dehydrogenase (acetyl-transferring) activity; P:acetyl-CoA biosynthetic process from pyruvate; C:intracellular membrane-bounded organelle; P:obsolete oxidation-reduction process	Velvet_k35_Velvet_k35_Locus_5925_Transcript_710_Confidence_0.122_Length_1581	0.5715	0.0001
RNA-binding protein lark-like isoform X1	F:RNA binding	Velvet_k35_Velvet_k35_Locus_6013_Transcript_26_Confidence_0.667_Length_4456	-0.3728	0.0164
Zinc finger protein 26		Velvet_k35_Velvet_k35_Locus_6247_Transcript_110_Confidence_0.711_Length_13782	-0.3875	0.0123
titin-like	P:signal transduction	Velvet_k35_Velvet_k35_Locus_668_Transcript_2937_Confidence_0.291_Length_15756	0.6119	0
glutamine--fructose-6-phosphate aminotransferase [isomerizing] 2-like isoform X1	F:glutamine-fructose-6-phosphate transaminase (isomerizing) activity; F:carbohydrate derivative binding; P:carbohydrate derivative biosynthetic process	Velvet_k35_Velvet_k35_Locus_7289_Transcript_910_Confidence_0.326_Length_3641	0.6709	0
malate dehydrogenase, mitochondrial-like	C:mitochondrion; P:tricarboxylic acid cycle; P:carboxylic acid metabolic process; F:L-malate dehydrogenase activity	Velvet_k35_Velvet_k35_Locus_7311_Transcript_16_Confidence_0.571_Length_2120	0.6048	0
acylamino-acid-releasing enzyme-like		Velvet_k35_Velvet_k35_Locus_7374_Transcript_49_Confidence_0.732_Length_3707	0.8404	0
dystrophin-like isoform X1		Velvet_k35_Velvet_k35_Locus_746_Transcript_1116_Confidence_0.521_Length_13963	0.6888	0
disks large homolog 1-like isoform X4		Velvet_k35_Velvet_k35_Locus_7780_Transcript_411_Confidence_0.581_Length_6571	0.3113	0.0476
mitochondrial fission factor-like		Velvet_k35_Velvet_k35_Locus_789_Transcript_510_Confidence_0.093_Length_1031	0.823	0
pericentriolar material 1 protein-like isoform X1		Velvet_k35_Velvet_k35_Locus_8_Transcript_612_Confidence_0.636_Length_8315	0.7945	0
small nuclear ribonucleoprotein Sm D2	P:spliceosomal snRNP assembly; C:U5 snRNP; C:U1 snRNP; C:U2 snRNP; C:U4/U6 x U5 tri-snRNP complex; C:catalytic step 2 spliceosome	Velvet_k35_Velvet_k35_Locus_8012_Transcript_13_Confidence_0.800_Length_710	-0.5008	0.0009
4-hydroxybutyrate coenzyme A transferase	P:acetyl-CoA metabolic process; F:transferase activity	Velvet_k35_Velvet_k35_Locus_8152_Transcript_610_Confidence_0.763_Length_4158	0.4354	0.0044
methylcrotonoyl-CoA carboxylase subunit alpha, mitochondrial-like	F:extracellular ligand-gated ion channel activity; F:ATP binding; C:integral component of membrane; F:ligase activity; P:ion transmembrane transport; F:metal ion binding	Velvet_k35_Velvet_k35_Locus_8560_Transcript_1819_Confidence_0.562_Length_4592	-0.4511	0.0031
staphylococcal nuclease domain-containing protein 1-like	F:GTPase activity; F:endoribonuclease activity; F:GTP binding; C:cytoplasm; P:signal transduction; C:membrane; C:RISC complex; P:gene silencing by RNA; P:RNA phosphodiester bond hydrolysis, endonucleolytic	Velvet_k35_Velvet_k35_Locus_8706_Transcript_11_Confidence_1.000_Length_4866	0.3266	0.0372
Aldehyde dehydrogenase family 16 member A1	F:oxidoreductase activity, acting on the aldehyde or oxo group of donors, NAD or NADP as acceptor; P:obsolete oxidation-reduction process	Velvet_k35_Velvet_k35_Locus_89_Transcript_1011_Confidence_0.067_Length_4686	0.4634	0.0023
Polycystic kidney disease protein 1-like 2		Velvet_k35_Velvet_k35_Locus_9694_Transcript_18_Confidence_0.635_Length_9835	0.5362	0.0003
dynein heavy chain 12, axonemal-like isoform X6	F:microtubule motor activity; F:ATP binding; P:microtubule-based movement; C:dynein complex	Velvet_k35_Velvet_k35_Locus_984_Transcript_310_Confidence_0.458_Length_13150	0.403	0.009
tankyrase-like protein	F:glycosyltransferase activity; P:protein metabolic process	Velvet_k35_Velvet_k35_Locus_9943_Transcript_34_Confidence_0.632_Length_10086	0.4212	0.0061
---NA---		Velvet_k45_Velvet_k45_Locus_10012_Transcript_611_Confidence_0.095_Length_1030	-0.3105	0.0482
ATP-dependent 6-phosphofructokinase-like isoform X1	F:6-phosphofructokinase activity; F:ATP binding; C:cytoplasm; P:fructose 6-phosphate metabolic process; F:metal ion binding; P:glycolytic process through fructose-6-phosphate	Velvet_k45_Velvet_k45_Locus_10755_Transcript_715_Confidence_0.230_Length_3895	0.8253	0
protein retinal degeneration B-like isoform X1		Velvet_k45_Velvet_k45_Locus_11560_Transcript_1624_Confidence_0.329_Length_6459	0.5439	0.0002
flocculation protein FLO11-like isoform X4		Velvet_k45_Velvet_k45_Locus_11927_Transcript_13_Confidence_0.714_Length_6754	0.4147	0.007
40S ribosomal protein S15Aa	F:structural constituent of ribosome; C:ribosome; P:translation	Velvet_k45_Velvet_k45_Locus_11939_Transcript_2022_Confidence_0.015_Length_649	-0.8197	0
putative neural-cadherin 2		Velvet_k45_Velvet_k45_Locus_12149_Transcript_1423_Confidence_0.500_Length_11983	0.8244	0
dynamin-1-like protein	P:mitochondrial fission; F:GTPase activity; F:GTP binding; P:peroxisome fission	Velvet_k45_Velvet_k45_Locus_12828_Transcript_310_Confidence_0.065_Length_2543	0.7876	0
leucine-rich repeat and IQ domain-containing protein 1-like		Velvet_k45_Velvet_k45_Locus_13027_Transcript_1017_Confidence_0.459_Length_4591	-0.3104	0.0483
E3 ubiquitin-protein ligase rnf213-alpha-like isoform X3		Velvet_k45_Velvet_k45_Locus_13302_Transcript_4148_Confidence_0.594_Length_15572	0.4709	0.0019
protocadherin Fat 4-like isoform X2		Velvet_k45_Velvet_k45_Locus_1406_Transcript_6869_Confidence_0.245_Length_9265	0.5484	0.0002
poly [ADP-ribose] polymerase 14-like isoform X1		Velvet_k45_Velvet_k45_Locus_14189_Transcript_4147_Confidence_0.286_Length_8859	0.4642	0.0022
Multiple epidermal growth factor-like domains protein 6		Velvet_k45_Velvet_k45_Locus_1576_Transcript_1322_Confidence_0.202_Length_7371	0.747	0
60S ribosomal protein L32	F:structural constituent of ribosome; P:translation; C:cytosolic large ribosomal subunit	Velvet_k45_Velvet_k45_Locus_16827_Transcript_12_Confidence_0.667_Length_560	-0.4416	0.0038
secernin-2-like		Velvet_k45_Velvet_k45_Locus_18086_Transcript_1315_Confidence_0.242_Length_3006	-0.3084	0.0498
actin-related protein 2/3 complex subunit 1A	F:actin binding; C:cytoplasm; C:Arp2/3 protein complex; P:Arp2/3 complex-mediated actin nucleation; C:muscle cell projection membrane	Velvet_k45_Velvet_k45_Locus_18972_Transcript_1010_Confidence_0.343_Length_1981	-0.5209	0.0005
dynein beta chain, ciliary-like	F:microtubule motor activity; F:ATP binding; C:cytoplasm; C:microtubule; P:microtubule-based movement; P:cell projection organization; C:dynein complex; C:motile cilium	Velvet_k45_Velvet_k45_Locus_2048_Transcript_1718_Confidence_0.353_Length_14471	0.3819	0.0137
long-chain-fatty-acid--CoA ligase ACSBG2-like	F:catalytic activity	Velvet_k45_Velvet_k45_Locus_20588_Transcript_710_Confidence_0.355_Length_3399	0.7671	0
3-hydroxyisobutyrate dehydrogenase, mitochondrial-like	P:valine catabolic process; F:3-hydroxyisobutyrate dehydrogenase activity; F:NADP binding; F:NAD binding; P:obsolete oxidation-reduction process	Velvet_k45_Velvet_k45_Locus_21576_Transcript_312_Confidence_0.350_Length_1490	0.5089	0.0007
60S ribosomal protein L10-like	F:structural constituent of ribosome; C:ribosome; P:translation	Velvet_k45_Velvet_k45_Locus_21780_Transcript_22_Confidence_0.750_Length_1078	-0.7569	0
cytoplasmic dynein 1 intermediate chain 2-like isoform X13	C:cytoplasmic dynein complex; P:microtubule-based movement	Velvet_k45_Velvet_k45_Locus_22024_Transcript_210_Confidence_0.485_Length_2946	0.3146	0.0452
copine-8 isoform X1		Velvet_k45_Velvet_k45_Locus_23518_Transcript_1928_Confidence_0.628_Length_6911	0.4585	0.0026
cubilin-like isoform X2		Velvet_k45_Velvet_k45_Locus_2362_Transcript_611_Confidence_0.625_Length_5154	0.7165	0
hemocyte protein-glutamine gamma-glutamyltransferase-like isoform X1	P:peptide cross-linking	Velvet_k45_Velvet_k45_Locus_23741_Transcript_17_Confidence_0.167_Length_1160	0.3973	0.0101
PREDICTED: uncharacterized protein LOC105345013 isoform X4		Velvet_k45_Velvet_k45_Locus_24373_Transcript_3741_Confidence_0.235_Length_3130	0.8531	0
ubiquitin carboxyl-terminal hydrolase 16-like	P:proteolysis; F:peptidase activity	Velvet_k45_Velvet_k45_Locus_29561_Transcript_211_Confidence_0.522_Length_4977	0.5525	0.0002
cyclic GMP-AMP synthase isoform X1		Velvet_k45_Velvet_k45_Locus_31167_Transcript_26_Confidence_0.680_Length_5108	0.4566	0.0027
endonuclease domain-containing 1 protein-like		Velvet_k45_Velvet_k45_Locus_31616_Transcript_110_Confidence_0.390_Length_1810	0.3086	0.0496
STE20-like serine/threonine-protein kinase isoform X2	F:protein serine/threonine kinase activity; F:ATP binding; P:protein phosphorylation	Velvet_k45_Velvet_k45_Locus_3213_Transcript_1010_Confidence_0.642_Length_9643	-0.3297	0.0353
baculoviral IAP repeat-containing protein 6-like isoform X1	P:cellular process	Velvet_k45_Velvet_k45_Locus_33019_Transcript_25_Confidence_0.750_Length_14895	0.7585	0
myeloid leukemia factor 1		Velvet_k45_Velvet_k45_Locus_34576_Transcript_210_Confidence_0.654_Length_3223	0.3235	0.0391
E3 ubiquitin-protein ligase UBR4-like isoform X4	F:zinc ion binding	Velvet_k45_Velvet_k45_Locus_3559_Transcript_1422_Confidence_0.636_Length_16550	0.8154	0
E3 ubiquitin-protein ligase DZIP3-like		Velvet_k45_Velvet_k45_Locus_3680_Transcript_66_Confidence_0.667_Length_5397	0.3574	0.0218
thioredoxin domain-containing protein 12-like		Velvet_k45_Velvet_k45_Locus_44_Transcript_4893475_Confidence_1.000_Length_670	0.7051	0
Na(+)/H(+) exchange regulatory cofactor NHE-RF1-like isoform X2		Velvet_k45_Velvet_k45_Locus_44696_Transcript_14_Confidence_0.600_Length_2543	0.8467	0
calmodulin	C:central plaque of spindle pole body; P:calcium-mediated signaling; F:metal ion binding; P:spindle pole body organization	Velvet_k45_Velvet_k45_Locus_45028_Transcript_11_Confidence_1.000_Length_637	-0.5145	0.0006
src substrate cortactin-like isoform X1	F:actin binding; F:oxidoreductase activity; P:actin filament polymerization; P:obsolete oxidation-reduction process	Velvet_k45_Velvet_k45_Locus_4822_Transcript_2430_Confidence_0.304_Length_3454	0.638	0
Collagen alpha-4(VI) chain		Velvet_k45_Velvet_k45_Locus_5182_Transcript_1416_Confidence_0.167_Length_1283	0.3748	0.0158
protein transport protein Sec23A-like isoform X1	C:Golgi membrane; C:endoplasmic reticulum membrane; P:intracellular protein transport; F:zinc ion binding; C:COPII vesicle coat; P:COPII-coated vesicle budding	Velvet_k45_Velvet_k45_Locus_5254_Transcript_89_Confidence_0.536_Length_6172	0.333	0.0334
PREDICTED: uncharacterized protein LOC105328577		Velvet_k45_Velvet_k45_Locus_54640_Transcript_22_Confidence_0.750_Length_1006	-0.3186	0.0423
putative nuclease HARBI1		Velvet_k45_Velvet_k45_Locus_5617_Transcript_910_Confidence_0.148_Length_2432	0.3358	0.0318
septin-11-like isoform X1	F:GTP binding	Velvet_k45_Velvet_k45_Locus_5686_Transcript_413_Confidence_0.389_Length_3917	0.5448	0.0002
granulins isoform X5		Velvet_k45_Velvet_k45_Locus_6120_Transcript_45_Confidence_0.600_Length_4539	-0.5242	0.0004
dihydropyrimidinase isoform X4	C:cytoplasm; F:hydrolase activity, acting on carbon-nitrogen (but not peptide) bonds	Velvet_k45_Velvet_k45_Locus_6573_Transcript_711_Confidence_0.500_Length_3334	0.7647	0
lipoxygenase homology domain-containing protein 1-like isoform X2		Velvet_k45_Velvet_k45_Locus_709_Transcript_4545_Confidence_0.217_Length_8454	0.6362	0
talin-1-like isoform X1		Velvet_k45_Velvet_k45_Locus_8346_Transcript_2837_Confidence_0.387_Length_12119	0.505	0.0008
nesprin-1-like isoform X1	F:actin binding; C:integral component of membrane	Velvet_k45_Velvet_k45_Locus_888_Transcript_146148_Confidence_0.227_Length_33902	0.6481	0
synaptogenesis protein syg-2-like		Velvet_k45_Velvet_k45_Locus_9376_Transcript_1421_Confidence_0.165_Length_3091	0.3663	0.0185
Complement component 1 Q subcomponent-binding protein, mitochondrial		Velvet_k55_Velvet_k55_Locus_10488_Transcript_310_Confidence_0.212_Length_1847	0.322	0.0401
centrosomal protein of 295 kDa isoform X15		Velvet_k55_Velvet_k55_Locus_11873_Transcript_310_Confidence_0.560_Length_8010	0.4497	0.0032
retinal dehydrogenase 1-like	F:oxidoreductase activity, acting on the aldehyde or oxo group of donors, NAD or NADP as acceptor; P:obsolete oxidation-reduction process	Velvet_k55_Velvet_k55_Locus_11965_Transcript_26_Confidence_0.625_Length_2414	0.5013	0.0008
leupaxin-like isoform X1		Velvet_k55_Velvet_k55_Locus_13404_Transcript_511_Confidence_0.448_Length_2484	0.7828	0
Actin, cytoplasmic 1	F:nucleotide binding; C:nucleus; C:plasma membrane; C:focal adhesion; C:actin cytoskeleton; C:dense body	Velvet_k55_Velvet_k55_Locus_13535_Transcript_611_Confidence_0.552_Length_1374	0.3251	0.0381
RNA-binding protein 12	F:RNA binding	Velvet_k55_Velvet_k55_Locus_14060_Transcript_15_Confidence_0.353_Length_7222	0.3857	0.0128
mucin-17-like isoform X1		Velvet_k55_Velvet_k55_Locus_14398_Transcript_1321_Confidence_0.463_Length_7764	0.7118	0
fumarylacetoacetase	F:fumarylacetoacetase activity; P:L-phenylalanine catabolic process; P:tyrosine catabolic process; F:metal ion binding; P:homogentisate catabolic process	Velvet_k55_Velvet_k55_Locus_14473_Transcript_1113_Confidence_0.382_Length_2680	0.4031	0.009
probable deferrochelatase/peroxidase YfeX	F:adenyl-nucleotide exchange factor activity; F:peroxidase activity; C:cytosol; P:protein folding; F:heme binding; F:protein homodimerization activity; P:regulation of catalytic activity; F:chaperone binding; P:obsolete oxidation-reduction process; P:cellular oxidant detoxification	Velvet_k55_Velvet_k55_Locus_14800_Transcript_311_Confidence_0.175_Length_1639	-0.3364	0.0315
dynein heavy chain 2, axonemal-like	F:microtubule motor activity; F:ATP binding; P:microtubule-based movement; C:dynein complex	Velvet_k55_Velvet_k55_Locus_1536_Transcript_106114_Confidence_0.204_Length_15541	0.3612	0.0203
acidic leucine-rich nuclear phosphoprotein 32 family member A-like isoform X1	C:nucleus; F:histone binding	Velvet_k55_Velvet_k55_Locus_15914_Transcript_19_Confidence_0.208_Length_1704	0.4264	0.0054
serine/threonine-protein phosphatase 6 regulatory ankyrin repeat subunit B-like		Velvet_k55_Velvet_k55_Locus_16124_Transcript_2830_Confidence_0.345_Length_3974	0.3542	0.0231
titin homolog isoform X1		Velvet_k55_Velvet_k55_Locus_1622_Transcript_3036_Confidence_0.336_Length_8362	0.4062	0.0084
filamin-A-like isoform X1		Velvet_k55_Velvet_k55_Locus_16556_Transcript_1718_Confidence_0.705_Length_7495	0.7893	0
NADP-dependent malic enzyme-like	F:malate dehydrogenase (decarboxylating) (NAD+) activity; F:malate dehydrogenase (decarboxylating) (NADP+) activity; C:mitochondrion; P:pyruvate metabolic process; P:malate metabolic process; F:metal ion binding; F:NAD binding; P:obsolete oxidation-reduction process	Velvet_k55_Velvet_k55_Locus_185_Transcript_6974_Confidence_0.152_Length_5053	0.4619	0.0024
armadillo repeat-containing protein 2-like		Velvet_k55_Velvet_k55_Locus_1907_Transcript_1928_Confidence_0.647_Length_6221	0.4326	0.0047
caspase 3/7-2	F:cysteine-type endopeptidase activity; P:proteolysis	Velvet_k55_Velvet_k55_Locus_20068_Transcript_47_Confidence_0.667_Length_3416	0.5226	0.0005
clathrin heavy chain 1 isoform X2	F:structural molecule activity; P:intracellular protein transport; P:vesicle-mediated transport; C:clathrin coat of trans-Golgi network vesicle; C:clathrin coat of coated pit; F:clathrin light chain binding; C:clathrin complex	Velvet_k55_Velvet_k55_Locus_2024_Transcript_3038_Confidence_0.331_Length_5605	0.6488	0
elongation factor 2	F:translation elongation factor activity; F:GTPase activity; F:GTP binding; C:cytosol; P:translational elongation; F:ribosome binding; C:ribonucleoprotein complex	Velvet_k55_Velvet_k55_Locus_2045_Transcript_11_Confidence_1.000_Length_3027	-0.4969	0.001
caspase-3-like isoform X2		Velvet_k55_Velvet_k55_Locus_2177_Transcript_23_Confidence_0.333_Length_2529	-0.3483	0.0256
transgelin-3-like isoform X2		Velvet_k55_Velvet_k55_Locus_25972_Transcript_45_Confidence_0.444_Length_1070	0.3225	0.0397
elongation factor 1-delta-like isoform X1	F:translation elongation factor activity; C:eukaryotic translation elongation factor 1 complex; P:translational elongation	Velvet_k55_Velvet_k55_Locus_26334_Transcript_33_Confidence_0.667_Length_1152	-0.8446	0
dystonin isoform X1	F:calcium ion binding; C:cytoskeleton; P:cytoskeleton organization; F:microtubule binding	Velvet_k55_Velvet_k55_Locus_2696_Transcript_4251_Confidence_0.520_Length_16898	0.5876	0.0001
PREDICTED: uncharacterized protein LOC106012102		Velvet_k55_Velvet_k55_Locus_28295_Transcript_27_Confidence_0.667_Length_2314	0.4788	0.0015
pollen-specific leucine-rich repeat extensin-like protein 1 isoform X1		Velvet_k55_Velvet_k55_Locus_28314_Transcript_23_Confidence_0.714_Length_2214	0.3113	0.0476
phosphoenolpyruvate carboxykinase [GTP]-like	F:phosphoenolpyruvate carboxykinase (GTP) activity; F:GTP binding; C:mitochondrion; C:cytosol; P:gluconeogenesis; F:kinase activity; P:phosphorylation; P:propionate catabolic process; F:manganese ion binding; P:response to lipid; P:response to starvation; P:glycerol biosynthetic process from pyruvate; P:cellular response to glucose stimulus	Velvet_k55_Velvet_k55_Locus_29055_Transcript_12_Confidence_0.727_Length_2966	0.316	0.0441
histidine triad nucleotide-binding protein 1	F:catalytic activity	Velvet_k55_Velvet_k55_Locus_32299_Transcript_44_Confidence_0.667_Length_600	-0.3678	0.018
chromobox protein homolog 1-like	C:euchromatin; P:negative regulation of transcription, DNA-templated	Velvet_k55_Velvet_k55_Locus_3342_Transcript_17_Confidence_0.714_Length_2604	-0.5566	0.0002
peflin-like	F:calcium ion binding	Velvet_k55_Velvet_k55_Locus_3525_Transcript_1322_Confidence_0.557_Length_10918	-0.4071	0.0082
cilia- and flagella-associated protein 47-like isoform X2		Velvet_k55_Velvet_k55_Locus_3656_Transcript_1524_Confidence_0.608_Length_10936	0.47	0.0019
ADP-ribose pyrophosphatase, mitochondrial	F:hydrolase activity	Velvet_k55_Velvet_k55_Locus_42990_Transcript_17_Confidence_0.444_Length_1277	0.4365	0.0043
citrate lyase subunit beta-like protein, mitochondrial	F:catalytic activity	Velvet_k55_Velvet_k55_Locus_4595_Transcript_2129_Confidence_0.280_Length_4198	0.4369	0.0043
golgin subfamily B member 1 isoform X10		Velvet_k55_Velvet_k55_Locus_5533_Transcript_1623_Confidence_0.590_Length_8119	0.6271	0
cilia- and flagella-associated protein 43-like		Velvet_k55_Velvet_k55_Locus_5535_Transcript_915_Confidence_0.524_Length_5642	-0.3268	0.037
40S ribosomal protein S15-like	P:ribosomal small subunit assembly; F:RNA binding; F:structural constituent of ribosome; P:translation; C:cytosolic small ribosomal subunit	Velvet_k55_Velvet_k55_Locus_58112_Transcript_11_Confidence_1.000_Length_569	-0.8995	0
60S ribosomal protein L10a	F:RNA binding; F:structural constituent of ribosome; P:translation; C:large ribosomal subunit	Velvet_k55_Velvet_k55_Locus_6310_Transcript_2730_Confidence_0.081_Length_1958	-0.7361	0
septin-2-like isoform X1	F:GTP binding; P:cell division	Velvet_k55_Velvet_k55_Locus_661_Transcript_3340_Confidence_0.123_Length_3468	0.8728	0
Collagen alpha-3(VI) chain		Velvet_k55_Velvet_k55_Locus_7510_Transcript_12_Confidence_0.667_Length_831	0.3825	0.0136
tumor necrosis factor ligand superfamily member 10-like		Velvet_k55_Velvet_k55_Locus_763_Transcript_1016_Confidence_0.680_Length_2014	0.623	0
Propionyl-CoA carboxylase alpha chain, mitochondrial	F:ATP binding; F:ligase activity; F:metal ion binding	Velvet_k55_Velvet_k55_Locus_8248_Transcript_311_Confidence_0.303_Length_3826	0.6318	0
Tight junction protein ZO-1		Velvet_k55_Velvet_k55_Locus_958_Transcript_2733_Confidence_0.513_Length_10133	0.4825	0.0014
neuroglian-like isoform X1		Velvet_k65_Velvet_k65_Locus_10166_Transcript_611_Confidence_0.548_Length_6987	0.841	0
glutamine-rich protein 2-like isoform X3		Velvet_k65_Velvet_k65_Locus_14328_Transcript_1012_Confidence_0.481_Length_5285	0.3664	0.0185
Heterogeneous nuclear ribonucleoprotein U-like protein 1	C:cytoplasm; P:translational initiation	Velvet_k65_Velvet_k65_Locus_1440_Transcript_910_Confidence_0.393_Length_7443	-0.3222	0.04
1-phosphatidylinositol 3-phosphate 5-kinase isoform X1	F:binding; P:phosphate-containing compound metabolic process; F:transferase activity	Velvet_k65_Velvet_k65_Locus_16353_Transcript_7174_Confidence_0.090_Length_7816	0.7018	0
sushi, von Willebrand factor type A, EGF and pentraxin domain-containing protein 1-like		Velvet_k65_Velvet_k65_Locus_16371_Transcript_2531_Confidence_0.587_Length_13231	0.5536	0.0002
alanine aminotransferase 2-like	F:transaminase activity; P:biosynthetic process; F:pyridoxal phosphate binding	Velvet_k65_Velvet_k65_Locus_18441_Transcript_714_Confidence_0.442_Length_4130	0.3446	0.0273
omega-amidase NIT2	P:nitrogen compound metabolic process	Velvet_k65_Velvet_k65_Locus_1976_Transcript_14_Confidence_0.727_Length_2283	-0.3618	0.0201
E3 ubiquitin-protein ligase RBBP6-like		Velvet_k65_Velvet_k65_Locus_20279_Transcript_312_Confidence_0.689_Length_7065	0.4891	0.0012
myosin heavy chain, non-muscle-like isoform X1	F:cytoskeletal motor activity; F:ATP binding; C:myosin complex; F:actin filament binding	Velvet_k65_Velvet_k65_Locus_20844_Transcript_311_Confidence_0.407_Length_7489	0.337	0.0312
Actin-related protein 3	F:ATP binding; C:Arp2/3 protein complex; P:Arp2/3 complex-mediated actin nucleation	Velvet_k65_Velvet_k65_Locus_20864_Transcript_1014_Confidence_0.596_Length_3849	0.3203	0.0412
endoribonuclease LACTB2	F:binding; C:membrane	Velvet_k65_Velvet_k65_Locus_33096_Transcript_510_Confidence_0.571_Length_2544	0.3131	0.0462
TOM1-like protein 2 isoform X1		Velvet_k65_Velvet_k65_Locus_4610_Transcript_2534_Confidence_0.202_Length_3183	0.6818	0
collagen alpha-3(VI) chain-like isoform X11		Velvet_k65_Velvet_k65_Locus_4739_Transcript_69_Confidence_0.536_Length_7822	0.5289	0.0004
Vacuolar protein sorting-associated protein 13A		Velvet_k65_Velvet_k65_Locus_5411_Transcript_4654_Confidence_0.503_Length_11417	0.5777	0.0001
adenylate kinase 9-like isoform X1	F:ATP binding; P:nucleobase-containing compound metabolic process; P:phosphorylation; F:nucleobase-containing compound kinase activity	Velvet_k65_Velvet_k65_Locus_6438_Transcript_2227_Confidence_0.364_Length_6473	-0.4336	0.0046
lipoxygenase homology domain-containing protein 1-like isoform X2	F:binding; P:cellular response to stimulus	Velvet_k65_Velvet_k65_Locus_797_Transcript_6069_Confidence_0.441_Length_12777	0.511	0.0006
balbiani ring protein 3-like		Velvet_k65_Velvet_k65_Locus_8396_Transcript_1013_Confidence_0.641_Length_7581	0.4366	0.0043
Tensin-1		Velvet_k65_Velvet_k65_Locus_8911_Transcript_1623_Confidence_0.548_Length_8244	0.6748	0
endoplasmic reticulum resident protein 44-like	C:obsolete cell; P:cell redox homeostasis	Velvet_k65_Velvet_k65_Locus_9306_Transcript_2736_Confidence_0.037_Length_2120	0.6345	0
snRNA-activating protein complex subunit 4		Velvet_k75_Velvet_k75_Locus_12689_Transcript_310_Confidence_0.607_Length_5420	0.6087	0
mucin-2-like isoform X1		Velvet_k75_Velvet_k75_Locus_13663_Transcript_311_Confidence_0.464_Length_8955	0.4174	0.0066
hemicentin-1-like isoform X23		Velvet_k75_Velvet_k75_Locus_1648_Transcript_2331_Confidence_0.537_Length_14414	0.4245	0.0057
toll-interacting protein-like		Velvet_k75_Velvet_k75_Locus_16744_Transcript_38_Confidence_0.593_Length_2217	0.8116	0
glycogen phosphorylase	P:carbohydrate metabolic process; F:glycogen phosphorylase activity; F:pyridoxal phosphate binding; F:linear malto-oligosaccharide phosphorylase activity; F:SHG alpha-glucan phosphorylase activity	Velvet_k75_Velvet_k75_Locus_21198_Transcript_23_Confidence_0.714_Length_3756	0.7199	0
ADP-ribosylation factor-binding protein GGA1-like	C:obsolete cell; P:intracellular protein transport; P:vesicle-mediated transport	Velvet_k75_Velvet_k75_Locus_227_Transcript_15_Confidence_0.692_Length_2749	0.3871	0.0124
lamin Dm0-like		Velvet_k75_Velvet_k75_Locus_23246_Transcript_110_Confidence_0.481_Length_3085	0.7211	0
septin-7-like isoform X1	F:GTP binding; C:septin complex	Velvet_k75_Velvet_k75_Locus_23528_Transcript_3132_Confidence_0.274_Length_4428	0.6799	0
uncharacterized protein LOC110467415 isoform X2	F:DNA-binding transcription factor activity; F:catalytic activity; P:regulation of transcription, DNA-templated; P:nucleoside metabolic process	Velvet_k75_Velvet_k75_Locus_25095_Transcript_110_Confidence_0.594_Length_4295	0.8512	0
mechanosensory protein 2-like	C:integral component of membrane	Velvet_k75_Velvet_k75_Locus_25511_Transcript_1010_Confidence_0.455_Length_1484	0.514	0.0006
neural cell adhesion molecule 1 isoform X6		Velvet_k75_Velvet_k75_Locus_3069_Transcript_2728_Confidence_0.107_Length_4100	0.5242	0.0004
UPF0602 protein C4orf47 homolog isoform X1		Velvet_k75_Velvet_k75_Locus_3103_Transcript_58_Confidence_0.579_Length_2048	0.3251	0.0381
trichohyalin-like isoform X4		Velvet_k75_Velvet_k75_Locus_3502_Transcript_2627_Confidence_0.487_Length_8223	-0.4428	0.0037
band 4.1-like protein 3 isoform X1	P:cytoskeleton organization; F:cytoskeletal protein binding; C:obsolete cell part; P:biological regulation	Velvet_k75_Velvet_k75_Locus_4137_Transcript_1421_Confidence_0.237_Length_5277	-0.402	0.0092
Cathepsin L	P:proteolysis; F:cysteine-type peptidase activity	Velvet_k75_Velvet_k75_Locus_4294_Transcript_57_Confidence_0.611_Length_2461	0.313	0.0463
plastin-2 isoform X2	C:cytoplasm; C:actin filament; C:actin filament bundle; F:actin filament binding; P:actin filament bundle assembly; P:actin filament network formation	Velvet_k75_Velvet_k75_Locus_7056_Transcript_1016_Confidence_0.132_Length_3441	0.8062	0
serine/arginine repetitive matrix protein 1-like isoform X2		Velvet_k75_Velvet_k75_Locus_7590_Transcript_2027_Confidence_0.547_Length_6229	0.6776	0
cAMP-dependent protein kinase type II regulatory subunit-like isoform X2	C:cAMP-dependent protein kinase complex; F:cAMP-dependent protein kinase regulator activity; F:kinase activity; F:cAMP binding; P:regulation of protein kinase activity	Velvet_k75_Velvet_k75_Locus_7930_Transcript_23_Confidence_0.600_Length_2274	0.781	0
F-actin-capping protein subunit beta isoform X1	P:cell morphogenesis; P:neural crest cell migration; C:cytoplasm; C:F-actin capping protein complex; P:regulation of lamellipodium assembly; F:actin filament binding; P:barbed-end actin filament capping; P:negative regulation of filopodium assembly; P:muscle cell development	Velvet_k75_Velvet_k75_Locus_8481_Transcript_36_Confidence_0.643_Length_2316	0.6416	0
trichohyalin-like isoform X3		Velvet_k75_Velvet_k75_Locus_8767_Transcript_211_Confidence_0.577_Length_7028	0.7093	0
ATP synthase subunit gamma, mitochondrial-like	C:mitochondrial proton-transporting ATP synthase complex, catalytic sector F(1); P:proton motive force-driven ATP synthesis; F:proton-transporting ATP synthase activity, rotational mechanism	Velvet_k85_Velvet_k85_Locus_13330_Transcript_12_Confidence_0.750_Length_1077	-0.6685	0
methyl-CpG-binding domain protein 2-like isoform X1	F:methyl-CpG binding; C:NuRD complex	Velvet_k85_Velvet_k85_Locus_1580_Transcript_36_Confidence_0.625_Length_1756	0.6397	0
proteasome subunit beta type-1-B-like	F:threonine-type endopeptidase activity; C:nucleus; C:cytoplasm; C:proteasome core complex; P:proteasomal ubiquitin-independent protein catabolic process; P:proteasome-mediated ubiquitin-dependent protein catabolic process	Velvet_k85_Velvet_k85_Locus_17498_Transcript_11_Confidence_1.000_Length_773	-0.364	0.0193
protein DEK-like		Velvet_k85_Velvet_k85_Locus_20686_Transcript_22_Confidence_0.667_Length_2317	-0.5204	0.0005
heterogeneous nuclear ribonucleoprotein K-like isoform X1	F:DNA binding; F:RNA binding; P:regulation of transcription by RNA polymerase II; P:RNA processing	Velvet_k85_Velvet_k85_Locus_23115_Transcript_13_Confidence_0.667_Length_1690	-0.4538	0.0029
EF-hand domain-containing protein D2-like	F:metalloendopeptidase activity; F:calcium ion binding; P:proteolysis	Velvet_k85_Velvet_k85_Locus_26345_Transcript_25_Confidence_0.545_Length_1154	-0.5956	0
protein SON-like isoform X1	F:nucleic acid binding; P:regulation of cellular process	Velvet_k85_Velvet_k85_Locus_28722_Transcript_19_Confidence_0.409_Length_3179	-0.6459	0
heterogeneous nuclear ribonucleoprotein D-like isoform X2	F:mRNA binding; P:germ cell development	Velvet_k85_Velvet_k85_Locus_3004_Transcript_22_Confidence_0.857_Length_1153	-0.6074	0
serine hydroxymethyltransferase, cytosolic-like	F:glycine hydroxymethyltransferase activity; F:methyltransferase activity; P:glycine biosynthetic process from serine; F:pyridoxal phosphate binding; P:methylation; P:tetrahydrofolate interconversion	Velvet_k85_Velvet_k85_Locus_36912_Transcript_23_Confidence_0.714_Length_1924	0.3669	0.0183
Chitin synthase 8	F:binding	Velvet_k85_Velvet_k85_Locus_37032_Transcript_1922_Confidence_0.635_Length_8807	-0.3647	0.019
Axonemal 84 kDa protein		Velvet_k85_Velvet_k85_Locus_43104_Transcript_11_Confidence_1.000_Length_2754	-0.435	0.0045
60S ribosomal protein L8	F:structural constituent of ribosome; C:ribosome; P:translation	Velvet_k85_Velvet_k85_Locus_43245_Transcript_11_Confidence_1.000_Length_816	-0.8329	0
CD2-associated protein		Velvet_k85_Velvet_k85_Locus_43486_Transcript_34_Confidence_0.750_Length_2576	0.8082	0
ATP synthase subunit O, mitochondrial-like		Velvet_k85_Velvet_k85_Locus_48584_Transcript_12_Confidence_0.750_Length_680	-0.744	0
probable ATP-dependent RNA helicase DDX5 isoform X1	F:nucleic acid binding; F:helicase activity; F:ATP binding	Velvet_k85_Velvet_k85_Locus_51443_Transcript_11_Confidence_1.000_Length_1812	0.3292	0.0356
NADH-cytochrome b5 reductase 3-like isoform X1	F:cytochrome-b5 reductase activity, acting on NAD(P)H; C:integral component of membrane; P:obsolete oxidation-reduction process	Velvet_k85_Velvet_k85_Locus_57719_Transcript_12_Confidence_0.667_Length_918	0.4441	0.0036
serine/threonine-protein kinase 26-like isoform X4		Velvet_k85_Velvet_k85_Locus_5920_Transcript_714_Confidence_0.526_Length_4435	0.7718	0
C-1-tetrahydrofolate synthase, cytoplasmic-like	F:formate-tetrahydrofolate ligase activity; F:methylenetetrahydrofolate dehydrogenase (NADP+) activity; F:ATP binding; P:obsolete oxidation-reduction process	Velvet_k85_Velvet_k85_Locus_808_Transcript_89_Confidence_0.455_Length_3684	0.6888	0
prostaglandin reductase 1-like	F:oxidoreductase activity, acting on the CH-CH group of donors, NAD or NADP as acceptor	Velvet_k85_Velvet_k85_Locus_8305_Transcript_44_Confidence_0.667_Length_1607	0.4898	0.0012
spectrin beta chain-like isoform X1	F:actin binding; F:structural constituent of cytoskeleton; F:phospholipid binding; C:spectrin; P:actin filament capping	Velvet_k85_Velvet_k85_Locus_913_Transcript_1314_Confidence_0.333_Length_7561	0.7164	0

## Sheet: Protein Dimension 1
Contig Name	GO Names	Contig ID	Correlation	p value
histone H2A	C:nucleosome; F:DNA binding; C:nucleus; F:protein heterodimerization activity	SOAP_k35_C3294693	0.516286	0.00024
ubiquinol-cytochrome C reductase subunit 6	C:mitochondrial respiratory chain complex III; P:mitochondrial electron transport, ubiquinol to cytochrome c	SOAP_k35_C3344003	0.501468	0.000385
cytochrome c oxidase subunit 5A, mitochondrial-like	C:mitochondrial inner membrane; P:electron transport chain	SOAP_k35_C3403065	-0.797	3.31e-11
40S ribosomal protein S9	F:structural constituent of ribosome; F:rRNA binding; C:cytosolic small ribosomal subunit; P:positive regulation of translational fidelity	SOAP_k35_C3403493	-0.5211	0.000205
proteasome subunit beta type-6	F:threonine-type endopeptidase activity; C:nucleus; C:cytoplasm; C:proteasome core complex; P:proteasome-mediated ubiquitin-dependent protein catabolic process	SOAP_k35_C3449906	0.295611	0.0461
thioester-forming surface-anchored protein		SOAP_k35_C3500134	-0.482757	0.000679
betaine--homocysteine S-methyltransferase 1-like	F:zinc ion binding; P:methionine biosynthetic process; P:methylation; F:betaine-homocysteine S-methyltransferase activity	SOAP_k35_C3514972	0.380549	0.00908
Helicase at 25E	F:nucleic acid binding; F:helicase activity; F:ATP binding	SOAP_k35_C3520136	-0.352424	0.0163
Alcohol dehydrogenase class-3	F:oxidoreductase activity; F:metal ion binding; P:obsolete oxidation-reduction process	SOAP_k35_C3524356	0.38194	0.00881
actin	F:ATP binding; C:cytoplasm; C:actin cytoskeleton	SOAP_k35_C3524648	-0.378876	0.00942
retinal dehydrogenase 1-like isoform X1	F:aldehyde dehydrogenase (NAD+) activity	SOAP_k35_C3526338	0.305971	0.0386
2-oxoisovalerate dehydrogenase subunit alpha, mitochondrial-like	F:3-methyl-2-oxobutanoate dehydrogenase (2-methylpropanoyl-transferring) activity; F:3-methyl-2-oxobutanoate dehydrogenase (2-methylpropanoyl-transferring) activity; C:mitochondrial alpha-ketoglutarate dehydrogenase complex; P:branched-chain amino acid catabolic process; P:obsolete oxidation-reduction process	SOAP_k35_C3527036	-0.358989	0.0143
cilia- and flagella-associated protein 206-like	C:motile cilium	SOAP_k35_C3540192	0.473181	0.000897
V-type proton ATPase catalytic subunit A	F:ATP binding; C:vacuolar membrane; C:plasma membrane; C:proton-transporting V-type ATPase, V1 domain; P:ATP metabolic process; F:proton-transporting ATPase activity, rotational mechanism; P:proton transmembrane transport	SOAP_k35_C3543956	-0.331692	0.0243
glucose-regulated protein 94	P:response to hypoxia; F:calcium ion binding; F:ATP binding; C:endoplasmic reticulum; P:protein folding; P:ubiquitin-dependent ERAD pathway; P:otolith tethering; C:perinuclear region of cytoplasm; P:defense response to Gram-positive bacterium; F:unfolded protein binding	SOAP_k35_C3547244	-0.3317	0.0243
collagen alpha-1(I) chain-like isoform X3		SOAP_k35_C3552764	0.424021	0.00332
Beta-1,3-glucan-binding protein		SOAP_k35_C3553054	0.464844	0.00114
collagen alpha-5(IV) chain-like	C:basement membrane; P:positive regulation of cellular process; P:system development	SOAP_k35_C3553060	0.496843	0.000444
protein PFC0760c-like isoform X1		SOAP_k35_scaffold102258	0.480285	0.00073
Collagen alpha-1(XII) chain		SOAP_k35_scaffold106976	0.579627	2.43e-05
galectin-4 isoform X1	F:carbohydrate binding	SOAP_k35_scaffold116577	0.641873	1.53e-06
hypothetical protein CGI_10005738		SOAP_k35_scaffold120698	0.391508	0.00713
putative acyl-coenzyme A oxidase 3.2, peroxisomal	F:acyl-CoA oxidase activity; C:peroxisome; P:fatty acid beta-oxidation; C:membrane; F:FAD binding	SOAP_k35_scaffold122006	-0.403558	0.00542
Vigilin	F:RNA binding	SOAP_k35_scaffold124144	0.317614	0.0315
AChain A, 14-3-3 Protein Zeta/delta	C:nucleus; P:protein targeting; P:synaptic target recognition; F:transcription factor binding; P:regulation of cell death; F:protein kinase binding; F:protein domain specific binding; F:ubiquitin protein ligase binding; F:identical protein binding; F:transmembrane transporter binding; P:establishment of Golgi localization; P:regulation of synapse maturation; P:Golgi reassembly; C:hippocampal moss…	SOAP_k35_scaffold125577	-0.325089	0.0275
collagen alpha-1(I) chain isoform X2		SOAP_k35_scaffold125669	0.512349	0.000273
poly [ADP-ribose] polymerase 3-like	F:NAD+ ADP-ribosyltransferase activity; C:nucleolus; P:double-strand break repair; C:site of double-strand break; P:protein poly-ADP-ribosylation; F:NAD+-protein ADP-ribosyltransferase activity	SOAP_k35_scaffold2268	-0.427129	0.00307
protein-L-isoaspartate(D-aspartate) O-methyltransferase-like isoform X4	F:protein-L-isoaspartate (D-aspartate) O-methyltransferase activity; P:protein methylation; C:membrane	SOAP_k35_scaffold27374	0.560792	5.04e-05
ubiquilin-1-like isoform X1		SOAP_k35_scaffold34686	-0.529287	0.000156
hsc70-interacting protein-like	P:chaperone cofactor-dependent protein refolding	SOAP_k35_scaffold45418	0.613228	5.87e-06
alanine aminotransferase 1-like	F:transaminase activity; P:biosynthetic process; F:pyridoxal phosphate binding	SOAP_k35_scaffold49307	0.582808	2.14e-05
endothelial differentiation-related factor 1-like	F:DNA binding; C:nucleus	SOAP_k35_scaffold50689	0.414774	0.00416
isocitrate dehydrogenase	F:magnesium ion binding; F:isocitrate dehydrogenase (NADP+) activity; P:tricarboxylic acid cycle; P:isocitrate metabolic process; F:NAD binding	SOAP_k35_scaffold62626	-0.493711	0.000489
Long-chain specific acyl-CoA dehydrogenase, mitochondrial	F:long-chain-acyl-CoA dehydrogenase activity; C:mitochondrion; F:palmitoyl-CoA oxidase activity; P:carnitine metabolic process, CoA-linked; P:fatty acid beta-oxidation using acyl-CoA dehydrogenase; P:long-chain fatty acid catabolic process; F:flavin adenine dinucleotide binding	SOAP_k35_scaffold81466	0.518149	0.000226
X-ray repair cross-complementing protein 5-like	P:telomere maintenance; C:chromosome, telomeric region; F:damaged DNA binding; F:double-stranded DNA binding; F:helicase activity; P:double-strand break repair via nonhomologous end joining; F:telomeric DNA binding; C:Ku70:Ku80 complex; P:cellular response to gamma radiation; P:cellular response to X-ray	SOAP_k35_scaffold86205	0.318958	0.0307
60S acidic ribosomal protein P2	F:structural constituent of ribosome; C:ribosome; P:translational elongation	SOAP_k35_scaffold92330	0.294149	0.0472
predicted protein		SOAP_k35_scaffold99224	-0.484975	0.000636
uncharacterized protein LOC112570193		SOAP_k45_C2674481	-0.55097	7.25e-05
Complement C1q-like protein 4		SOAP_k45_C2991122	0.292572	0.0485
---NA---		SOAP_k45_C3018238	-0.530656	0.000148
cysteine and glycine-rich protein 1-like	F:metal ion binding	SOAP_k45_C3103995	-0.524147	0.000185
33 kDa inner dynein arm light chain, axonemal	F:cytoskeletal motor activity; C:axoneme; C:filopodium; C:dynein complex; P:inner dynein arm assembly; F:dynein heavy chain binding	SOAP_k45_C3115953	-0.377356	0.00973
L-xylulose reductase-like	F:oxidoreductase activity; P:obsolete oxidation-reduction process	SOAP_k45_C3167303	0.416801	0.00396
medium-chain specific acyl-CoA dehydrogenase, mitochondrial-like	C:mitochondrion; P:fatty acid beta-oxidation; F:flavin adenine dinucleotide binding; F:medium-chain-acyl-CoA dehydrogenase activity	SOAP_k45_C3170335	-0.471545	0.00094
T-complex protein 1 subunit beta	F:ATP binding; C:chaperonin-containing T-complex; P:protein folding; F:unfolded protein binding	SOAP_k45_C3184463	0.317543	0.0315
nucleoside diphosphate kinase 7 isoform X1	F:nucleoside diphosphate kinase activity; F:ATP binding; P:nucleoside diphosphate phosphorylation; P:GTP biosynthetic process; P:UTP biosynthetic process; P:CTP biosynthetic process	SOAP_k45_scaffold104055	-0.341401	0.0202
26S protease regulatory subunit 8	C:proteasome complex; F:ATP binding; C:cytoplasm; P:proteolysis; F:peptidase activity; P:protein catabolic process	SOAP_k45_scaffold109189	0.335912	0.0225
---NA---		SOAP_k45_scaffold109392	-0.533558	0.000134
3-oxoacyl-[acyl-carrier-protein] reductase FabG-like		SOAP_k45_scaffold124727	-0.320674	0.0298
60S ribosomal protein L9	P:cytoplasmic translation; F:structural constituent of ribosome; F:rRNA binding; C:cytosolic large ribosomal subunit	SOAP_k45_scaffold126874	-0.321877	0.0292
proteasome subunit alpha type-5	F:threonine-type endopeptidase activity; C:nucleus; C:cytoplasm; C:proteasome core complex, alpha-subunit complex; P:proteasome-mediated ubiquitin-dependent protein catabolic process; C:extracellular exosome	SOAP_k45_scaffold134301	-0.292106	0.0489
myticin C		SOAP_k45_scaffold27664	0.303771	0.0401
microspherule protein 1-like	F:G-quadruplex RNA binding; C:collagen trimer; P:protein folding; C:Ino80 complex; F:unfolded protein binding; C:MLL1 complex	SOAP_k45_scaffold29255	-0.4113	0.00452
beta-ureidopropionase-like isoform X1	F:beta-ureidopropionase activity; P:beta-alanine biosynthetic process via 3-ureidopropionate	SOAP_k45_scaffold37430	0.313449	0.0339
heat shock cognate 71 kDa protein	C:Prp19 complex; F:G protein-coupled receptor binding; F:phosphatidylserine binding; F:ATP binding; C:nucleus; C:late endosome; C:cytosol; C:integral component of membrane; F:ATP hydrolysis activity; F:protein-macromolecule adaptor activity; F:heat shock protein binding; F:ubiquitin protein ligase binding; P:regulation of protein stability; P:protein refolding; P:positive regulation by host of vi…	SOAP_k45_scaffold55738	0.424634	0.00327
Stress-induced protein 1		SOAP_k45_scaffold57556	0.678948	2.14e-07
hypothetical protein AM593_01299, partial		SOAP_k45_scaffold78851	-0.32783	0.0261
insulin-like growth factor 2 mRNA-binding protein 2 isoform X2	F:mRNA binding	SOAP_k45_scaffold87205	0.345281	0.0188
urease subunit alpha-like	F:urease activity; F:nickel cation binding; P:urea catabolic process	SOAP_k45_scaffold941	-0.433207	0.00264
thioredoxin reductase 1, cytoplasmic-like	F:thioredoxin-disulfide reductase activity; C:mitochondrion; F:electron transfer activity; F:protein-disulfide reductase activity; P:electron transport chain; P:cell redox homeostasis; F:flavin adenine dinucleotide binding; P:cellular oxidant detoxification	SOAP_k45_scaffold96995	-0.375551	0.0101
adenosine kinase 1	F:adenosine kinase activity; P:purine ribonucleoside salvage; P:AMP biosynthetic process; P:phosphorylation	SOAP_k45_scaffold98752	0.42986	0.00287
cdc42 homolog	F:GTPase activity; F:GTP binding; P:small GTPase mediated signal transduction	SOAP_k55_C3149049	0.375299	0.0102
proteasome subunit beta type-7-like	F:threonine-type endopeptidase activity; C:nucleus; C:cytoplasm; C:proteasome core complex; C:integral component of membrane; P:proteolysis involved in protein catabolic process	SOAP_k55_C3152945	-0.385253	0.0082
Tripartite motif-containing protein 56		SOAP_k55_C3189299	0.322373	0.0289
26S proteasome non-ATPase regulatory subunit 7	C:nucleoplasm; C:proteasome regulatory particle; F:protein homodimerization activity; P:proteasome-mediated ubiquitin-dependent protein catabolic process	SOAP_k55_C3198257	-0.528221	0.000161
actin-interacting protein 1 isoform X1	C:actin cytoskeleton; P:actin cytoskeleton organization; C:obsolete cytoskeletal part; P:supramolecular fiber organization	SOAP_k55_C3218297	0.532963	0.000137
Fructose-bisphosphate aldolase	F:fructose-bisphosphate aldolase activity; P:glycolytic process	SOAP_k55_scaffold102649	-0.477794	0.000785
fatty acid-binding protein homolog 5-like		SOAP_k55_scaffold106933	-0.294026	0.0473
fatty acid-binding protein, heart		SOAP_k55_scaffold124253	-0.324321	0.0279
ubiquitin-conjugating enzyme E2 variant 2		SOAP_k55_scaffold13542	0.540727	0.000105
protein enhancer of sevenless 2B		SOAP_k55_scaffold145217	0.603038	9.19e-06
torsin family 1, member A (torsin A)	C:endoplasmic reticulum; P:nuclear envelope organization; F:cytoskeletal protein binding; P:protein localization; C:obsolete intracellular organelle part; P:cellular localization	SOAP_k55_scaffold5587	0.742968	3.37e-09
Serine/arginine-rich splicing factor 1A	F:RNA binding	SOAP_k55_scaffold7437	0.365749	0.0124
barrier-to-autointegration factor	F:DNA binding	SOAP_k65_C1800541	0.340455	0.0206
hemicentin-1-like isoform X19		SOAP_k65_C2217088	-0.31545	0.0327
40S ribosomal protein S5	P:ribosomal small subunit assembly; F:mRNA binding; F:structural constituent of ribosome; P:translation; P:regulation of translational fidelity; F:rRNA binding; C:cytosolic small ribosomal subunit	SOAP_k65_C2342585	0.481656	0.000701
cytochrome b-c1 complex subunit Rieske, mitochondrial-like	C:mitochondrial respiratory chain complex III; P:mitochondrial electron transport, ubiquinol to cytochrome c; F:ubiquinol-cytochrome-c reductase activity; F:2 iron, 2 sulfur cluster binding	SOAP_k65_C2427975	0.307121	0.0379
histone H2A.V	C:nucleosome; C:euchromatin; C:heterochromatin; F:RNA polymerase II cis-regulatory region sequence-specific DNA binding; F:RNA polymerase II cis-regulatory region sequence-specific DNA binding; F:RNA polymerase II core promoter sequence-specific DNA binding; P:chromatin organization; F:nucleosomal DNA binding; P:positive regulation of transcription by RNA polymerase II; F:protein heterodimerizati…	SOAP_k65_scaffold101197	0.530164	0.000151
protein disulfide isomerase	F:protein disulfide isomerase activity; C:obsolete cell; P:cell redox homeostasis; F:dioxygenase activity; P:obsolete oxidation-reduction process	SOAP_k65_scaffold105473	0.398203	0.00613
transcription factor BTF3 homolog 4-like	C:cytosol; C:nascent polypeptide-associated complex; C:polysomal ribosome	SOAP_k65_scaffold125860	-0.334541	0.0231
histone H1	C:nucleosome; F:DNA binding; C:nucleus; P:nucleosome assembly	SOAP_k65_scaffold132310	-0.322039	0.0291
78 kDa glucose-regulated protein	P:response to hypoxia; P:response to yeast; F:ATP binding; C:extracellular region; C:endoplasmic reticulum lumen; F:hydrolase activity	SOAP_k65_scaffold133976	0.739803	4.25e-09
mammalian ependymin-related protein 1-like		SOAP_k65_scaffold139704	-0.332042	0.0242
radial spoke head protein 9 homolog	C:radial spoke; P:axoneme assembly; P:motile cilium assembly; P:cilium movement involved in cell motility	SOAP_k65_scaffold142951	0.362234	0.0134
Centrin-3	F:calcium ion binding; C:microtubule organizing center; F:microtubule binding; P:spindle pole body duplication	SOAP_k65_scaffold79464	0.374313	0.0104
actin, cytoplasmic	F:ATP binding; C:cytoplasm; C:cytoskeleton	SOAP_k65_scaffold80956	0.581664	2.24e-05
drebrin-like protein		SOAP_k65_scaffold86955	0.292765	0.0483
low-density lipoprotein receptor-related protein 8-like		SOAP_k75_C1218177	0.511412	0.000281
EOG090X0LTV	F:methyltransferase activity; P:peptidyl-glutamine methylation; P:tRNA methylation; F:protein heterodimerization activity; P:rRNA (guanine-N7)-methylation	SOAP_k75_C1478184	-0.420301	0.00364
temptin-like	F:catalytic activity	SOAP_k75_C1511489	0.405045	0.00523
bolA-like protein DDB_G0274169 isoform X2		SOAP_k75_C1519581	-0.392029	0.00705
40S ribosomal protein S10-like	P:ribosomal small subunit assembly; F:structural constituent of ribosome; C:cytosolic small ribosomal subunit	SOAP_k75_C1539477	-0.312032	0.0348
calmodulin	F:calcium ion binding; P:calcium-mediated signaling	SOAP_k75_C1586319	0.643138	1.43e-06
NADH:ubiquinone oxidoreductase, NDUFB6/B17 subunit	C:mitochondrial respiratory chain complex I; P:mitochondrial electron transport, NADH to ubiquinone	SOAP_k75_C1587547	0.359306	0.0142
ATP synthase subunit delta, mitochondrial-like	C:mitochondrial proton-transporting ATP synthase complex, catalytic sector F(1); P:proton motive force-driven ATP synthesis; F:proton-transporting ATP synthase activity, rotational mechanism	SOAP_k75_C1641051	0.337924	0.0216
60S ribosomal protein L11	P:ribosomal large subunit assembly; F:structural constituent of ribosome; P:translation; C:cytosolic large ribosomal subunit	SOAP_k75_C1650225	-0.348031	0.0178
glutathione S-transferase		SOAP_k75_C1670930	-0.545747	8.76e-05
coactosin-like protein		SOAP_k75_C1678120	-0.321443	0.0294
calcyclin-binding protein	F:protein binding	SOAP_k75_C1679388	0.520768	0.000207
succinate dehydrogenase [ubiquinone] iron-sulfur subunit, mitochondrial-like	C:mitochondrial inner membrane; P:tricarboxylic acid cycle; F:succinate dehydrogenase (ubiquinone) activity; F:electron transfer activity; P:respiratory electron transport chain; F:metal ion binding; F:2 iron, 2 sulfur cluster binding; F:3 iron, 4 sulfur cluster binding; F:4 iron, 4 sulfur cluster binding	SOAP_k75_C1733554	-0.431068	0.00278
peptidyl-prolyl cis-trans isomerase B	P:protein peptidyl-prolyl isomerization; F:peptidyl-prolyl cis-trans isomerase activity; F:collagen binding; F:cyclosporin A binding; C:protein-containing complex; P:protein refolding; C:obsolete endoplasmic reticulum part; P:positive regulation by host of viral process; F:unfolded protein binding; P:chaperone-mediated protein folding; P:negative regulation of collagen fibril organization	SOAP_k75_scaffold111385	-0.615879	5.21e-06
outer dense fiber protein 3-like		SOAP_k75_scaffold129450	-0.494445	0.000478
USP-like protein isoform 2		SOAP_k75_scaffold29061	0.622486	3.86e-06
coiled-coil domain-containing protein 151-like	P:cilium movement; C:cilium; P:axonemal dynein complex assembly	SOAP_k75_scaffold37929	0.308819	0.0368
S-adenosylmethionine synthase isoform type-1	F:methionine adenosyltransferase activity; F:ATP binding; P:S-adenosylmethionine biosynthetic process; P:one-carbon metabolic process; F:metal ion binding	SOAP_k75_scaffold42229	-0.375104	0.0102
universal stress protein PHOS32-like		SOAP_k75_scaffold42873	-0.316744	0.032
lamin-L(II)-like isoform X5		SOAP_k75_scaffold53288	-0.579343	2.46e-05
major egg antigen-like		SOAP_k75_scaffold83950	0.42593	0.00316
protein disulfide-isomerase A4-like	F:protein disulfide isomerase activity; C:endoplasmic reticulum; P:protein folding; C:cell surface; P:response to endoplasmic reticulum stress	SOAP_k75_scaffold88308	0.338511	0.0214
leucyl aminopeptidase	F:hydrolase activity	SOAP_k75_scaffold90563	0.595177	1.28e-05
lactoylglutathione lyase	F:lactoylglutathione lyase activity; F:metal ion binding	SOAP_k85_C1092666	-0.396567	0.00636
calmodulin 3b (phosphorylase kinase, delta)	F:calcium ion binding; F:kinase activity; P:phosphorylation; P:calcium-mediated signaling	SOAP_k85_C1103584	0.504612	0.000349
uncharacterized protein LOC110989726		SOAP_k85_C1169206	0.454596	0.0015
neuroendocrine convertase 1-like		SOAP_k85_C1174782	-0.481274	0.000709
radixin isoform X1	F:actin binding; C:cytoskeleton	SOAP_k85_C1177492	-0.494219	0.000481
laminin subunit beta-1 isoform X1	P:anatomical structure morphogenesis; P:cellular component organization	SOAP_k85_C1178402	0.439573	0.00224
complement C1q-like protein 4		SOAP_k85_C989656	0.584595	1.99e-05
EF-hand domain-containing family member C2-like	F:calcium ion binding; C:microtubule; P:regulation of neuron projection development	SOAP_k85_scaffold102927	-0.336326	0.0223
copine-3-like		SOAP_k85_scaffold11026	0.553123	6.7e-05
epidermal differentiation-specific protein-like		SOAP_k85_scaffold28613	-0.336916	0.022
RNA-binding protein 45-like		SOAP_k85_scaffold36720	0.299627	0.0431
calumenin-B-like isoform X1	F:calcium ion binding; C:endoplasmic reticulum	SOAP_k85_scaffold37119	0.422526	0.00344
sulfite oxidase-like	F:transmembrane signaling receptor activity; F:extracellular ligand-gated ion channel activity; C:integral component of membrane; F:oxidoreductase activity; F:heme binding; F:molybdenum ion binding; P:ion transmembrane transport; P:nitrate assimilation; F:molybdopterin cofactor binding; P:obsolete oxidation-reduction process	SOAP_k85_scaffold39634	-0.379613	0.00927
feeding circuit activating peptides-like		SOAP_k85_scaffold55626	0.433983	0.00258
proteasome subunit beta type-3	F:threonine-type endopeptidase activity; C:nucleus; C:cytoplasm; C:proteasome core complex, beta-subunit complex; P:proteasome-mediated ubiquitin-dependent protein catabolic process	SOAP_k85_scaffold89426	0.311235	0.0353
prolyl aminopeptidase	F:aminopeptidase activity; C:cytoplasm; P:proteolysis	SOAP_k85_scaffold95841	-0.299623	0.0431
JmjC domain-containing protein 8		TransAb_k35_R792975	-0.309989	0.036
Complement C1q-like protein 4		TransAb_k35_R805287	0.442765	0.00206
unconventional myosin-If-like	F:cytoskeletal motor activity; F:actin binding; F:ATP binding; C:myosin complex	TransAb_k35_R806755	0.517717	0.000229
hypothetical protein AM593_08320, partial		TransAb_k35_R807027	-0.33035	0.0249
putative transcription factor p65 homolog isoform X1	F:DNA binding; F:DNA-binding transcription factor activity; C:nucleus; C:cytoplasm; P:regulation of transcription by RNA polymerase II	TransAb_k35_R812424	0.357992	0.0146
heme-binding protein 2-like	F:heme binding	TransAb_k35_R813582	-0.298096	0.0442
heterogeneous nuclear ribonucleoprotein R-like isoform X2	F:RNA binding	TransAb_k35_R813674	0.519378	0.000217
protein phosphatase 1 regulatory subunit 32-like	F:phosphatase binding	TransAb_k35_R814371	-0.344054	0.0192
kynurenine--oxoglutarate transaminase 3-like isoform X2	P:biosynthetic process; F:pyridoxal phosphate binding; F:kynurenine aminotransferase activity; P:L-kynurenine metabolic process	TransAb_k35_R814816	0.349546	0.0173
soma ferritin-like	F:ferroxidase activity; C:obsolete cell; P:iron ion transport; P:cellular iron ion homeostasis; F:ferric iron binding; P:obsolete oxidation-reduction process	TransAb_k35_R817955	0.557272	5.75e-05
phosphoenolpyruvate carboxykinase, cytosolic [GTP]-like	F:phosphoenolpyruvate carboxykinase (GTP) activity; F:GTP binding; P:gluconeogenesis; F:kinase activity; P:phosphorylation	TransAb_k35_R823485	0.473643	0.000885
calmodulin-4-like isoform X3		TransAb_k35_R824855	-0.30783	0.0374
60S ribosomal protein L30	F:RNA binding; F:structural constituent of ribosome; C:cytosolic large ribosomal subunit	TransAb_k35_R828353	-0.519292	0.000217
ATP synthase subunit beta	F:ATP binding; P:proton motive force-driven ATP synthesis; F:hydrolase activity; C:proton-transporting ATP synthase complex, catalytic core F(1); F:proton-transporting ATP synthase activity, rotational mechanism	TransAb_k35_S270899	0.299322	0.0433
phytanoyl-CoA dioxygenase domain-containing protein 1-like	F:dioxygenase activity; P:obsolete oxidation-reduction process	TransAb_k35_S299934	0.649078	1.06e-06
balbiani ring protein 3-like		TransAb_k35_S337504	0.318231	0.0311
arginine kinase	F:arginine kinase activity; F:ATP binding; P:phosphorylation	TransAb_k35_S37271	-0.342864	0.0197
eukaryotic peptide chain release factor subunit 1	P:cytoplasmic translational termination; C:cytosol; F:translation release factor activity, codon specific; C:translation release factor complex; F:sequence-specific mRNA binding	TransAb_k35_S426369	0.306019	0.0386
profilin	F:actin monomer binding; C:cytoskeleton; C:cell cortex; P:sequestering of actin monomers	TransAb_k35_S497171	0.418754	0.00377
apextrin-like protein		TransAb_k35_S616446	-0.356446	0.015
fatty acid-binding protein, heart		TransAb_k35_S68343	0.48764	0.000587
tropomyosin	P:regulation of muscle contraction; F:protein homodimerization activity	TransAb_k35_S864927	-0.415798	0.00406
ran-specific GTPase-activating protein-like	F:GTPase activator activity; C:nuclear pore; C:cytoplasm; C:centrosome; F:small GTPase binding; P:positive regulation of mitotic centrosome separation	TransAb_k35_S882717	0.455969	0.00145
major egg antigen-like		TransAb_k45_R445432	0.367909	0.0119
2-amino-3-carboxymuconate-6-semialdehyde decarboxylase	F:hydrolase activity; F:carboxy-lyase activity	TransAb_k45_R468757	0.525717	0.000175
methenyltetrahydrofolate synthase domain-containing protein isoform X2	F:RNA binding	TransAb_k45_R469447	0.405017	0.00524
AB hydrolase superfamily protein C1039.03-like isoform X1	F:hydrolase activity	TransAb_k45_R473637	0.330754	0.0248
transitional endoplasmic reticulum ATPase	F:ATP binding; P:locomotory behavior; P:regulation of autophagy; F:hydrolase activity; P:regulation of proteasomal ubiquitin-dependent protein catabolic process; P:chordate embryonic development	TransAb_k45_R480500	0.402418	0.00556
uncharacterized protein LOC111126524		TransAb_k45_S100799	0.366035	0.0124
kyphoscoliosis peptidase		TransAb_k45_S106892	-0.319469	0.0305
uncharacterized protein LOC111106199 isoform X7		TransAb_k45_S171310	-0.414785	0.00416
myosin regulatory light polypeptide 9	C:stress fiber; F:calcium ion binding; C:myosin II complex; C:Z disc; F:myosin heavy chain binding	TransAb_k45_S345952	0.385576	0.00814
thyroglobulin-like isoform X1		TransAb_k45_S36218	0.47244	0.000916
glutathione S-transferase 1-like	F:transferase activity	TransAb_k45_S491083	-0.411311	0.00451
stabilizer of axonemal microtubules 2-like isoform X2	F:microtubule binding	TransAb_k55_R316927	-0.339446	0.021
PREDICTED: uncharacterized protein LOC105323233		TransAb_k55_R321026	0.715549	2.29e-08
sequestosome-1 isoform X2	P:cellular component organization; F:metal ion binding	TransAb_k55_R326802	0.734148	6.4e-09
RNA-binding protein Musashi homolog 2-like isoform X3		TransAb_k55_R327265	-0.383853	0.00845
dnaJ homolog subfamily B member 4-like	P:protein folding; F:unfolded protein binding	TransAb_k55_S168138	0.726268	1.11e-08
Low molecular weight phosphotyrosine protein phosphatase	F:protein tyrosine phosphatase activity; P:protein dephosphorylation; C:obsolete cell part	TransAb_k55_S251256	-0.347469	0.018
copper transport protein ATOX1-like	C:membrane	TransAb_k55_S284171	0.432774	0.00267
macrophage migration inhibitory factor	P:positive regulation of protein phosphorylation; F:binding; P:response to stress; P:response to xenobiotic stimulus; P:response to external stimulus; P:response to abiotic stimulus; P:response to hormone; P:response to organic cyclic compound; P:response to lipid; P:regulation of cell population proliferation; C:obsolete intracellular part; P:animal organ development; P:positive regulation of tr…	TransAb_k55_S284479	-0.311233	0.0353
Demethylmenaquinone methyltransferase		TransAb_k55_S364550	0.351276	0.0167
guanine nucleotide-binding protein subunit beta-2-like 1	F:kinase activity; P:phosphorylation	TransAb_k55_S53127	0.431894	0.00273
60S ribosomal protein L31-like	P:cytoplasmic translation; F:structural constituent of ribosome; C:cytosolic large ribosomal subunit	TransAb_k65_R241559	-0.298345	0.044
UPF0691 protein C9orf116 homolog isoform X2		TransAb_k65_R250840	-0.338112	0.0215
ADAM family mig-17		TransAb_k65_S143911	0.321911	0.0291
opine dehydrogenase-like	F:D-octopine dehydrogenase activity; F:strombine dehydrogenase activity; F:obsolete coenzyme binding; P:obsolete oxidation-reduction process	TransAb_k65_S169593	0.579406	2.45e-05
neuropeptide ky		TransAb_k65_S175976	0.486787	0.000602
78 kDa glucose-regulated protein	P:response to hypoxia; P:response to yeast; F:ATP binding; C:extracellular region; C:nucleus; C:endoplasmic reticulum lumen; C:membrane; F:ATP hydrolysis activity; P:ubiquitin-dependent ERAD pathway; F:heat shock protein binding; P:cellular response to heat; C:endoplasmic reticulum chaperone complex; P:protein refolding; F:protein folding chaperone; F:unfolded protein binding; P:chaperone cofacto…	TransAb_k65_S244792	0.513428	0.000263
glutathione S-transferase 1-like	F:glutathione transferase activity	TransAb_k65_S76718	-0.343673	0.0194
14-3-3 protein zeta isoform X2	P:establishment of mitotic spindle orientation; P:cell fate specification; C:nucleus; C:cell cortex; P:protein export from nucleus; P:regulation of mitotic cell cycle; P:determination of adult lifespan; P:embryo development ending in birth or egg hatching; P:polarity specification of anterior/posterior axis; P:zygote asymmetric cell division; P:heat acclimation; F:protein domain specific binding;…	TransAb_k75_R168420	-0.713844	2.56e-08
sodium/potassium-transporting ATPase subunit beta-2	C:membrane	TransAb_k75_S116268	0.452526	0.00159
probable small nuclear ribonucleoprotein Sm D1	P:spliceosomal snRNP assembly; C:nucleus	TransAb_k75_S30293	-0.378869	0.00942
selenide, water dikinase	F:selenide, water dikinase activity; F:ATP binding; P:selenocysteine biosynthetic process; P:phosphorylation	TransAb_k85_S77142	-0.516419	0.000239
metallo-beta-lactamase domain-containing protein 1-like isoform X1		TransAb_k85_S88256	0.556717	5.87e-05
collagen alpha-3(VI) chain		TRINITY_DN105931_c0_g1_i1	-0.552702	6.81e-05
ubiquitin-60S ribosomal protein L40	P:cytoplasmic translation; F:structural constituent of ribosome; C:nucleus; C:ribosome; P:protein ubiquitination; P:modification-dependent protein catabolic process; F:ubiquitin protein ligase binding	TRINITY_DN141833_c0_g1_i1	-0.295137	0.0465
Calcineurin B homologous protein 1	F:calcium ion binding	TRINITY_DN193296_c0_g1_i1	-0.377853	0.00963
succinate dehydrogenase [ubiquinone] flavoprotein subunit, mitochondrial	C:mitochondrial inner membrane; P:tricarboxylic acid cycle; F:succinate dehydrogenase (ubiquinone) activity; P:electron transport chain; F:flavin adenine dinucleotide binding	TRINITY_DN193713_c0_g1_i1	0.33497	0.0229
60S ribosomal protein L23a	P:ribosomal large subunit assembly; F:structural constituent of ribosome; C:cytosolic large ribosomal subunit	TRINITY_DN195444_c0_g1_i1	-0.306669	0.0382
beta-tubulin	F:GTPase activity; F:structural constituent of cytoskeleton; F:GTP binding; C:cytoplasm; C:microtubule; P:cytoskeleton organization; P:microtubule-based process	TRINITY_DN200419_c0_g1_i1	-0.310468	0.0357
40S ribosomal protein S13	P:nuclear-transcribed mRNA catabolic process, nonsense-mediated decay; F:structural constituent of ribosome; F:protein binding; C:nucleoplasm; C:nucleolus; P:translation; P:SRP-dependent cotranslational protein targeting to membrane; C:postsynaptic density; P:viral transcription; C:cytosolic small ribosomal subunit; P:negative regulation of RNA splicing; F:mRNA 5'-UTR binding; F:small ribosomal s…	TRINITY_DN28065_c0_g1_i1	-0.360191	0.0139
hypothetical protein BOW52_08340		TRINITY_DN33450_c0_g1_i1	-0.309101	0.0366
ATP synthase subunit alpha, mitochondrial	F:ATP binding; P:proton motive force-driven ATP synthesis; C:proton-transporting ATP synthase complex, catalytic core F(1); F:proton-transporting ATP synthase activity, rotational mechanism	TRINITY_DN41017_c0_g2_i1	-0.328011	0.0261
elongation factor 1-alpha	F:translation elongation factor activity; F:GTPase activity; F:GTP binding; P:translational elongation	TRINITY_DN48579_c0_g1_i2	0.458282	0.00136
60S ribosomal protein L4	F:structural constituent of ribosome; F:protein binding; C:nucleus; C:rough endoplasmic reticulum; P:translation; F:5S rRNA binding; C:postsynaptic density; C:cytosolic large ribosomal subunit; C:A band; P:positive regulation of axon extension	TRINITY_DN49407_c0_g1_i1	0.39041	0.00731
avidin family protein		TRINITY_DN49839_c1_g1_i2	0.350347	0.017
60S acidic ribosomal protein P1	F:structural constituent of ribosome; C:ribosome; P:translational elongation	TRINITY_DN50082_c2_g1_i1	0.331236	0.0245
probable ATP-dependent RNA helicase DDX58	F:organic cyclic compound binding; F:heterocyclic compound binding	TRINITY_DN50359_c1_g2_i2	0.799221	2.76e-11
Collagen alpha-5(VI) chain	C:collagen trimer	TRINITY_DN51768_c0_g1_i2	0.296652	0.0453
3-hydroxyacyl-CoA dehydrogenase type-2-like	F:oxidoreductase activity; P:obsolete oxidation-reduction process	TRINITY_DN53326_c3_g1_i2	0.376172	0.00998
---NA---		TRINITY_DN53912_c2_g1_i1	0.567008	3.98e-05
vinyl phenol reductase/superoxide dismutase	F:superoxide dismutase activity; C:obsolete cell; P:removal of superoxide radicals; P:cellular homeostasis; F:metal ion binding; P:regulation of cellular process; P:obsolete oxidation-reduction process	TRINITY_DN54073_c3_g1_i1	-0.76	8.93e-10
Pfs, NACHT and Ankyrin domain protein		TRINITY_DN54535_c8_g4_i5	0.375039	0.0102
proteasome subunit alpha type-4	C:P-body; F:threonine-type endopeptidase activity; C:nucleus; C:cytosol; P:proteasomal ubiquitin-independent protein catabolic process; C:proteasome core complex, alpha-subunit complex; P:proteasome-mediated ubiquitin-dependent protein catabolic process	TRINITY_DN54841_c0_g1_i1	0.689952	1.13e-07
golgin subfamily A member 5-like isoform X1		TRINITY_DN56019_c2_g1_i5	-0.580261	2.37e-05
aminoacyl tRNA synthase complex-interacting multifunctional protein 2-like		TRINITY_DN56019_c2_g2_i1	0.378372	0.00952
prolyl aminopeptidase	F:aminopeptidase activity; C:cytoplasm; P:proteolysis	TRINITY_DN56026_c2_g1_i2	0.529321	0.000155
NADH dehydrogenase [ubiquinone] iron-sulfur protein 8, mitochondrial	C:mitochondrial respiratory chain complex I; P:mitochondrial electron transport, NADH to ubiquinone; P:response to oxidative stress; F:NADH dehydrogenase (ubiquinone) activity; P:aerobic respiration; P:mitochondrial respiratory chain complex I assembly; F:metal ion binding; F:4 iron, 4 sulfur cluster binding	TRINITY_DN56203_c7_g1_i1	0.303501	0.0403
furin-like protease 2		TRINITY_DN56587_c4_g1_i5	-0.54362	9.45e-05
peptidyl-prolyl cis-trans isomerase B	P:protein peptidyl-prolyl isomerization; F:peptidyl-prolyl cis-trans isomerase activity; F:collagen binding; C:endoplasmic reticulum lumen; F:cyclosporin A binding; C:protein-containing complex; P:protein refolding; C:melanosome; F:unfolded protein binding; P:chaperone-mediated protein folding; P:negative regulation of collagen fibril organization	TRINITY_DN56894_c1_g1_i3	-0.399736	0.00592
dolichyl-diphosphooligosaccharide--protein glycosyltransferase subunit 2-like	P:protein N-linked glycosylation; C:oligosaccharyltransferase complex; C:integral component of membrane; F:transferase activity	TRINITY_DN57942_c8_g1_i1	0.545133	8.95e-05
ribose-phosphate pyrophosphokinase 4-like isoform X1	F:magnesium ion binding; F:ribose phosphate diphosphokinase activity; P:nucleoside metabolic process; P:nucleotide biosynthetic process; F:kinase activity; P:phosphorylation	TRINITY_DN58733_c5_g1_i3	0.758877	9.89e-10
short-chain collagen C4-like		TRINITY_DN58803_c0_g1_i2	0.395511	0.00652
filamin-A-like isoform X4		TRINITY_DN59421_c1_g1_i1	0.400956	0.00575
40S ribosomal protein S12-like	F:structural constituent of ribosome; P:translation; C:cytosolic small ribosomal subunit	TRINITY_DN59582_c5_g1_i2	0.458008	0.00137
heavy metal-binding protein HIP		TRINITY_DN60297_c0_g1_i5	0.357672	0.0147
hydroxyacyl-coenzyme A dehydrogenase, mitochondrial	F:3-hydroxyacyl-CoA dehydrogenase activity; P:fatty acid metabolic process; P:obsolete oxidation-reduction process; F:NAD+ binding	TRINITY_DN60701_c0_g1_i1	0.556299	5.96e-05
uncharacterized protein LOC111101737		TRINITY_DN61438_c0_g1_i2	0.433171	0.00264
intraflagellar transport protein 22 homolog	F:GTPase activity; P:intracellular protein transport; C:membrane; F:oxidoreductase activity, acting on NAD(P)H; P:Rab protein signal transduction; F:4 iron, 4 sulfur cluster binding; P:obsolete oxidation-reduction process	TRINITY_DN61526_c4_g1_i6	0.410968	0.00455
protein Flattop homolog	C:ciliary basal body; P:cilium organization	TRINITY_DN61619_c0_g3_i10	-0.416672	0.00397
short-chain collagen C4-like		TRINITY_DN61660_c0_g1_i2	0.368702	0.0117
serine/threonine-protein phosphatase 6 regulatory ankyrin repeat subunit A-like isoform X1		TRINITY_DN61945_c0_g1_i2	-0.333875	0.0234
Electron transfer flavoprotein subunit alpha, mitochondrial	F:electron transfer activity; P:electron transport chain; F:flavin adenine dinucleotide binding	TRINITY_DN62105_c0_g1_i1	0.320929	0.0297
Tubulin beta-2C chain	F:GTPase activity; F:structural constituent of cytoskeleton; F:GTP binding; C:cytoplasm; C:microtubule; P:cytoskeleton organization; P:microtubule-based process	TRINITY_DN62345_c3_g3_i1	0.478855	0.000761
coiled-coil domain-containing protein 105-like		TRINITY_DN62387_c3_g1_i3	-0.303536	0.0403
alpha-aminoadipic semialdehyde synthase, mitochondrial-like	F:oxidoreductase activity; P:obsolete oxidation-reduction process	TRINITY_DN62633_c0_g1_i1	0.467071	0.00107
high mobility group-T protein-like	C:chromatin; C:cytoplasm; P:DNA recombination; P:chromatin remodeling; F:transcription factor binding; F:DNA binding, bending; F:2-alkenal reductase [NAD(P)+] activity; P:positive regulation of innate immune response; P:positive regulation of transcription by RNA polymerase II; P:obsolete oxidation-reduction process	TRINITY_DN63689_c1_g1_i5	0.400772	0.00578
E3 ubiquitin/ISG15 ligase TRIM25		TRINITY_DN63699_c0_g1_i2	0.562957	4.65e-05
myticin C precursor	C:extracellular region; P:killing of cells of another organism; P:defense response to bacterium; P:defense response to fungus	TRINITY_DN63778_c2_g1_i3	0.587947	1.74e-05
far upstream element-binding protein 1-like isoform X1	F:nucleic acid binding	TRINITY_DN64434_c2_g1_i6	0.310379	0.0358
Aspartyl aminopeptidase	C:extracellular region; C:cytoplasm; P:proteolysis; F:zinc ion binding; F:metalloaminopeptidase activity	TRINITY_DN64459_c1_g1_i2	-0.302723	0.0409
heat shock protein 70	F:ATP binding; C:nucleus; C:cytosol; C:plasma membrane; P:vesicle-mediated transport; F:ATP hydrolysis activity; F:heat shock protein binding; P:cellular response to heat; P:cellular response to unfolded protein; P:protein refolding; F:protein folding chaperone; F:unfolded protein binding; P:chaperone cofactor-dependent protein refolding; F:misfolded protein binding	TRINITY_DN64942_c4_g3_i6	0.507542	0.000318
---NA---		TRINITY_DN65132_c0_g1_i4	0.698932	6.58e-08
ATP-dependent RNA helicase DBP6-like		TRINITY_DN66334_c4_g1_i1	0.550441	7.39e-05
Stress-induced-phosphoprotein 1		TRINITY_DN66349_c0_g2_i2	0.583641	2.07e-05
Heavy metal-binding protein HIP		TRINITY_DN66461_c0_g2_i1	0.312201	0.0347
MAGUK p55 subfamily member 6-like	C:membrane	TRINITY_DN67518_c3_g4_i1	-0.415831	0.00405
4-hydroxybutyrate coenzyme A transferase	P:acetyl-CoA metabolic process; F:transferase activity	TRINITY_DN67570_c2_g1_i1	0.386456	0.00798
predicted protein	P:protein peptidyl-prolyl isomerization; F:peptidyl-prolyl cis-trans isomerase activity; P:protein folding	TRINITY_DN68348_c3_g2_i2	-0.496595	0.000448
acetyl-CoA acetyltransferase, mitochondrial	F:acetyl-CoA C-acetyltransferase activity; C:mitochondrial matrix; P:acetyl-CoA biosynthetic process; P:isoleucine catabolic process; P:fatty acid beta-oxidation; P:response to hormone; P:coenzyme A biosynthetic process; F:enzyme binding; P:response to starvation; P:acetyl-CoA catabolic process; F:metal ion binding; F:obsolete coenzyme binding; P:protein homooligomerization; P:adipose tissue deve…	TRINITY_DN68744_c1_g3_i2	-0.357428	0.0147
Aldehyde dehydrogenase, mitochondrial	F:aldehyde dehydrogenase (NAD+) activity; F:aldehyde dehydrogenase [NAD(P)+] activity; C:mitochondrial matrix; P:carbohydrate metabolic process; P:ethanol catabolic process; P:ethanol oxidation; F:electron transfer activity; P:electron transport chain; F:glyceraldehyde-3-phosphate dehydrogenase (NAD+) (non-phosphorylating) activity; F:NAD binding	TRINITY_DN68963_c0_g1_i4	0.557544	5.69e-05
putative aminopeptidase W07G4.4	F:aminopeptidase activity; C:cytoplasm; P:proteolysis; F:metalloexopeptidase activity; F:manganese ion binding	TRINITY_DN69478_c3_g2_i14	0.400492	0.00582
succinate-semialdehyde dehydrogenase, mitochondrial-like isoform X2	F:succinate-semialdehyde dehydrogenase (NAD+) activity; C:mitochondrion; F:succinate-semialdehyde dehydrogenase [NAD(P)+] activity; P:gamma-aminobutyric acid catabolic process; P:obsolete oxidation-reduction process	TRINITY_DN70066_c1_g1_i1	0.356738	0.0149
josephin-2	F:cysteine-type deubiquitinase activity; P:protein deubiquitination	TRINITY_DN70140_c3_g1_i3	0.335985	0.0224
protein henna isoform X2	F:phenylalanine 4-monooxygenase activity; F:iron ion binding; P:L-phenylalanine catabolic process; P:tyrosine biosynthetic process; P:obsolete oxidation-reduction process	TRINITY_DN70326_c2_g1_i6	-0.638291	1.82e-06
low-density lipoprotein receptor-related protein 4-like isoform X1	C:membrane	TRINITY_DN70686_c0_g1_i2	0.413579	0.00428
coiled-coil domain-containing protein 173-like		TRINITY_DN70802_c1_g2_i2	-0.35079	0.0168
fructose-1,6-bisphosphatase 1-like isoform X2	F:calcium ion binding; C:extracellular region; P:carbohydrate metabolic process; P:cell-matrix adhesion; P:dephosphorylation; F:fructose 1,6-bisphosphate 1-phosphatase activity	TRINITY_DN71090_c2_g1_i2	0.640967	1.6e-06
myticin C		TRINITY_DN71547_c0_g1_i5	0.402162	0.0056
Annexin A7	F:calcium ion binding; F:calcium-dependent phospholipid binding; P:negative regulation of coagulation	TRINITY_DN72186_c3_g1_i2	0.345146	0.0188
persulfide dioxygenase ETHE1, mitochondrial	F:dioxygenase activity; P:obsolete oxidation-reduction process	TRINITY_DN72412_c5_g1_i1	0.312237	0.0346
thioredoxin domain-containing protein 16-like		TRINITY_DN73017_c1_g1_i3	0.368754	0.0117
meiosis-specific nuclear structural protein 1-like	C:motile cilium; P:cilium organization	TRINITY_DN73080_c0_g1_i1	-0.316044	0.0324
lamin-B2-like isoform X1		TRINITY_DN73113_c1_g1_i14	0.365543	0.0125
Laminin-like protein epi-1		TRINITY_DN73481_c0_g1_i2	0.473409	0.000891
UTP--glucose-1-phosphate uridylyltransferase isoform X2	F:UTP:glucose-1-phosphate uridylyltransferase activity; P:UDP-glucose metabolic process	TRINITY_DN73549_c1_g1_i10	0.299387	0.0433
Delta(3,5)-Delta(2,4)-dienoyl-CoA isomerase, mitochondrial	F:isomerase activity	TRINITY_DN73928_c4_g2_i3	0.380719	0.00905
integrin alpha-PS1-like		TRINITY_DN74477_c0_g1_i1	0.612888	5.96e-06
cilia- and flagella-associated protein 57-like	C:motile cilium	TRINITY_DN74478_c0_g2_i1	-0.54114	0.000103
methyltransferase-like 26		TRINITY_DN74522_c2_g2_i4	0.441455	0.00213
nucleoside diphosphate kinase	F:nucleoside diphosphate kinase activity; F:ATP binding; P:nucleoside diphosphate phosphorylation; P:GTP biosynthetic process; P:UTP biosynthetic process; P:CTP biosynthetic process	TRINITY_DN74729_c2_g1_i3	0.516447	0.000239
Putative serine/threonine-protein kinase pats1		TRINITY_DN75028_c2_g1_i1	0.291113	0.0497
putative uncharacterized oxidoreductase YDR541C	F:3-beta-hydroxy-delta5-steroid dehydrogenase activity; P:steroid biosynthetic process; C:integral component of membrane; F:obsolete coenzyme binding; P:obsolete oxidation-reduction process	TRINITY_DN75552_c1_g1_i5	0.344295	0.0191
WD repeat-containing protein 5-like		TRINITY_DN76349_c1_g2_i3	-0.334114	0.0232
bifunctional polynucleotide phosphatase/kinase	F:catalytic activity; P:phosphate-containing compound metabolic process; P:response to stress; P:regulation of cellular metabolic process; P:regulation of nitrogen compound metabolic process; P:regulation of macromolecule metabolic process; P:regulation of primary metabolic process	TRINITY_DN76429_c1_g1_i1	-0.486955	0.000599
tripartite motif-containing protein 45		TRINITY_DN76478_c0_g2_i2	-0.480873	0.000718
cysteine desulfurase, mitochondrial	C:nucleus; C:mitochondrial matrix; P:iron incorporation into metallo-sulfur cluster; F:pyridoxal phosphate binding; F:cysteine desulfurase activity; P:[2Fe-2S] cluster assembly	TRINITY_DN76635_c0_g1_i3	0.415894	0.00405
Interferon-induced protein 44-like	F:GTP binding	TRINITY_DN76726_c0_g2_i1	0.342094	0.02
heterochromatin protein 1-binding protein 3-like	F:binding; C:chromosome; P:chromatin organization	TRINITY_DN77513_c1_g1_i4	-0.307875	0.0374
GDP-L-fucose synthase-like	P:GDP-L-fucose biosynthetic process; F:GDP-L-fucose synthase activity; F:obsolete coenzyme binding; P:obsolete oxidation-reduction process	TRINITY_DN77659_c0_g1_i2	-0.339844	0.0208
tripartite motif-containing protein 45-like		TRINITY_DN77782_c1_g1_i5	0.37037	0.0113
thymidine phosphorylase	F:pentosyltransferase activity; P:nucleobase-containing small molecule metabolic process; P:pyrimidine-containing compound metabolic process	TRINITY_DN78232_c2_g3_i2	0.637573	1.89e-06
catalase	F:catalase activity; P:response to oxidative stress; F:heme binding; P:hydrogen peroxide catabolic process; F:metal ion binding; P:obsolete oxidation-reduction process; P:cellular oxidant detoxification	TRINITY_DN78239_c1_g1_i7	0.597923	1.14e-05
A disintegrin and metalloproteinase with thrombospondin motifs 7-like	F:metalloendopeptidase activity; P:proteolysis	TRINITY_DN78481_c0_g1_i1	0.434179	0.00257
lupus La protein homolog	F:nucleic acid binding	TRINITY_DN78532_c3_g1_i5	-0.623997	3.6e-06
Tubulin/FtsZ family, GTPase domain protein	F:GTPase activity; F:structural constituent of cytoskeleton; F:GTP binding; C:cytoplasm; C:microtubule; P:cytoskeleton organization; P:microtubule-based process	TRINITY_DN78699_c6_g1_i1	0.43274	0.00267
rab GDP dissociation inhibitor beta	F:Rab GDP-dissociation inhibitor activity; F:GTPase activator activity; C:cytoplasm; P:small GTPase mediated signal transduction; P:protein transport; P:vesicle-mediated transport; F:small GTPase binding; P:positive regulation of GTPase activity	TRINITY_DN79291_c2_g2_i1	0.475631	0.000836
uncharacterized protein C1orf158 homolog		TRINITY_DN79368_c3_g1_i5	-0.473243	0.000895
nucleolin-like isoform X2		TRINITY_DN80262_c2_g1_i1	-0.303029	0.0406
major vault protein-like	C:nucleus; C:cytoplasm	TRINITY_DN80314_c3_g1_i1	0.438489	0.0023
Kyphoscoliosis peptidase		TRINITY_DN80461_c0_g1_i2	0.355494	0.0153
collagen alpha chain, type IV, putative		TRINITY_DN80920_c1_g1_i4	0.810624	8.66e-12
synaptonemal complex protein 2 isoform X1		TRINITY_DN80921_c2_g2_i1	0.473007	0.000901
laminin subunit gamma-1-like	P:anatomical structure morphogenesis; P:cellular process	TRINITY_DN81237_c3_g1_i10	0.765935	5.57e-10
4-hydroxyphenylpyruvate dioxygenase	C:Golgi membrane; F:DNA helicase activity; F:4-hydroxyphenylpyruvate dioxygenase activity; F:lactoylglutathione lyase activity; F:ATP binding; C:endoplasmic reticulum membrane; P:DNA replication; P:tyrosine catabolic process; P:DNA duplex unwinding; F:metal ion binding; P:obsolete oxidation-reduction process	TRINITY_DN81748_c6_g1_i5	0.64344	1.41e-06
centrosomal protein of 135 kDa-like isoform X1	P:centriole replication; P:centriole-centriole cohesion	TRINITY_DN82127_c6_g1_i1	0.316821	0.0319
tropomodulin-like isoform X2	F:tropomyosin binding; P:pointed-end actin filament capping	TRINITY_DN82136_c0_g2_i5	-0.417278	0.00391
vasodilator-stimulated phosphoprotein-like	C:obsolete cell; P:actin polymerization or depolymerization; P:intracellular transport	TRINITY_DN82419_c5_g1_i2	-0.329835	0.0252
Golgi apparatus protein 1-like	C:membrane; C:membrane-bounded organelle	TRINITY_DN82502_c11_g1_i2	0.538576	0.000113
60S ribosomal protein L23	F:structural constituent of ribosome; C:ribosome; P:translation	TRINITY_DN95676_c0_g1_i1	-0.450834	0.00166
PH-interacting protein-like isoform X2	F:insulin receptor binding; P:insulin receptor signaling pathway	Velvet_k35_Velvet_k35_Locus_10142_Transcript_1213_Confidence_0.198_Length_8205	0.508232	0.000311
WD repeat and FYVE domain-containing protein 3-like isoform X1	F:metal ion binding	Velvet_k35_Velvet_k35_Locus_10194_Transcript_14_Confidence_0.897_Length_13375	-0.431584	0.00275
tektin-1	C:microtubule cytoskeleton; P:cilium assembly; P:cilium movement involved in cell motility	Velvet_k35_Velvet_k35_Locus_10383_Transcript_13_Confidence_0.833_Length_2055	-0.382893	0.00863
Peroxidase-like protein		Velvet_k35_Velvet_k35_Locus_11298_Transcript_1819_Confidence_0.233_Length_2003	0.560152	5.16e-05
T-complex protein 1 subunit delta-like	F:ATP binding; C:chaperonin-containing T-complex; P:protein folding; F:unfolded protein binding	Velvet_k35_Velvet_k35_Locus_12121_Transcript_19_Confidence_0.324_Length_2626	-0.467911	0.00104
myosin heavy chain	F:cytoskeletal motor activity; F:ATP binding; C:myosin complex; F:actin filament binding	Velvet_k35_Velvet_k35_Locus_12605_Transcript_110_Confidence_0.250_Length_6389	-0.548039	8.06e-05
Serine/threonine-protein phosphatase 2A 65 kDa regulatory subunit A alpha isoform	F:nucleic acid binding; F:3'-5' exonuclease activity; P:nucleic acid phosphodiester bond hydrolysis	Velvet_k35_Velvet_k35_Locus_13050_Transcript_1012_Confidence_0.158_Length_2520	-0.346545	0.0183
alpha-crystallin A chain-like		Velvet_k35_Velvet_k35_Locus_131891_Transcript_46_Confidence_0.562_Length_855	0.853986	4.55e-14
Cyclic GMP-AMP synthase		Velvet_k35_Velvet_k35_Locus_135516_Transcript_33_Confidence_0.875_Length_2841	-0.317208	0.0317
Zinc metalloproteinase nas-15		Velvet_k35_Velvet_k35_Locus_14185_Transcript_13_Confidence_0.893_Length_3619	-0.387745	0.00776
ankyrin repeat domain-containing protein		Velvet_k35_Velvet_k35_Locus_147375_Transcript_44_Confidence_0.727_Length_3022	0.30527	0.0391
serine/threonine-protein kinase PAK 3-like isoform X3	F:protein serine/threonine kinase activity; F:ATP binding; P:protein phosphorylation; P:actin filament organization; P:regulation of apoptotic process	Velvet_k35_Velvet_k35_Locus_1499_Transcript_310_Confidence_0.222_Length_2324	0.590985	1.53e-05
spectrin alpha chain-like	F:calcium ion binding	Velvet_k35_Velvet_k35_Locus_1531_Transcript_3441_Confidence_0.389_Length_13505	-0.429573	0.00289
MICOS complex subunit MIC60-like	C:mitochondrial inner membrane; C:integral component of membrane	Velvet_k35_Velvet_k35_Locus_1577_Transcript_11_Confidence_1.000_Length_2420	-0.4913	0.000526
Glutamate dehydrogenase 1, mitochondrial	F:nucleotide binding; P:cellular amino acid metabolic process; F:oxidoreductase activity, acting on the CH-NH2 group of donors, NAD or NADP as acceptor; P:obsolete oxidation-reduction process	Velvet_k35_Velvet_k35_Locus_1582_Transcript_312_Confidence_0.241_Length_4372	-0.314743	0.0331
parkin coregulated gene protein	C:cytosol; F:Hsp70 protein binding; C:vesicle; C:neuron projection; F:chaperone binding; F:Hsp90 protein binding; P:negative regulation of cell death	Velvet_k35_Velvet_k35_Locus_15822_Transcript_11_Confidence_1.000_Length_1299	-0.382967	0.00862
ankyrin repeat protein		Velvet_k35_Velvet_k35_Locus_164810_Transcript_11_Confidence_1.000_Length_2648	-0.358905	0.0143
heterogeneous nuclear ribonucleoprotein 87F-like isoform X3	F:mRNA binding; P:germ cell development	Velvet_k35_Velvet_k35_Locus_1924_Transcript_910_Confidence_0.106_Length_2196	-0.304612	0.0396
aldehyde dehydrogenase, mitochondrial-like	P:somitogenesis; F:retinal dehydrogenase activity; P:liver development; F:aldehyde dehydrogenase (NAD+) activity; P:determination of left/right symmetry; P:hindbrain morphogenesis; P:central nervous system myelination; P:myelination in peripheral nervous system; P:fin regeneration; P:pectoral fin development; P:pronephric duct morphogenesis; P:retinol metabolic process; P:axial mesoderm developme…	Velvet_k35_Velvet_k35_Locus_2047_Transcript_23_Confidence_0.714_Length_2220	-0.589727	1.61e-05
ornithine aminotransferase, mitochondrial	F:ornithine-oxo-acid transaminase activity; C:mitochondrial matrix; P:ornithine metabolic process; P:arginine catabolic process to proline via ornithine; P:arginine catabolic process to glutamate; F:pyridoxal phosphate binding; P:L-proline biosynthetic process	Velvet_k35_Velvet_k35_Locus_20514_Transcript_1415_Confidence_0.310_Length_3999	0.397487	0.00623
WD repeat-containing protein 5B	C:integral component of membrane	Velvet_k35_Velvet_k35_Locus_2083_Transcript_1112_Confidence_0.286_Length_12579	-0.569935	3.56e-05
spermatogenesis-associated protein 6-like isoform X1		Velvet_k35_Velvet_k35_Locus_21569_Transcript_49_Confidence_0.589_Length_3666	0.433823	0.0026
puromycin-sensitive aminopeptidase-like	F:aminopeptidase activity; P:proteolysis; F:metallopeptidase activity; F:zinc ion binding	Velvet_k35_Velvet_k35_Locus_23017_Transcript_1112_Confidence_0.478_Length_4339	-0.295377	0.0463
4-trimethylaminobutyraldehyde dehydrogenase-like	F:oxidoreductase activity, acting on the aldehyde or oxo group of donors, NAD or NADP as acceptor; P:obsolete oxidation-reduction process	Velvet_k35_Velvet_k35_Locus_23512_Transcript_13_Confidence_0.714_Length_1749	0.36867	0.0117
Saposin-related, isoform A	C:membrane-bounded organelle; C:intracellular organelle; C:obsolete cytoplasmic part	Velvet_k35_Velvet_k35_Locus_24480_Transcript_14_Confidence_0.615_Length_3177	0.414125	0.00422
DNA repair protein XRCC1		Velvet_k35_Velvet_k35_Locus_2452_Transcript_3338_Confidence_0.180_Length_4595	0.331974	0.0242
phytanoyl-CoA dioxygenase domain-containing protein 1-like	F:dioxygenase activity; P:obsolete oxidation-reduction process	Velvet_k35_Velvet_k35_Locus_24603_Transcript_29_Confidence_0.543_Length_1757	0.50673	0.000326
U6 snRNA-associated Sm-like protein LSm5	F:RNA binding; C:spliceosomal complex; C:U6 snRNP; P:mRNA processing; P:RNA splicing; C:U4/U6 x U5 tri-snRNP complex; C:Lsm1-7-Pat1 complex	Velvet_k35_Velvet_k35_Locus_26826_Transcript_11_Confidence_1.000_Length_378	0.501139	0.000389
neurofilament medium polypeptide-like	C:obsolete cell; F:electron transfer activity; F:protein-disulfide reductase activity; P:electron transport chain; P:cell redox homeostasis	Velvet_k35_Velvet_k35_Locus_2717_Transcript_1415_Confidence_0.265_Length_4191	0.340836	0.0205
E3 ubiquitin-protein ligase TRIM71-like		Velvet_k35_Velvet_k35_Locus_28365_Transcript_12_Confidence_0.909_Length_1712	0.645678	1.26e-06
Collagen alpha-5(VI) chain	C:collagen trimer	Velvet_k35_Velvet_k35_Locus_29190_Transcript_55_Confidence_0.500_Length_1551	0.40744	0.00495
uncharacterized protein LOC110466721		Velvet_k35_Velvet_k35_Locus_29573_Transcript_13_Confidence_0.727_Length_1177	0.370662	0.0112
eukaryotic translation initiation factor 2 subunit 2-like	F:translation initiation factor activity; P:translational initiation	Velvet_k35_Velvet_k35_Locus_30235_Transcript_48_Confidence_0.275_Length_1761	0.587385	1.78e-05
basic proline-rich protein isoform X1		Velvet_k35_Velvet_k35_Locus_3087_Transcript_1314_Confidence_0.313_Length_5250	-0.373129	0.0106
perlucin-like protein		Velvet_k35_Velvet_k35_Locus_31318_Transcript_26_Confidence_0.500_Length_1021	0.407893	0.0049
hemicentin-1-like isoform X2		Velvet_k35_Velvet_k35_Locus_31614_Transcript_23_Confidence_0.500_Length_12340	-0.436265	0.00244
V-type proton ATPase subunit B	F:ATP binding; C:proton-transporting V-type ATPase, V1 domain; P:ATP metabolic process; P:proton transmembrane transport	Velvet_k35_Velvet_k35_Locus_32249_Transcript_13_Confidence_0.583_Length_2441	0.7071	3.95e-08
sperm-associated antigen 17-like isoform X6		Velvet_k35_Velvet_k35_Locus_3230_Transcript_312_Confidence_0.515_Length_7255	0.354848	0.0155
bactericidal permeability increasing protein	C:extracellular space; F:lipid binding	Velvet_k35_Velvet_k35_Locus_32606_Transcript_1013_Confidence_0.712_Length_4558	0.695577	8.08e-08
deoxynucleoside triphosphate triphosphohydrolase SAMHD1-like		Velvet_k35_Velvet_k35_Locus_3358_Transcript_3039_Confidence_0.257_Length_2659	0.667358	4.08e-07
Pyrroline-5-carboxylate reductase 2	F:pyrroline-5-carboxylate reductase activity; P:obsolete oxidation-reduction process; P:L-proline biosynthetic process	Velvet_k35_Velvet_k35_Locus_33832_Transcript_15_Confidence_0.150_Length_1111	-0.52364	0.000188
Alpha-L-fucosidase	F:alpha-L-fucosidase activity; C:lysosome; P:fucose metabolic process; P:glycoside catabolic process	Velvet_k35_Velvet_k35_Locus_3667_Transcript_2634_Confidence_0.158_Length_2709	0.407831	0.0049
allene oxide synthase-lipoxygenase protein	F:oxidoreductase activity	Velvet_k35_Velvet_k35_Locus_37145_Transcript_1314_Confidence_0.547_Length_2438	0.458549	0.00135
isochorismatase domain-containing protein 1-like	F:catalytic activity; C:cytoplasm	Velvet_k35_Velvet_k35_Locus_3996_Transcript_17_Confidence_0.207_Length_1116	0.455365	0.00147
E3 ubiquitin-protein ligase MYCBP2-like isoform X1		Velvet_k35_Velvet_k35_Locus_409_Transcript_210_Confidence_0.630_Length_15091	0.648141	1.12e-06
heat shock 70 kDa protein 12A-like		Velvet_k35_Velvet_k35_Locus_43664_Transcript_2126_Confidence_0.444_Length_3250	-0.338505	0.0214
development-specific protein LVN1.2-like		Velvet_k35_Velvet_k35_Locus_4746_Transcript_23_Confidence_0.500_Length_1185	0.59191	1.47e-05
neuralized pats1		Velvet_k35_Velvet_k35_Locus_49979_Transcript_77_Confidence_0.600_Length_2434	-0.384675	0.0083
leucine-rich repeat-containing protein 74A		Velvet_k35_Velvet_k35_Locus_5119_Transcript_12_Confidence_0.667_Length_2305	0.291431	0.0494
Mitochondrial import receptor subunit TOM70	C:membrane	Velvet_k35_Velvet_k35_Locus_51275_Transcript_12_Confidence_0.889_Length_2342	0.364927	0.0126
mediator of RNA polymerase II transcription subunit 14-like	C:protein-containing complex; C:obsolete nuclear part	Velvet_k35_Velvet_k35_Locus_5829_Transcript_12_Confidence_0.833_Length_5282	-0.329789	0.0252
RNA-binding protein lark-like isoform X1	F:RNA binding	Velvet_k35_Velvet_k35_Locus_6013_Transcript_26_Confidence_0.667_Length_4456	-0.391433	0.00714
Glucose dehydrogenase [acceptor]		Velvet_k35_Velvet_k35_Locus_6094_Transcript_2837_Confidence_0.141_Length_4578	0.332004	0.0242
dynein gamma chain, flagellar outer arm-like	F:microtubule motor activity; F:ATP binding; P:microtubule-based movement; C:dynein complex	Velvet_k35_Velvet_k35_Locus_6450_Transcript_514_Confidence_0.427_Length_16942	-0.294432	0.047
Myelin expression factor 2	F:nucleic acid binding	Velvet_k35_Velvet_k35_Locus_6614_Transcript_210_Confidence_0.364_Length_3113	0.352149	0.0164
acylamino-acid-releasing enzyme-like		Velvet_k35_Velvet_k35_Locus_7374_Transcript_49_Confidence_0.732_Length_3707	0.534322	0.000131
small nuclear ribonucleoprotein Sm D2	P:spliceosomal snRNP assembly; C:U5 snRNP; C:U1 snRNP; C:U2 snRNP; C:U4/U6 x U5 tri-snRNP complex; C:catalytic step 2 spliceosome	Velvet_k35_Velvet_k35_Locus_8012_Transcript_13_Confidence_0.800_Length_710	0.357478	0.0147
4-hydroxybutyrate coenzyme A transferase	P:acetyl-CoA metabolic process; F:transferase activity	Velvet_k35_Velvet_k35_Locus_8152_Transcript_610_Confidence_0.763_Length_4158	0.386368	0.008
far upstream element-binding protein 1-like isoform X3	F:nucleic acid binding	Velvet_k35_Velvet_k35_Locus_8283_Transcript_38_Confidence_0.500_Length_3903	0.326649	0.0267
extended synaptotagmin-2-like isoform X1	C:membrane; P:localization	Velvet_k35_Velvet_k35_Locus_8436_Transcript_1113_Confidence_0.542_Length_6071	0.362192	0.0134
staphylococcal nuclease domain-containing protein 1-like	F:GTPase activity; F:endoribonuclease activity; F:GTP binding; C:cytoplasm; P:signal transduction; C:membrane; C:RISC complex; P:gene silencing by RNA; P:RNA phosphodiester bond hydrolysis, endonucleolytic	Velvet_k35_Velvet_k35_Locus_8706_Transcript_11_Confidence_1.000_Length_4866	-0.405019	0.00524
Aldehyde dehydrogenase family 16 member A1	F:oxidoreductase activity, acting on the aldehyde or oxo group of donors, NAD or NADP as acceptor; P:obsolete oxidation-reduction process	Velvet_k35_Velvet_k35_Locus_89_Transcript_1011_Confidence_0.067_Length_4686	0.480419	0.000727
---NA---		Velvet_k45_Velvet_k45_Locus_10012_Transcript_611_Confidence_0.095_Length_1030	0.46327	0.00119
protein canopy 4-like	P:immune system process; F:signaling receptor binding	Velvet_k45_Velvet_k45_Locus_1106_Transcript_614_Confidence_0.171_Length_1453	0.437151	0.00238
chorion peroxidase-like		Velvet_k45_Velvet_k45_Locus_11473_Transcript_25_Confidence_0.600_Length_2042	0.493428	0.000493
protein retinal degeneration B-like isoform X1		Velvet_k45_Velvet_k45_Locus_11560_Transcript_1624_Confidence_0.329_Length_6459	-0.299382	0.0433
40S ribosomal protein S15Aa	F:structural constituent of ribosome; C:ribosome; P:translation	Velvet_k45_Velvet_k45_Locus_11939_Transcript_2022_Confidence_0.015_Length_649	-0.555878	6.06e-05
uncharacterized protein LOC111133555		Velvet_k45_Velvet_k45_Locus_12375_Transcript_11_Confidence_1.000_Length_2705	-0.482982	0.000674
Tubulin alpha-1 chain	P:microtubule cytoskeleton organization; P:mitotic cell cycle; F:GTPase activity; F:structural constituent of cytoskeleton; F:GTP binding; C:cytoplasm; C:spindle; C:microtubule	Velvet_k45_Velvet_k45_Locus_131620_Transcript_11_Confidence_1.000_Length_1410	-0.298744	0.0437
protocadherin Fat 4-like isoform X2		Velvet_k45_Velvet_k45_Locus_1406_Transcript_6869_Confidence_0.245_Length_9265	-0.36574	0.0124
poly [ADP-ribose] polymerase 14-like isoform X1		Velvet_k45_Velvet_k45_Locus_14189_Transcript_4147_Confidence_0.286_Length_8859	-0.333057	0.0237
Dihydrolipoyl dehydrogenase, mitochondrial	F:dihydrolipoyl dehydrogenase activity; C:obsolete cell; F:electron transfer activity; P:electron transport chain; P:cell redox homeostasis; F:flavin adenine dinucleotide binding; P:heart contraction	Velvet_k45_Velvet_k45_Locus_14743_Transcript_13_Confidence_0.667_Length_2152	-0.319333	0.0305
Multiple epidermal growth factor-like domains protein 6		Velvet_k45_Velvet_k45_Locus_1576_Transcript_1322_Confidence_0.202_Length_7371	0.532026	0.000142
secernin-2-like		Velvet_k45_Velvet_k45_Locus_18086_Transcript_1315_Confidence_0.242_Length_3006	0.460502	0.00128
Zinc metalloproteinase nas-15		Velvet_k45_Velvet_k45_Locus_19140_Transcript_110_Confidence_0.481_Length_3518	-0.326156	0.027
IgGFc-binding protein-like isoform X1		Velvet_k45_Velvet_k45_Locus_2268_Transcript_3945_Confidence_0.243_Length_3640	0.53469	0.000129
dynein intermediate chain 2, ciliary-like isoform X2		Velvet_k45_Velvet_k45_Locus_23261_Transcript_23_Confidence_0.500_Length_2510	-0.295558	0.0461
copine-8 isoform X1		Velvet_k45_Velvet_k45_Locus_23518_Transcript_1928_Confidence_0.628_Length_6911	-0.330431	0.0249
cytoplasmic dynein 1 heavy chain 1-like	F:microtubule motor activity; F:ATP binding; P:microtubule-based movement; C:dynein complex	Velvet_k45_Velvet_k45_Locus_2405_Transcript_2634_Confidence_0.362_Length_15197	-0.450589	0.00168
PREDICTED: uncharacterized protein LOC105345013 isoform X4		Velvet_k45_Velvet_k45_Locus_24373_Transcript_3741_Confidence_0.235_Length_3130	0.383459	0.00852
programmed cell death 6-interacting protein-like isoform X2		Velvet_k45_Velvet_k45_Locus_24682_Transcript_1010_Confidence_0.640_Length_5379	-0.312519	0.0345
collagen alpha-2(IV) chain-like	C:obsolete extracellular region part	Velvet_k45_Velvet_k45_Locus_2664_Transcript_12_Confidence_0.667_Length_6218	0.292612	0.0485
jupiter microtubule associated homolog 1-like isoform X1		Velvet_k45_Velvet_k45_Locus_2965_Transcript_412_Confidence_0.317_Length_3256	-0.611576	6.32e-06
coatomer subunit alpha	C:Golgi membrane; F:structural molecule activity; P:intracellular protein transport; P:vesicle-mediated transport; C:COPI vesicle coat	Velvet_k45_Velvet_k45_Locus_30796_Transcript_11_Confidence_1.000_Length_3692	-0.306071	0.0386
endonuclease domain-containing 1 protein-like		Velvet_k45_Velvet_k45_Locus_31616_Transcript_110_Confidence_0.390_Length_1810	0.446188	0.00188
methylglutaconyl-CoA hydratase, mitochondrial-like	F:catalytic activity	Velvet_k45_Velvet_k45_Locus_34216_Transcript_34_Confidence_0.500_Length_1253	0.520486	0.000209
poly [ADP-ribose] polymerase 4	F:glycosyltransferase activity	Velvet_k45_Velvet_k45_Locus_3478_Transcript_5562_Confidence_0.202_Length_7085	-0.297927	0.0443
enoyl-CoA delta isomerase 2, mitochondrial isoform X1	F:fatty-acyl-CoA binding; F:isomerase activity	Velvet_k45_Velvet_k45_Locus_39115_Transcript_11_Confidence_1.000_Length_1339	-0.343592	0.0194
uncharacterized protein LOC110448810 isoform X2		Velvet_k45_Velvet_k45_Locus_4384_Transcript_17_Confidence_0.538_Length_3192	0.380319	0.00913
calmodulin	C:central plaque of spindle pole body; P:calcium-mediated signaling; F:metal ion binding; P:spindle pole body organization	Velvet_k45_Velvet_k45_Locus_45028_Transcript_11_Confidence_1.000_Length_637	0.354233	0.0157
Vacuolar protein sorting-associated protein 4B	C:spindle pole; F:ATP binding; C:nucleus; C:centrosome; C:cytosol; P:potassium ion transport; P:nucleus organization; P:mitotic metaphase plate congression; F:protein C-terminus binding; C:endosome membrane; P:positive regulation of G2/M transition of mitotic cell cycle; C:integral component of membrane; F:ATP hydrolysis activity; P:cholesterol transport; P:endosome to lysosome transport via mult…	Velvet_k45_Velvet_k45_Locus_46561_Transcript_35_Confidence_0.500_Length_3338	0.360175	0.0139
Collagen alpha-4(VI) chain		Velvet_k45_Velvet_k45_Locus_5182_Transcript_1416_Confidence_0.167_Length_1283	-0.301951	0.0414
actin-5C	F:ATP binding; C:cytoplasm; C:cytoskeleton	Velvet_k45_Velvet_k45_Locus_60573_Transcript_24_Confidence_0.667_Length_1449	0.321032	0.0296
granulins isoform X5		Velvet_k45_Velvet_k45_Locus_6120_Transcript_45_Confidence_0.600_Length_4539	0.525555	0.000176
major vault protein-like	C:nucleus; C:cytoplasm	Velvet_k45_Velvet_k45_Locus_8244_Transcript_2224_Confidence_0.324_Length_4054	0.569291	3.65e-05
talin-1-like isoform X1		Velvet_k45_Velvet_k45_Locus_8346_Transcript_2837_Confidence_0.387_Length_12119	-0.379177	0.00936
C-terminal-binding protein-like isoform X1	F:oxidoreductase activity, acting on the CH-OH group of donors, NAD or NADP as acceptor; F:NAD binding; P:obsolete oxidation-reduction process	Velvet_k45_Velvet_k45_Locus_8806_Transcript_15_Confidence_0.667_Length_2321	-0.405521	0.00518
fibril-forming collagen alpha chain-like	P:skeletal system development; P:embryo development; P:cellular component organization	Velvet_k45_Velvet_k45_Locus_9184_Transcript_16_Confidence_0.583_Length_5477	0.722349	1.45e-08
synaptogenesis protein syg-2-like		Velvet_k45_Velvet_k45_Locus_9376_Transcript_1421_Confidence_0.165_Length_3091	0.546265	8.6e-05
low titin quality protein		Velvet_k45_Velvet_k45_Locus_9702_Transcript_910_Confidence_0.343_Length_2641	-0.407805	0.00491
fructose-bisphosphate aldolase	F:fructose-bisphosphate aldolase activity; P:glycolytic process	Velvet_k45_Velvet_k45_Locus_9761_Transcript_3337_Confidence_0.281_Length_2622	0.594781	1.31e-05
transaldolase-like isoform X2	F:transaldolase activity; C:cytoplasm; P:carbohydrate metabolic process; P:pentose-phosphate shunt	Velvet_k55_Velvet_k55_Locus_10568_Transcript_13_Confidence_0.571_Length_1457	0.343958	0.0193
leupaxin-like isoform X1		Velvet_k55_Velvet_k55_Locus_13404_Transcript_511_Confidence_0.448_Length_2484	0.468308	0.00103
mucin-17-like isoform X1		Velvet_k55_Velvet_k55_Locus_14398_Transcript_1321_Confidence_0.463_Length_7764	0.534119	0.000132
fumarylacetoacetase	F:fumarylacetoacetase activity; P:L-phenylalanine catabolic process; P:tyrosine catabolic process; F:metal ion binding; P:homogentisate catabolic process	Velvet_k55_Velvet_k55_Locus_14473_Transcript_1113_Confidence_0.382_Length_2680	0.293039	0.0481
probable deferrochelatase/peroxidase YfeX	F:adenyl-nucleotide exchange factor activity; F:peroxidase activity; C:cytosol; P:protein folding; F:heme binding; F:protein homodimerization activity; P:regulation of catalytic activity; F:chaperone binding; P:obsolete oxidation-reduction process; P:cellular oxidant detoxification	Velvet_k55_Velvet_k55_Locus_14800_Transcript_311_Confidence_0.175_Length_1639	-0.321892	0.0291
uncharacterized protein LOC110050220		Velvet_k55_Velvet_k55_Locus_15608_Transcript_1416_Confidence_0.413_Length_1869	-0.381095	0.00898
serine/threonine-protein phosphatase 6 regulatory ankyrin repeat subunit B-like		Velvet_k55_Velvet_k55_Locus_16124_Transcript_2830_Confidence_0.345_Length_3974	0.653047	8.69e-07
NADP-dependent malic enzyme-like	F:malate dehydrogenase (decarboxylating) (NAD+) activity; F:malate dehydrogenase (decarboxylating) (NADP+) activity; C:mitochondrion; P:pyruvate metabolic process; P:malate metabolic process; F:metal ion binding; F:NAD binding; P:obsolete oxidation-reduction process	Velvet_k55_Velvet_k55_Locus_185_Transcript_6974_Confidence_0.152_Length_5053	0.530368	0.00015
nuclear receptor coactivator 5-like isoform X1	F:nucleic acid binding	Velvet_k55_Velvet_k55_Locus_23_Transcript_2324_Confidence_0.324_Length_6062	0.369557	0.0115
transgelin-3-like isoform X2		Velvet_k55_Velvet_k55_Locus_25972_Transcript_45_Confidence_0.444_Length_1070	0.518922	0.00022
PREDICTED: uncharacterized protein LOC106012102		Velvet_k55_Velvet_k55_Locus_28295_Transcript_27_Confidence_0.667_Length_2314	0.455491	0.00147
phosphoenolpyruvate carboxykinase [GTP]-like	F:phosphoenolpyruvate carboxykinase (GTP) activity; F:GTP binding; C:mitochondrion; C:cytosol; P:gluconeogenesis; F:kinase activity; P:phosphorylation; P:propionate catabolic process; F:manganese ion binding; P:response to lipid; P:response to starvation; P:glycerol biosynthetic process from pyruvate; P:cellular response to glucose stimulus	Velvet_k55_Velvet_k55_Locus_29055_Transcript_12_Confidence_0.727_Length_2966	0.35592	0.0152
titin-like isoform X1	F:transferase activity	Velvet_k55_Velvet_k55_Locus_2961_Transcript_1423_Confidence_0.527_Length_30484	0.541426	0.000102
ependymin-related protein 1-like		Velvet_k55_Velvet_k55_Locus_33774_Transcript_1012_Confidence_0.192_Length_1412	0.391076	0.0072
cilia- and flagella-associated protein 47-like isoform X2		Velvet_k55_Velvet_k55_Locus_3656_Transcript_1524_Confidence_0.608_Length_10936	0.518648	0.000222
PREDICTED: uncharacterized protein LOC105326232 isoform X16		Velvet_k55_Velvet_k55_Locus_4064_Transcript_1820_Confidence_0.459_Length_3436	-0.302608	0.0409
abnormal spindle-like microcephaly-associated protein homolog isoform X7		Velvet_k55_Velvet_k55_Locus_432_Transcript_812_Confidence_0.486_Length_3062	-0.318887	0.0308
glucose-regulated protein 94	F:ATP binding; P:protein folding; F:unfolded protein binding	Velvet_k55_Velvet_k55_Locus_43909_Transcript_1010_Confidence_0.600_Length_3416	0.448425	0.00178
SH3 domain-binding protein 2 isoform X2		Velvet_k55_Velvet_k55_Locus_4721_Transcript_813_Confidence_0.462_Length_2037	0.302116	0.0413
AChain A, Thioredoxin	C:obsolete cell; P:glycerol ether metabolic process; F:protein-disulfide reductase activity; P:cell redox homeostasis; P:obsolete oxidation-reduction process	Velvet_k55_Velvet_k55_Locus_48873_Transcript_12_Confidence_0.750_Length_620	0.846937	1.19e-13
40S ribosomal protein S15-like	P:ribosomal small subunit assembly; F:RNA binding; F:structural constituent of ribosome; P:translation; C:cytosolic small ribosomal subunit	Velvet_k55_Velvet_k55_Locus_58112_Transcript_11_Confidence_1.000_Length_569	-0.476525	0.000814
non-classical arabinogalactan protein 31-like		Velvet_k55_Velvet_k55_Locus_6058_Transcript_1015_Confidence_0.491_Length_9579	0.47495	0.000852
60S ribosomal protein L10a	F:RNA binding; F:structural constituent of ribosome; P:translation; C:large ribosomal subunit	Velvet_k55_Velvet_k55_Locus_6310_Transcript_2730_Confidence_0.081_Length_1958	-0.521915	0.000199
ankyrin repeat domain-containing protein 17-like		Velvet_k55_Velvet_k55_Locus_64659_Transcript_2123_Confidence_0.567_Length_4469	-0.370246	0.0113
septin-2-like isoform X1	F:GTP binding; P:cell division	Velvet_k55_Velvet_k55_Locus_661_Transcript_3340_Confidence_0.123_Length_3468	0.43886	0.00228
vinculin isoform X17	F:structural molecule activity; P:cell adhesion; C:actin cytoskeleton; F:actin filament binding	Velvet_k55_Velvet_k55_Locus_772_Transcript_2526_Confidence_0.200_Length_8377	-0.30872	0.0368
Propionyl-CoA carboxylase alpha chain, mitochondrial	F:ATP binding; F:ligase activity; F:metal ion binding	Velvet_k55_Velvet_k55_Locus_8248_Transcript_311_Confidence_0.303_Length_3826	0.44881	0.00176
ras-like GTP-binding protein Rho1 isoform X2	F:GTPase activity; F:GTP binding; C:plasma membrane; C:cell cortex; P:Rho protein signal transduction; P:regulation of cell shape; F:protein kinase binding; P:regulation of cell migration; P:establishment or maintenance of actin cytoskeleton polarity; C:cell division site; P:regulation of actin cytoskeleton organization; C:intracellular membrane-bounded organelle; P:actin filament bundle assembly	Velvet_k55_Velvet_k55_Locus_9401_Transcript_24_Confidence_0.462_Length_3362	-0.36011	0.014
uncharacterized protein LOC111125454		Velvet_k65_Velvet_k65_Locus_10086_Transcript_35_Confidence_0.667_Length_1381	-0.313819	0.0337
neuroglian-like isoform X1		Velvet_k65_Velvet_k65_Locus_10166_Transcript_611_Confidence_0.548_Length_6987	0.513229	0.000265
IgGFc-binding protein-like		Velvet_k65_Velvet_k65_Locus_11080_Transcript_1415_Confidence_0.458_Length_4584	0.446332	0.00188
elongation factor 1-alpha	F:translation elongation factor activity; F:GTPase activity; F:GTP binding; C:cytoplasm; P:translational elongation; F:nucleotidyltransferase activity	Velvet_k65_Velvet_k65_Locus_147417_Transcript_11_Confidence_1.000_Length_1389	0.402523	0.00555
alanine aminotransferase 2-like	F:transaminase activity; P:biosynthetic process; F:pyridoxal phosphate binding	Velvet_k65_Velvet_k65_Locus_18441_Transcript_714_Confidence_0.442_Length_4130	0.580953	2.3e-05
calreticulin	F:calcium ion binding; C:endoplasmic reticulum; P:protein folding; F:unfolded protein binding	Velvet_k65_Velvet_k65_Locus_19735_Transcript_33_Confidence_0.600_Length_1677	0.527564	0.000165
omega-amidase NIT2	P:nitrogen compound metabolic process	Velvet_k65_Velvet_k65_Locus_1976_Transcript_14_Confidence_0.727_Length_2283	0.469501	0.000996
adenylate kinase isoenzyme 5 isoform X1	P:cellular process	Velvet_k65_Velvet_k65_Locus_1987_Transcript_5562_Confidence_0.422_Length_7330	-0.494868	0.000472
4-hydroxy-2-oxoglutarate aldolase, mitochondrial-like	C:integral component of membrane; F:lyase activity	Velvet_k65_Velvet_k65_Locus_20042_Transcript_511_Confidence_0.429_Length_1591	0.705275	4.44e-08
heat shock protein 70	F:ATP binding	Velvet_k65_Velvet_k65_Locus_20656_Transcript_1928_Confidence_0.409_Length_3891	0.804466	1.64e-11
epidermal differentiation-specific protein-like		Velvet_k65_Velvet_k65_Locus_21414_Transcript_23_Confidence_0.600_Length_1596	0.416502	0.00399
myosin regulatory light chain 12A-like	P:mitotic cytokinesis; P:nematode larval development; F:calcium ion binding; C:cytoplasm; P:meiosis I cytokinesis; P:protein localization; F:sulfuric ester hydrolase activity; P:embryonic body morphogenesis; P:establishment of cell polarity; C:filamentous actin	Velvet_k65_Velvet_k65_Locus_25591_Transcript_11_Confidence_1.000_Length_648	0.566456	4.07e-05
LIM domain only protein 7-like isoform X1		Velvet_k65_Velvet_k65_Locus_2675_Transcript_1420_Confidence_0.611_Length_7762	-0.351809	0.0165
complement C1q tumor necrosis factor-related protein 3-like	C:extracellular region; F:metal ion binding	Velvet_k65_Velvet_k65_Locus_29641_Transcript_11_Confidence_1.000_Length_917	-0.422568	0.00344
endoribonuclease LACTB2	F:binding; C:membrane	Velvet_k65_Velvet_k65_Locus_33096_Transcript_510_Confidence_0.571_Length_2544	-0.601724	9.73e-06
jmjC domain-containing protein 5		Velvet_k65_Velvet_k65_Locus_34169_Transcript_13_Confidence_0.714_Length_2059	0.407136	0.00498
hypothetical protein AM593_09178, partial		Velvet_k65_Velvet_k65_Locus_37897_Transcript_24_Confidence_0.667_Length_1137	0.354631	0.0156
alanine--glyoxylate aminotransferase 2, mitochondrial-like	F:transaminase activity; F:pyridoxal phosphate binding	Velvet_k65_Velvet_k65_Locus_4530_Transcript_7980_Confidence_0.125_Length_7655	-0.440208	0.0022
Vacuolar protein sorting-associated protein 13A		Velvet_k65_Velvet_k65_Locus_5411_Transcript_4654_Confidence_0.503_Length_11417	0.713801	2.57e-08
sushi, von Willebrand factor type A, EGF and pentraxin domain-containing protein 1-like		Velvet_k65_Velvet_k65_Locus_5422_Transcript_131136_Confidence_0.361_Length_14717	-0.355691	0.0153
putative inhibitor of apoptosis		Velvet_k65_Velvet_k65_Locus_6472_Transcript_1115_Confidence_0.326_Length_2195	0.435916	0.00246
lipoxygenase homology domain-containing protein 1-like isoform X2	F:binding; P:cellular response to stimulus	Velvet_k65_Velvet_k65_Locus_797_Transcript_6069_Confidence_0.441_Length_12777	-0.31868	0.0309
balbiani ring protein 3-like		Velvet_k65_Velvet_k65_Locus_8396_Transcript_1013_Confidence_0.641_Length_7581	-0.588434	1.7e-05
major egg antigen-like		Velvet_k65_Velvet_k65_Locus_993_Transcript_5659_Confidence_0.019_Length_1200	0.518347	0.000224
tektin-3-like isoform X1		Velvet_k65_Velvet_k65_Locus_9978_Transcript_25_Confidence_0.538_Length_2502	-0.629987	2.72e-06
snRNA-activating protein complex subunit 4		Velvet_k75_Velvet_k75_Locus_12689_Transcript_310_Confidence_0.607_Length_5420	0.363314	0.0131
mucin-2-like isoform X1		Velvet_k75_Velvet_k75_Locus_13663_Transcript_311_Confidence_0.464_Length_8955	0.430722	0.00281
Vacuolar protein 8	P:signal transduction	Velvet_k75_Velvet_k75_Locus_17803_Transcript_34_Confidence_0.286_Length_3568	0.433194	0.00264
A-kinase anchor protein 13-like isoform X1		Velvet_k75_Velvet_k75_Locus_17862_Transcript_1018_Confidence_0.458_Length_8693	0.461457	0.00125
---NA---		Velvet_k75_Velvet_k75_Locus_18867_Transcript_14_Confidence_0.444_Length_982	0.343124	0.0196
MAM and LDL-receptor class A domain-containing protein 1-like	F:hydrolase activity	Velvet_k75_Velvet_k75_Locus_2215_Transcript_2325_Confidence_0.537_Length_4872	0.41145	0.0045
aldehyde dehydrogenase, mitochondrial-like	F:oxidoreductase activity, acting on the aldehyde or oxo group of donors, NAD or NADP as acceptor; P:obsolete oxidation-reduction process	Velvet_k75_Velvet_k75_Locus_222_Transcript_7172_Confidence_0.034_Length_2650	-0.309567	0.0363
mechanosensory protein 2-like	C:integral component of membrane	Velvet_k75_Velvet_k75_Locus_25511_Transcript_1010_Confidence_0.455_Length_1484	-0.448423	0.00178
cilia- and flagella-associated protein 77-like		Velvet_k75_Velvet_k75_Locus_27180_Transcript_12_Confidence_0.750_Length_1070	-0.383728	0.00847
T-complex protein 1 subunit eta	F:ATP binding; C:chaperonin-containing T-complex; P:protein folding; F:unfolded protein binding	Velvet_k75_Velvet_k75_Locus_29673_Transcript_13_Confidence_0.500_Length_1793	-0.315896	0.0325
peroxisomal sarcosine oxidase		Velvet_k75_Velvet_k75_Locus_3024_Transcript_13_Confidence_0.667_Length_2841	0.457425	0.00139
cysteine-rich secretory protein LCCL domain-containing 2-like		Velvet_k75_Velvet_k75_Locus_3182_Transcript_56_Confidence_0.348_Length_2593	0.628676	2.89e-06
trichohyalin-like isoform X4		Velvet_k75_Velvet_k75_Locus_3502_Transcript_2627_Confidence_0.487_Length_8223	-0.302205	0.0412
band 4.1-like protein 3 isoform X1	P:cytoskeleton organization; F:cytoskeletal protein binding; C:obsolete cell part; P:biological regulation	Velvet_k75_Velvet_k75_Locus_4137_Transcript_1421_Confidence_0.237_Length_5277	-0.320138	0.0301
Cathepsin L	P:proteolysis; F:cysteine-type peptidase activity	Velvet_k75_Velvet_k75_Locus_4294_Transcript_57_Confidence_0.611_Length_2461	-0.478027	0.00078
thioredoxin domain-containing protein 3 homolog isoform X2		Velvet_k75_Velvet_k75_Locus_546_Transcript_912_Confidence_0.561_Length_3514	0.484683	0.000641
calnexin-like isoform X1	F:calcium ion binding; C:endoplasmic reticulum; P:protein folding; C:integral component of membrane; C:obsolete organelle part; F:unfolded protein binding	Velvet_k75_Velvet_k75_Locus_6869_Transcript_1014_Confidence_0.641_Length_6626	-0.515616	0.000245
plastin-2 isoform X2	C:cytoplasm; C:actin filament; C:actin filament bundle; F:actin filament binding; P:actin filament bundle assembly; P:actin filament network formation	Velvet_k75_Velvet_k75_Locus_7056_Transcript_1016_Confidence_0.132_Length_3441	-0.590204	1.58e-05
serine/arginine-rich splicing factor 6-like isoform X3	F:nucleic acid binding	Velvet_k75_Velvet_k75_Locus_7268_Transcript_1624_Confidence_0.182_Length_2098	-0.318222	0.0311
---NA---		Velvet_k75_Velvet_k75_Locus_75818_Transcript_23_Confidence_0.750_Length_3026	0.376856	0.00984
cAMP-dependent protein kinase type II regulatory subunit-like isoform X2	C:cAMP-dependent protein kinase complex; F:cAMP-dependent protein kinase regulator activity; F:kinase activity; F:cAMP binding; P:regulation of protein kinase activity	Velvet_k75_Velvet_k75_Locus_7930_Transcript_23_Confidence_0.600_Length_2274	-0.298183	0.0441
kinesin-like protein KIF28P	F:microtubule motor activity; F:ATP binding; P:microtubule-based movement; F:microtubule binding; C:membrane	Velvet_k75_Velvet_k75_Locus_837_Transcript_15_Confidence_0.692_Length_8259	-0.439972	0.00222
major egg antigen-like		Velvet_k85_Velvet_k85_Locus_126679_Transcript_11_Confidence_1.000_Length_1132	0.79184	5.64e-11
ATP synthase subunit gamma, mitochondrial-like	C:mitochondrial proton-transporting ATP synthase complex, catalytic sector F(1); P:proton motive force-driven ATP synthesis; F:proton-transporting ATP synthase activity, rotational mechanism	Velvet_k85_Velvet_k85_Locus_13330_Transcript_12_Confidence_0.750_Length_1077	-0.376971	0.00981
apextrin-like protein		Velvet_k85_Velvet_k85_Locus_14877_Transcript_13_Confidence_0.714_Length_1242	-0.412393	0.0044
isoamyl acetate-hydrolyzing esterase 1 homolog	F:hydrolase activity	Velvet_k85_Velvet_k85_Locus_19812_Transcript_22_Confidence_0.667_Length_917	0.404774	0.00527
uncharacterized protein LOC110454889		Velvet_k85_Velvet_k85_Locus_22609_Transcript_11_Confidence_1.000_Length_633	-0.302608	0.0409
heterogeneous nuclear ribonucleoprotein K-like isoform X1	F:DNA binding; F:RNA binding; P:regulation of transcription by RNA polymerase II; P:RNA processing	Velvet_k85_Velvet_k85_Locus_23115_Transcript_13_Confidence_0.667_Length_1690	-0.466421	0.00109
Tetratricopeptide repeat protein 18		Velvet_k85_Velvet_k85_Locus_2611_Transcript_1718_Confidence_0.340_Length_3593	0.524477	0.000183
hypothetical protein AM593_09178, partial		Velvet_k85_Velvet_k85_Locus_36322_Transcript_710_Confidence_0.467_Length_1015	0.389491	0.00746
serine hydroxymethyltransferase, cytosolic-like	F:glycine hydroxymethyltransferase activity; F:methyltransferase activity; P:glycine biosynthetic process from serine; F:pyridoxal phosphate binding; P:methylation; P:tetrahydrofolate interconversion	Velvet_k85_Velvet_k85_Locus_36912_Transcript_23_Confidence_0.714_Length_1924	-0.388638	0.0076
Chitin synthase 8	F:binding	Velvet_k85_Velvet_k85_Locus_37032_Transcript_1922_Confidence_0.635_Length_8807	0.475326	0.000843
bilirubin-inducible fluorescent protein UnaG-like		Velvet_k85_Velvet_k85_Locus_42668_Transcript_11_Confidence_1.000_Length_598	0.451068	0.00165
60S ribosomal protein L8	F:structural constituent of ribosome; C:ribosome; P:translation	Velvet_k85_Velvet_k85_Locus_43245_Transcript_11_Confidence_1.000_Length_816	-0.521157	0.000204
CD2-associated protein		Velvet_k85_Velvet_k85_Locus_43486_Transcript_34_Confidence_0.750_Length_2576	-0.30434	0.0397
U1 small nuclear ribonucleoprotein A	F:RNA binding; C:integral component of membrane	Velvet_k85_Velvet_k85_Locus_46292_Transcript_13_Confidence_0.667_Length_1582	-0.325289	0.0274
probable ATP-dependent RNA helicase DDX5 isoform X1	F:nucleic acid binding; F:helicase activity; F:ATP binding	Velvet_k85_Velvet_k85_Locus_51443_Transcript_11_Confidence_1.000_Length_1812	-0.36706	0.0121
reticulocalbin-2-like	F:calcium ion binding	Velvet_k85_Velvet_k85_Locus_53823_Transcript_11_Confidence_1.000_Length_1268	0.338423	0.0214
serine/threonine-protein kinase 26-like isoform X4		Velvet_k85_Velvet_k85_Locus_5920_Transcript_714_Confidence_0.526_Length_4435	0.36728	0.012

## Sheet: Protein Dimension 2
Contig Name	GO Names	Contig ID	Correlation	p value
histone H3 type 2	C:nucleosome; F:DNA binding; C:nucleus; F:protein heterodimerization activity	SOAP_k35_C3102835	-0.471134	0.000951
dynein light chain 1, cytoplasmic	C:cytoplasm; C:cytoplasmic dynein complex; C:microtubule; P:microtubule-based process; F:plus-end-directed microtubule motor activity; F:dynein intermediate chain binding; F:dynein light intermediate chain binding; P:obsolete positive regulation of microtubule motor activity, plus-end-directed	SOAP_k35_C3146163	0.417691	0.00387
FK506-binding protein 2	P:protein peptidyl-prolyl isomerization; F:peptidyl-prolyl cis-trans isomerase activity	SOAP_k35_C3221353	0.373692	0.0105
histone H2A	C:nucleosome; F:DNA binding; C:nucleus; F:protein heterodimerization activity	SOAP_k35_C3294693	0.357215	0.0148
ubiquinol-cytochrome C reductase subunit 6	C:mitochondrial respiratory chain complex III; P:mitochondrial electron transport, ubiquinol to cytochrome c	SOAP_k35_C3344003	0.565986	4.14e-05
putative universal stress protein SAS1637		SOAP_k35_C3449294	0.321171	0.0295
proteasome subunit beta type-6	F:threonine-type endopeptidase activity; C:nucleus; C:cytoplasm; C:proteasome core complex; P:proteasome-mediated ubiquitin-dependent protein catabolic process	SOAP_k35_C3449906	0.339839	0.0208
collagen alpha-1(XI) chain isoform X1		SOAP_k35_C3489592	-0.376052	0.01
thioester-forming surface-anchored protein		SOAP_k35_C3500134	0.457248	0.0014
dynactin subunit 2-like	C:dynactin complex; P:microtubule-based process	SOAP_k35_C3521324	0.532576	0.000139
cytochrome b-c1 complex subunit 2, mitochondrial	C:mitochondrial inner membrane; C:mitochondrial protein-containing complex	SOAP_k35_C3532116	0.602249	9.51e-06
glucose-regulated protein 94	P:response to hypoxia; F:calcium ion binding; F:ATP binding; C:endoplasmic reticulum; P:protein folding; P:ubiquitin-dependent ERAD pathway; P:otolith tethering; C:perinuclear region of cytoplasm; P:defense response to Gram-positive bacterium; F:unfolded protein binding	SOAP_k35_C3547244	0.57377	3.06e-05
paramyosin-like isoform X1	F:cytoskeletal motor activity; C:myofibril; C:myosin filament	SOAP_k35_C3551164	0.567951	3.84e-05
EF-hand calcium-binding domain-containing protein 1		SOAP_k35_scaffold105240	-0.361553	0.0136
caltractin	P:mitotic cell cycle; F:calcium ion binding; C:centrosome; C:centriole; P:centriole replication; P:interkinetic nuclear migration; P:cilium assembly	SOAP_k35_scaffold105438	-0.353982	0.0158
putative acyl-coenzyme A oxidase 3.2, peroxisomal	F:acyl-CoA oxidase activity; C:peroxisome; P:fatty acid beta-oxidation; C:membrane; F:FAD binding	SOAP_k35_scaffold122006	0.313222	0.034
AChain A, 14-3-3 Protein Zeta/delta	C:nucleus; P:protein targeting; P:synaptic target recognition; F:transcription factor binding; P:regulation of cell death; F:protein kinase binding; F:protein domain specific binding; F:ubiquitin protein ligase binding; F:identical protein binding; F:transmembrane transporter binding; P:establishment of Golgi localization; P:regulation of synapse maturation; P:Golgi reassembly; C:hippocampal moss…	SOAP_k35_scaffold125577	0.563761	4.51e-05
collagen alpha-1(I) chain isoform X2		SOAP_k35_scaffold125669	0.481413	0.000706
ubiquilin-1-like isoform X1		SOAP_k35_scaffold34686	0.348921	0.0175
26S protease regulatory subunit 4	F:ATP binding; C:cytoplasm; F:peptidase activity; C:proteasome regulatory particle, base subcomplex; F:hydrolase activity, acting on ester bonds; F:TBP-class protein binding; F:proteasome-activating activity; P:positive regulation of proteasomal protein catabolic process	SOAP_k35_scaffold39039	0.29406	0.0473
tektin-2-like	C:microtubule cytoskeleton; P:cilium assembly; P:cilium movement involved in cell motility	SOAP_k35_scaffold4050	0.490431	0.00054
hsc70-interacting protein-like	P:chaperone cofactor-dependent protein refolding	SOAP_k35_scaffold45418	0.451889	0.00162
galectin 3	F:carbohydrate binding	SOAP_k35_scaffold60126	0.29812	0.0442
isocitrate dehydrogenase	F:magnesium ion binding; F:isocitrate dehydrogenase (NADP+) activity; P:tricarboxylic acid cycle; P:isocitrate metabolic process; F:NAD binding	SOAP_k35_scaffold62626	0.594458	1.32e-05
X-ray repair cross-complementing protein 5-like	P:telomere maintenance; C:chromosome, telomeric region; F:damaged DNA binding; F:double-stranded DNA binding; F:helicase activity; P:double-strand break repair via nonhomologous end joining; F:telomeric DNA binding; C:Ku70:Ku80 complex; P:cellular response to gamma radiation; P:cellular response to X-ray	SOAP_k35_scaffold86205	0.294511	0.0469
60S acidic ribosomal protein P2	F:structural constituent of ribosome; C:ribosome; P:translational elongation	SOAP_k35_scaffold92330	0.394037	0.00674
Bifunctional purine biosynthesis protein PURH	F:IMP cyclohydrolase activity; F:phosphoribosylaminoimidazolecarboxamide formyltransferase activity; P:purine nucleotide biosynthetic process	SOAP_k35_scaffold92373	-0.353823	0.0159
uncharacterized protein LOC112570193		SOAP_k45_C2674481	0.392242	0.00702
histone H2A-like	C:nucleosome; F:DNA binding; C:nucleus; F:protein heterodimerization activity	SOAP_k45_C2935071	0.325922	0.0271
WSC-domain-containing protein		SOAP_k45_C2995088	-0.48491	0.000637
---NA---		SOAP_k45_C3018238	0.438671	0.00229
Calmodulin	C:spindle pole; P:regulation of heart rate; F:calcium ion binding; P:detection of calcium ion; C:centrosome; C:spindle microtubule; C:plasma membrane; P:G protein-coupled receptor signaling pathway; F:adenylate cyclase binding; P:positive regulation of peptidyl-threonine phosphorylation; P:negative regulation of peptidyl-threonine phosphorylation; F:adenylate cyclase activator activity; P:regulat…	SOAP_k45_C3032322	0.468196	0.00103
Microsomal glutathione S-transferase 1	C:membrane; F:transferase activity	SOAP_k45_C3089833	0.407271	0.00497
cysteine and glycine-rich protein 1-like	F:metal ion binding	SOAP_k45_C3103995	0.29934	0.0433
33 kDa inner dynein arm light chain, axonemal	F:cytoskeletal motor activity; C:axoneme; C:filopodium; C:dynein complex; P:inner dynein arm assembly; F:dynein heavy chain binding	SOAP_k45_C3115953	0.686677	1.37e-07
40S ribosomal protein SA-like	P:ribosomal small subunit assembly; F:structural constituent of ribosome; F:laminin receptor activity; C:nucleus; C:plasma membrane; P:translation; P:cell adhesion; C:cytosolic small ribosomal subunit; F:laminin binding	SOAP_k45_C3141259	0.421038	0.00357
L-xylulose reductase-like	F:oxidoreductase activity; P:obsolete oxidation-reduction process	SOAP_k45_C3167303	0.494208	0.000482
eukaryotic translation initiation factor 3 subunit D-like	P:formation of cytoplasmic translation initiation complex; P:cap-dependent translational initiation; F:translation initiation factor activity; C:eukaryotic translation initiation factor 3 complex; C:eukaryotic 43S preinitiation complex; C:eukaryotic 48S preinitiation complex; F:mRNA cap binding	SOAP_k45_C3186945	0.308822	0.0368
60S ribosomal protein L9	P:cytoplasmic translation; F:structural constituent of ribosome; F:rRNA binding; C:cytosolic large ribosomal subunit	SOAP_k45_scaffold126874	0.4412	0.00215
putative calmodulin	F:binding; P:cellular process	SOAP_k45_scaffold134484	-0.29971	0.043
serine--pyruvate aminotransferase-like	F:serine-pyruvate transaminase activity; C:peroxisome; F:alanine-glyoxylate transaminase activity; P:glycine biosynthetic process, by transamination of glyoxylate	SOAP_k45_scaffold136705	-0.381029	0.00899
actin-related protein 2/3 complex subunit 3	C:cytoplasm; C:Arp2/3 protein complex; P:Arp2/3 complex-mediated actin nucleation; F:actin filament binding	SOAP_k45_scaffold23761	0.509376	0.0003
beta-ureidopropionase-like isoform X1	F:beta-ureidopropionase activity; P:beta-alanine biosynthetic process via 3-ureidopropionate	SOAP_k45_scaffold37430	0.330172	0.025
heat shock cognate 71 kDa protein	C:Prp19 complex; F:G protein-coupled receptor binding; F:phosphatidylserine binding; F:ATP binding; C:nucleus; C:late endosome; C:cytosol; C:integral component of membrane; F:ATP hydrolysis activity; F:protein-macromolecule adaptor activity; F:heat shock protein binding; F:ubiquitin protein ligase binding; P:regulation of protein stability; P:protein refolding; P:positive regulation by host of vi…	SOAP_k45_scaffold55738	0.493334	0.000495
Kinesin heavy chain	F:microtubule motor activity; F:ATP binding; C:cytoplasm; C:microtubule; P:microtubule-based movement; F:microtubule binding	SOAP_k45_scaffold65160	0.360726	0.0138
Fumarate hydratase class I, aerobic	F:fumarate hydratase activity; P:generation of precursor metabolites and energy; C:integral component of membrane	SOAP_k45_scaffold65217	-0.298183	0.0441
hypothetical protein AM593_01299, partial		SOAP_k45_scaffold78851	0.318322	0.0311
3'(2'),5'-bisphosphate nucleotidase 1-like	F:3'(2'),5'-bisphosphate nucleotidase activity; P:dephosphorylation; P:phosphatidylinositol phosphate biosynthetic process	SOAP_k45_scaffold83042	0.436847	0.0024
small nuclear ribonucleoprotein F	P:spliceosomal snRNP assembly; F:RNA binding; C:U1 snRNP; C:sno(s)RNA-containing ribonucleoprotein complex; C:catalytic step 2 spliceosome	SOAP_k45_scaffold83348	0.446032	0.00189
putative C1q domain containing protein MgC1q21		SOAP_k45_scaffold86330	-0.335791	0.0225
protein disulfide-isomerase A3-like	F:protein disulfide isomerase activity; C:obsolete cell; P:cell redox homeostasis	SOAP_k45_scaffold89496	0.708107	3.71e-08
serine/arginine repetitive matrix protein 1-like		SOAP_k45_scaffold90473	0.550259	7.44e-05
adenosylhomocysteinase A	F:adenosylhomocysteinase activity; C:cytosol; P:one-carbon metabolic process; P:S-adenosylmethionine cycle	SOAP_k45_scaffold95986	0.446049	0.00189
uncharacterized protein LOC111137885		SOAP_k55_C3140445	-0.336266	0.0223
glyceraldehyde 3-phosphate dehydrogenase	F:glyceraldehyde-3-phosphate dehydrogenase (NAD+) (phosphorylating) activity; C:cytoplasm; P:glucose metabolic process; P:glycolytic process; F:NADP binding; F:NAD binding; P:obsolete oxidation-reduction process	SOAP_k55_C3180257	0.35098	0.0168
apextrin-like protein	C:membrane	SOAP_k55_C3211209	-0.405619	0.00516
Fructose-bisphosphate aldolase	F:fructose-bisphosphate aldolase activity; P:glycolytic process	SOAP_k55_scaffold102649	0.470933	0.000956
---NA---		SOAP_k55_scaffold105646	0.394376	0.00669
fatty acid-binding protein homolog 5-like		SOAP_k55_scaffold106933	-0.407401	0.00495
60S ribosomal protein L13-like	F:structural constituent of ribosome; C:ribosome; P:translation	SOAP_k55_scaffold120763	-0.395833	0.00647
nacre protein		SOAP_k55_scaffold138253	-0.525379	0.000177
cilia- and flagella-associated protein 20	C:nucleus; C:centriole; C:microtubule; C:integral component of membrane; P:protein polyglutamylation; C:motile cilium; C:ciliary basal body; P:cilium assembly; P:regulation of cilium beat frequency involved in ciliary motility; P:positive regulation of cell motility; P:positive regulation of feeding behavior	SOAP_k55_scaffold143270	0.33969	0.0209
---NA---		SOAP_k55_scaffold150473	0.61399	5.68e-06
high mobility group-T protein-like	C:chromatin; C:cytoplasm; P:DNA recombination; P:chromatin remodeling; F:transcription factor binding; F:DNA binding, bending; F:2-alkenal reductase [NAD(P)+] activity; P:positive regulation of innate immune response; P:positive regulation of transcription by RNA polymerase II; P:obsolete oxidation-reduction process	SOAP_k55_scaffold59343	-0.30929	0.0365
phosphoenolpyruvate phosphomutase	P:organic phosphonate biosynthetic process; F:metal ion binding; F:phosphoenolpyruvate mutase activity	SOAP_k55_scaffold65750	0.299163	0.0434
Serine/arginine-rich splicing factor 1A	F:RNA binding	SOAP_k55_scaffold7437	0.417531	0.00389
Rho GDP-dissociation inhibitor 1		SOAP_k55_scaffold94776	0.332971	0.0238
tubulin-specific chaperone A	C:cytoplasm; C:microtubule; P:tubulin complex assembly; P:post-chaperonin tubulin folding pathway; P:brain development; F:beta-tubulin binding	SOAP_k65_C2217758	-0.563402	4.57e-05
fatty acid-binding protein-like		SOAP_k65_C2290255	-0.343579	0.0194
peptidyl-prolyl cis-trans isomerase-like	P:protein peptidyl-prolyl isomerization; F:peptidyl-prolyl cis-trans isomerase activity; F:cyclosporin A binding; P:protein refolding; F:unfolded protein binding	SOAP_k65_C2424411	0.685686	1.45e-07
F-box only protein 36		SOAP_k65_scaffold10985	0.332314	0.024
heterogeneous nuclear ribonucleoprotein A1-like isoform X2	F:mRNA binding; P:germ cell development	SOAP_k65_scaffold116980	0.565485	4.22e-05
testis-specific chromodomain protein Y 2-like		SOAP_k65_scaffold117794	0.631354	2.54e-06
cilia- and flagella-associated protein 161-like	C:membrane	SOAP_k65_scaffold119323	0.380865	0.00902
nascent polypeptide-associated complex subunit alpha-like	C:nascent polypeptide-associated complex; F:hydrolase activity	SOAP_k65_scaffold123541	0.606584	7.88e-06
Universal stress protein A-like protein		SOAP_k65_scaffold126922	0.487566	0.000589
78 kDa glucose-regulated protein	P:response to hypoxia; P:response to yeast; F:ATP binding; C:extracellular region; C:endoplasmic reticulum lumen; F:hydrolase activity	SOAP_k65_scaffold133976	0.324978	0.0275
Annexin A7	F:integrin binding; F:calcium ion binding; F:calcium-dependent phospholipid binding; C:nuclear envelope; C:endoplasmic reticulum membrane; C:cytosol; C:plasma membrane; P:cellular calcium ion homeostasis; P:autophagy; P:hemostasis; P:cell population proliferation; P:regulation of cell shape; P:response to salt stress; P:cellular water homeostasis; P:negative regulation of gene expression; P:respo…	SOAP_k65_scaffold138727	0.709787	3.33e-08
radial spoke head protein 9 homolog	C:radial spoke; P:axoneme assembly; P:motile cilium assembly; P:cilium movement involved in cell motility	SOAP_k65_scaffold142951	0.573124	3.14e-05
cyclin-dependent kinase 12-like		SOAP_k65_scaffold25072	0.599384	1.08e-05
prostaglandin E synthase 3	C:nucleus; C:cytosol; P:protein folding; F:chaperone binding; P:chaperone-mediated protein complex assembly; F:Hsp90 protein binding	SOAP_k65_scaffold41604	-0.316816	0.0319
dihydropteridine reductase	F:nucleic acid binding; F:3'-5' exonuclease activity; F:oxidoreductase activity; P:obsolete oxidation-reduction process; P:nucleic acid phosphodiester bond hydrolysis	SOAP_k65_scaffold55672	0.450525	0.00168
epidermal differentiation-specific protein-like		SOAP_k65_scaffold64438	-0.301914	0.0414
coiled-coil domain-containing protein 170-like	C:membrane	SOAP_k65_scaffold66145	0.303214	0.0405
calcineurin subunit B type 1	P:branching involved in blood vessel morphogenesis; P:epithelial to mesenchymal transition; F:phosphoprotein phosphatase activity; F:calcium ion binding; C:calcineurin complex; P:protein dephosphorylation; P:protein import into nucleus; P:heart development; F:phosphatase binding; P:myelination in peripheral nervous system; P:calcineurin-NFAT signaling cascade; C:sarcolemma; P:lung epithelial cell…	SOAP_k65_scaffold68037	0.318324	0.0311
actin, cytoplasmic	F:ATP binding; C:cytoplasm; C:cytoskeleton	SOAP_k65_scaffold80956	-0.297815	0.0444
60S ribosomal protein L19-like	F:RNA binding; F:structural constituent of ribosome; P:translation; C:cytosolic large ribosomal subunit	SOAP_k65_scaffold89418	-0.310441	0.0358
40S ribosomal protein S2	F:RNA binding; F:structural constituent of ribosome; P:translation; C:small ribosomal subunit	SOAP_k65_scaffold95784	0.511667	0.000279
bolA-like protein DDB_G0274169 isoform X2		SOAP_k75_C1519581	0.368047	0.0119
40S ribosomal protein S10-like	P:ribosomal small subunit assembly; F:structural constituent of ribosome; C:cytosolic small ribosomal subunit	SOAP_k75_C1539477	-0.528839	0.000158
calmodulin	F:calcium ion binding; P:calcium-mediated signaling	SOAP_k75_C1586319	0.294248	0.0472
Prefoldin subunit 2	P:protein folding; C:prefoldin complex; C:intracellular membrane-bounded organelle; C:obsolete cytoplasmic part; F:unfolded protein binding	SOAP_k75_C1624775	0.568274	3.79e-05
ATP synthase subunit delta, mitochondrial-like	C:mitochondrial proton-transporting ATP synthase complex, catalytic sector F(1); P:proton motive force-driven ATP synthesis; F:proton-transporting ATP synthase activity, rotational mechanism	SOAP_k75_C1641051	0.587998	1.73e-05
60S ribosomal protein L11	P:ribosomal large subunit assembly; F:structural constituent of ribosome; P:translation; C:cytosolic large ribosomal subunit	SOAP_k75_C1650225	0.636163	2.02e-06
---NA---		SOAP_k75_C1666511	-0.409548	0.00471
complement C1q subcomponent subunit B-like		SOAP_k75_C1669138	-0.491033	0.00053
elongation factor 1-alpha	F:translation elongation factor activity; F:GTPase activity; F:GTP binding; P:translational elongation	SOAP_k75_C1734184	0.434508	0.00255
Transcription intermediary factor 1-beta		SOAP_k75_C1736930	-0.459668	0.00131
ATP synthase subunit alpha, mitochondrial-like	C:mitochondrial proton-transporting ATP synthase complex, catalytic sector F(1); F:ATP binding; P:proton motive force-driven ATP synthesis; F:ATP hydrolysis activity; F:ADP binding; F:proton-transporting ATP synthase activity, rotational mechanism	SOAP_k75_C1741532	0.659197	6.31e-07
heterogeneous nuclear ribonucleoprotein H3-like	F:RNA binding	SOAP_k75_C1743882	0.465765	0.00111
uncharacterized protein LOC110460860	F:calcium ion binding	SOAP_k75_C1752126	0.386894	0.0079
nucleoside diphosphate kinase homolog 5-like	F:nucleoside diphosphate kinase activity; P:nucleoside diphosphate phosphorylation; P:GTP biosynthetic process; P:UTP biosynthetic process; P:CTP biosynthetic process; P:spermatid differentiation; P:negative regulation of oxidative stress-induced intrinsic apoptotic signaling pathway	SOAP_k75_scaffold102867	0.331385	0.0245
peptidyl-prolyl cis-trans isomerase B	P:protein peptidyl-prolyl isomerization; F:peptidyl-prolyl cis-trans isomerase activity; F:collagen binding; F:cyclosporin A binding; C:protein-containing complex; P:protein refolding; C:obsolete endoplasmic reticulum part; P:positive regulation by host of viral process; F:unfolded protein binding; P:chaperone-mediated protein folding; P:negative regulation of collagen fibril organization	SOAP_k75_scaffold111385	0.506494	0.000329
outer dense fiber protein 3-like		SOAP_k75_scaffold129450	0.358483	0.0144
pyruvate dehydrogenase E1 component subunit beta, mitochondrial-like	F:pyruvate dehydrogenase (acetyl-transferring) activity; P:acetyl-CoA biosynthetic process from pyruvate; P:pigmentation; P:obsolete oxidation-reduction process	SOAP_k75_scaffold34913	0.531878	0.000142
lamin-L(II)-like isoform X5		SOAP_k75_scaffold53288	0.436952	0.0024
dynein intermediate chain 3, ciliary-like isoform X1		SOAP_k75_scaffold56805	0.572662	3.2e-05
ubiquitin carboxyl-terminal hydrolase-like	P:proteolysis; F:cysteine-type peptidase activity; P:cellular process	SOAP_k75_scaffold60893	0.349729	0.0172
T9SS type A sorting domain-containing protein		SOAP_k75_scaffold66695	0.356671	0.015
PREDICTED: uncharacterized protein LOC105326636		SOAP_k75_scaffold76731	-0.404457	0.00531
tctex1 domain-containing protein 1	P:cilium assembly	SOAP_k85_C1040946	0.408623	0.00481
mitochondrial substrate carrier family protein ucpB-like	P:mitochondrial transport; C:integral component of membrane; C:mitochondrial membrane	SOAP_k85_C1145140	0.388181	0.00768
glutathione S-transferase A-like	F:glutathione transferase activity; C:cytoplasm; P:glutathione metabolic process; F:glutathione binding	SOAP_k85_C1147684	0.402527	0.00555
Tubulin beta-4B chain	P:microtubule cytoskeleton organization; P:mitotic cell cycle; F:GTPase activity; F:structural constituent of cytoskeleton; F:GTP binding; C:cytoplasm; C:microtubule	SOAP_k85_C1157400	0.505755	0.000336
mitochondrial-processing peptidase subunit beta	F:metalloendopeptidase activity; C:mitochondrial inner membrane; P:protein processing involved in protein targeting to mitochondrion; C:mitochondrial processing peptidase complex; F:metal ion binding	SOAP_k85_C1158110	0.627709	3.02e-06
Trifunctional enzyme subunit beta, mitochondrial	F:acyltransferase activity, transferring groups other than amino-acyl groups	SOAP_k85_C1158746	0.394124	0.00672
Trifunctional enzyme subunit alpha, mitochondrial	F:3-hydroxyacyl-CoA dehydrogenase activity; F:enoyl-CoA hydratase activity; F:ATP binding; P:fatty acid beta-oxidation; C:mitochondrial fatty acid beta-oxidation multienzyme complex	SOAP_k85_C1173230	0.401458	0.00569
radixin isoform X1	F:actin binding; C:cytoskeleton	SOAP_k85_C1177492	0.305611	0.0389
ATP synthase subunit e, mitochondrial-like		SOAP_k85_C721715	-0.546403	8.55e-05
cytochrome c oxidase subunit 6A2, mitochondrial-like	C:mitochondrion; C:membrane	SOAP_k85_C974450	0.365641	0.0125
enolase	C:phosphopyruvate hydratase complex; F:magnesium ion binding; F:phosphopyruvate hydratase activity; P:glycolytic process; C:integral component of membrane	SOAP_k85_scaffold102773	0.550987	7.25e-05
EF-hand domain-containing family member C2-like	F:calcium ion binding; C:microtubule; P:regulation of neuron projection development	SOAP_k85_scaffold102927	0.481025	0.000714
succinate dehydrogenase [ubiquinone] flavoprotein subunit, mitochondrial-like	C:mitochondrial inner membrane; P:tricarboxylic acid cycle; F:succinate dehydrogenase (ubiquinone) activity; P:electron transport chain; F:flavin adenine dinucleotide binding	SOAP_k85_scaffold21343	0.568099	3.82e-05
epidermal differentiation-specific protein-like		SOAP_k85_scaffold28613	0.414327	0.0042
calumenin-B-like isoform X1	F:calcium ion binding; C:endoplasmic reticulum	SOAP_k85_scaffold37119	0.669483	3.63e-07
radial spoke head protein 3 homolog		SOAP_k85_scaffold40898	0.688971	1.2e-07
Isocitrate dehydrogenase [NADP] cytoplasmic	F:magnesium ion binding; F:isocitrate dehydrogenase (NADP+) activity; C:mitochondrion; C:peroxisome; C:cytosol; P:tricarboxylic acid cycle; P:isocitrate metabolic process; P:NADP metabolic process; F:NAD binding	SOAP_k85_scaffold46565	0.505807	0.000336
Mitogen-activated protein kinase 14	P:MAPK cascade; F:MAP kinase activity; F:ATP binding; C:nucleus; C:cytoplasm; P:regulation of gene expression; P:cellular response to organic substance	SOAP_k85_scaffold528	0.291132	0.0497
polypyrimidine tract-binding protein 1-like isoform X4	F:nucleic acid binding	SOAP_k85_scaffold53449	0.530091	0.000151
heat shock protein 60	F:ATP binding; C:cytoplasm; P:protein refolding	SOAP_k85_scaffold54459	0.665452	4.52e-07
major egg antigen-like isoform X3		SOAP_k85_scaffold65052	-0.43922	0.00226
hypothetical protein AM593_04087, partial		SOAP_k85_scaffold87170	0.30384	0.0401
26S proteasome non-ATPase regulatory subunit 11A-like	F:structural molecule activity; P:ubiquitin-dependent protein catabolic process; C:proteasome regulatory particle, lid subcomplex; P:proteasome assembly	SOAP_k85_scaffold8740	0.324928	0.0276
proteasome subunit beta type-3	F:threonine-type endopeptidase activity; C:nucleus; C:cytoplasm; C:proteasome core complex, beta-subunit complex; P:proteasome-mediated ubiquitin-dependent protein catabolic process	SOAP_k85_scaffold89426	0.509101	0.000303
40S ribosomal protein S3	F:RNA binding; F:structural constituent of ribosome; P:translation; C:small ribosomal subunit	TransAb_k35_J782537	0.657534	6.89e-07
uncharacterized oxidoreductase At1g06690, chloroplastic-like	F:oxidoreductase activity; P:obsolete oxidation-reduction process	TransAb_k35_J790447	0.442116	0.0021
heat shock protein 90	F:ATP binding; C:cytosol; C:plasma membrane; P:protein folding; C:cell surface; C:protein-containing complex; P:cellular response to heat; C:perinuclear region of cytoplasm; P:protein stabilization; F:unfolded protein binding; F:disordered domain specific binding	TransAb_k35_R802680	0.450389	0.00168
hypothetical protein AM593_08320, partial		TransAb_k35_R807027	-0.37473	0.0103
proteasome subunit alpha type-6	C:P-body; F:RNA binding; F:threonine-type endopeptidase activity; C:nucleoplasm; C:polysome; P:proteasomal ubiquitin-independent protein catabolic process; C:nuclear matrix; C:proteasome core complex, alpha-subunit complex; P:proteasome-mediated ubiquitin-dependent protein catabolic process; F:NF-kappaB binding; P:positive regulation of NF-kappaB transcription factor activity	TransAb_k35_R810745	0.405716	0.00515
delta-1-pyrroline-5-carboxylate dehydrogenase, mitochondrial-like	F:1-pyrroline-5-carboxylate dehydrogenase activity; P:proline catabolic process to glutamate; F:oxidoreductase activity, acting on the aldehyde or oxo group of donors, NAD or NADP as acceptor; P:obsolete oxidation-reduction process	TransAb_k35_R812958	0.44319	0.00204
heme-binding protein 2-like	F:heme binding	TransAb_k35_R813582	0.449778	0.00171
heterogeneous nuclear ribonucleoprotein R-like isoform X2	F:RNA binding	TransAb_k35_R813674	0.597772	1.15e-05
---NA---		TransAb_k35_R813912	-0.339962	0.0208
calcyphosin-like protein isoform X1	F:calcium ion binding	TransAb_k35_R816822	0.319231	0.0306
14-3-3 protein epsilon isoform X1	F:monooxygenase activity; F:protein domain specific binding; P:obsolete oxidation-reduction process	TransAb_k35_R819017	0.651574	9.38e-07
60S acidic ribosomal protein P0	C:ribosome; P:ribosome biogenesis	TransAb_k35_R819723	0.549133	7.75e-05
syntenin-1-like isoform X1	P:chemical synaptic transmission; P:actin cytoskeleton organization; P:intracellular signal transduction	TransAb_k35_R820753	0.583896	2.05e-05
serine/threonine-protein kinase PAK 1-like isoform X3	F:nucleotide binding; F:protein kinase activity; P:phosphorylation	TransAb_k35_R822966	0.314175	0.0335
coiled-coil domain-containing protein 63-like	P:cilium movement; C:axoneme; P:outer dynein arm assembly	TransAb_k35_R823807	0.311976	0.0348
dihydrolipoyllysine-residue acetyltransferase component of pyruvate dehydrogenase complex, mitochondrial-like	F:dihydrolipoyllysine-residue acetyltransferase activity; C:mitochondrial matrix; P:pyruvate metabolic process; C:pyruvate dehydrogenase complex	TransAb_k35_R825654	0.757489	1.1e-09
T-complex protein 1 subunit zeta	F:ATP binding; C:chaperonin-containing T-complex; P:protein folding; F:unfolded protein binding	TransAb_k35_R835589	0.47584	0.000831
arginine kinase	F:arginine kinase activity; F:ATP binding; P:phosphorylation	TransAb_k35_R873583	0.297747	0.0445
gelsolin-like protein 2	F:binding; P:regulation of actin filament polymerization	TransAb_k35_R886462	0.51176	0.000278
ATP synthase subunit beta, mitochondrial	F:ATP binding; P:proton motive force-driven ATP synthesis; C:proton-transporting ATP synthase complex, catalytic core F(1); F:proton-transporting ATP synthase activity, rotational mechanism	TransAb_k35_S160916	0.701889	5.48e-08
proteasome subunit alpha type-3	F:threonine-type endopeptidase activity; C:nucleus; C:cytoplasm; P:ubiquitin-dependent protein catabolic process; C:proteasome core complex, alpha-subunit complex	TransAb_k35_S166619	-0.348506	0.0176
arginine kinase	F:arginine kinase activity; F:ATP binding; P:phosphorylation	TransAb_k35_S37271	0.760055	9e-10
14-3-3 protein beta/alpha-1	P:establishment of mitotic spindle orientation; P:cell fate specification; C:nucleus; C:cell cortex; P:protein export from nucleus; P:regulation of mitotic cell cycle; P:determination of adult lifespan; P:embryo development ending in birth or egg hatching; P:polarity specification of anterior/posterior axis; P:zygote asymmetric cell division; P:heat acclimation; F:protein domain specific binding;…	TransAb_k35_S401347	0.745261	2.84e-09
profilin	F:actin monomer binding; C:cytoskeleton; C:cell cortex; P:sequestering of actin monomers	TransAb_k35_S497171	-0.300292	0.0426
apextrin-like protein		TransAb_k35_S616446	-0.520315	0.00021
elongation factor 1-beta	F:translation elongation factor activity; C:eukaryotic translation elongation factor 1 complex; P:translational elongation	TransAb_k35_S62842	0.532843	0.000138
hypothetical protein		TransAb_k35_S689778	0.411848	0.00446
apextrin-like protein		TransAb_k35_S784885	-0.329785	0.0252
S-crystallin SL11	F:transferase activity	TransAb_k35_S894872	0.299571	0.0431
cathepsin D	F:aspartic-type endopeptidase activity; P:proteolysis	TransAb_k45_R458706	0.618758	4.58e-06
AB hydrolase superfamily protein C1039.03-like isoform X1	F:hydrolase activity	TransAb_k45_R473637	0.460035	0.0013
transitional endoplasmic reticulum ATPase	F:ATP binding; P:locomotory behavior; P:regulation of autophagy; F:hydrolase activity; P:regulation of proteasomal ubiquitin-dependent protein catabolic process; P:chordate embryonic development	TransAb_k45_R480500	0.566446	4.07e-05
protein singed-like	C:cytoplasm; C:cytoskeleton; P:actin filament organization; F:protein-macromolecule adaptor activity; F:actin filament binding	TransAb_k45_R486987	0.473853	0.00088
kyphoscoliosis peptidase		TransAb_k45_S106892	0.307563	0.0376
PREDICTED: uncharacterized protein LOC105346399 isoform X1		TransAb_k45_S171680	-0.347943	0.0178
40S ribosomal protein S18	F:structural constituent of ribosome; C:cytosol; C:ribosome; P:translation; F:rRNA binding	TransAb_k45_S243123	0.467311	0.00106
myosin regulatory light polypeptide 9	C:stress fiber; F:calcium ion binding; C:myosin II complex; C:Z disc; F:myosin heavy chain binding	TransAb_k45_S345952	0.331999	0.0242
Chloride intracellular channel exc-4		TransAb_k45_S433612	0.419334	0.00372
tubulin polymerization-promoting protein family member 3		TransAb_k45_S523906	-0.43477	0.00253
---NA---		TransAb_k55_R314515	0.350091	0.0171
stabilizer of axonemal microtubules 2-like isoform X2	F:microtubule binding	TransAb_k55_R316927	0.368732	0.0117
Serine hydroxymethyltransferase, mitochondrial	F:glycine hydroxymethyltransferase activity; F:methyltransferase activity; P:glycine biosynthetic process from serine; F:pyridoxal phosphate binding; P:methylation; P:tetrahydrofolate interconversion	TransAb_k55_R325556	0.396337	0.0064
Low molecular weight phosphotyrosine protein phosphatase	F:protein tyrosine phosphatase activity; P:protein dephosphorylation; C:obsolete cell part	TransAb_k55_S251256	0.334495	0.0231
macrophage migration inhibitory factor	P:positive regulation of protein phosphorylation; F:binding; P:response to stress; P:response to xenobiotic stimulus; P:response to external stimulus; P:response to abiotic stimulus; P:response to hormone; P:response to organic cyclic compound; P:response to lipid; P:regulation of cell population proliferation; C:obsolete intracellular part; P:animal organ development; P:positive regulation of tr…	TransAb_k55_S284479	0.490713	0.000536
Protein SET	C:nucleus; P:nucleosome assembly; P:neuromast development	TransAb_k55_S292044	0.592555	1.43e-05
guanine nucleotide-binding protein subunit beta-2-like 1	F:kinase activity; P:phosphorylation	TransAb_k55_S53127	0.343074	0.0196
glutathione S-transferase mu	F:glutathione transferase activity	TransAb_k65_R242081	0.39431	0.0067
40S ribosomal protein S3a	F:structural constituent of ribosome; C:nucleus; P:translation; C:cytosolic small ribosomal subunit; P:cell differentiation	TransAb_k65_S102851	0.297008	0.045
hypothetical protein AM593_01840, partial	C:membrane	TransAb_k65_S58843	-0.403141	0.00547
myosin essential light chain	F:calcium ion binding; C:myosin complex	TransAb_k75_R165208	0.374936	0.0102
myophilin isoform X1	F:protein binding	TransAb_k75_S158788	0.425879	0.00317
hypothetical protein KP79_PYT24339		TransAb_k75_S22475	-0.320528	0.0299
eukaryotic translation initiation factor 5A-1-like	F:translation initiation factor activity; F:translation elongation factor activity; P:translational initiation; P:translational frameshifting; F:ribosome binding; P:positive regulation of translational elongation; P:positive regulation of translational termination	TransAb_k75_S22515	0.298506	0.0439
uncharacterized protein C1orf194 homolog		TransAb_k85_S12441	0.349388	0.0173
serine/threonine-protein phosphatase 2A catalytic subunit beta isoform	F:phosphoprotein phosphatase activity; P:protein dephosphorylation	TransAb_k85_S61717	0.372232	0.0109
selenide, water dikinase	F:selenide, water dikinase activity; F:ATP binding; P:selenocysteine biosynthetic process; P:phosphorylation	TransAb_k85_S77142	-0.312064	0.0347
cell adhesion molecule 4-like		TRINITY_DN109237_c0_g1_i1	-0.423286	0.00338
Ribosomal protein S6 kinase beta-1	F:protein serine/threonine kinase activity; F:ATP binding; P:protein phosphorylation	TRINITY_DN179935_c0_g1_i1	0.395811	0.00647
Calcineurin B homologous protein 1	F:calcium ion binding	TRINITY_DN193296_c0_g1_i1	0.36339	0.0131
40S ribosomal protein S13	P:nuclear-transcribed mRNA catabolic process, nonsense-mediated decay; F:structural constituent of ribosome; F:protein binding; C:nucleoplasm; C:nucleolus; P:translation; P:SRP-dependent cotranslational protein targeting to membrane; C:postsynaptic density; P:viral transcription; C:cytosolic small ribosomal subunit; P:negative regulation of RNA splicing; F:mRNA 5'-UTR binding; F:small ribosomal s…	TRINITY_DN28065_c0_g1_i1	-0.431626	0.00274
rootletin-like isoform X8		TRINITY_DN2971_c0_g1_i1	0.310053	0.036
Cyclic GMP-AMP synthase		TRINITY_DN46868_c0_g1_i1	0.447326	0.00183
proteasome subunit beta type-2	F:threonine-type endopeptidase activity; C:nucleus; C:cytoplasm; C:proteasome core complex; P:proteolysis involved in protein catabolic process	TRINITY_DN48483_c0_g1_i1	0.564787	4.34e-05
calponin-2 isoform X1	F:actin binding; F:calmodulin binding; P:actomyosin structure organization	TRINITY_DN48487_c0_g1_i1	0.336403	0.0223
elongation factor 1-alpha	F:translation elongation factor activity; F:GTPase activity; F:GTP binding; P:translational elongation	TRINITY_DN48579_c0_g1_i2	0.30961	0.0363
CHAP domain-containing protein		TRINITY_DN48732_c0_g1_i2	-0.47257	0.000913
60S acidic ribosomal protein P1	F:structural constituent of ribosome; C:ribosome; P:translational elongation	TRINITY_DN50082_c2_g1_i1	0.648527	1.09e-06
40S ribosomal protein S16	P:maturation of SSU-rRNA from tricistronic rRNA transcript (SSU-rRNA, 5.8S rRNA, LSU-rRNA); F:RNA binding; F:structural constituent of ribosome; P:translation; C:cytosolic small ribosomal subunit	TRINITY_DN51399_c0_g2_i1	0.306819	0.0381
centrosomal protein of 290 kDa-like		TRINITY_DN51431_c2_g1_i1	-0.408047	0.00488
proteasome subunit alpha type-1-like	F:threonine-type endopeptidase activity; C:nucleus; C:cytoplasm; P:proteasomal ubiquitin-independent protein catabolic process; C:proteasome core complex, alpha-subunit complex; P:proteasome-mediated ubiquitin-dependent protein catabolic process	TRINITY_DN52022_c0_g2_i1	0.398778	0.00605
complement C1q-like protein 4		TRINITY_DN54422_c0_g1_i1	-0.374412	0.0104
Pfs, NACHT and Ankyrin domain protein		TRINITY_DN54535_c8_g4_i5	0.341137	0.0203
golgin subfamily A member 5-like isoform X1		TRINITY_DN56019_c2_g1_i5	0.309767	0.0362
aspartate aminotransferase, mitochondrial-like	F:L-aspartate:2-oxoglutarate aminotransferase activity; P:cellular amino acid metabolic process; P:biosynthetic process; F:pyridoxal phosphate binding	TRINITY_DN56192_c0_g1_i1	0.535653	0.000125
Collagen alpha-3(VI) chain		TRINITY_DN56887_c1_g1_i17	0.355924	0.0152
dihydropyrimidinase-like isoform X1	C:cytoplasm; F:hydrolase activity, acting on carbon-nitrogen (but not peptide) bonds	TRINITY_DN57552_c0_g2_i5	0.380469	0.0091
apextrin-like protein	C:membrane	TRINITY_DN57604_c1_g1_i4	-0.504824	0.000346
apextrin-like protein	C:membrane	TRINITY_DN57604_c1_g2_i2	-0.302158	0.0413
ATP synthase subunit b, mitochondrial-like		TRINITY_DN57857_c5_g1_i6	0.396846	0.00632
putative gastrointestinal growth factor xP4		TRINITY_DN58111_c1_g2_i3	-0.438194	0.00232
cilia- and flagella-associated protein 52-like	C:axoneme; C:ciliary basal body; P:cilium assembly	TRINITY_DN58322_c1_g1_i1	0.578324	2.56e-05
voltage-dependent anion-selective channel protein 2-like	C:mitochondrial outer membrane; F:voltage-gated anion channel activity; P:inorganic anion transport; P:anion transmembrane transport	TRINITY_DN58749_c3_g4_i1	0.683796	1.62e-07
neuralized pats1	P:metabolic process; F:transferase activity	TRINITY_DN58791_c5_g1_i6	-0.384594	0.00831
E3 ubiquitin-protein ligase DTX3L	P:cellular process	TRINITY_DN59348_c0_g1_i1	0.541557	0.000102
60S ribosomal protein L35a	F:structural constituent of ribosome; C:ribosome; P:translation	TRINITY_DN59598_c5_g1_i1	0.443392	0.00203
EOG090X0BSC	F:triose-phosphate isomerase activity; P:gluconeogenesis; P:glycolytic process	TRINITY_DN60279_c0_g1_i1	0.377213	0.00976
superoxide dismutase	F:superoxide dismutase activity; P:removal of superoxide radicals; F:metal ion binding; P:obsolete oxidation-reduction process	TRINITY_DN60360_c4_g1_i1	-0.631455	2.53e-06
AChain A, DIISOPROPYLFLUOROPHOSPHATASE	F:calcium ion binding; F:diisopropyl-fluorophosphatase activity	TRINITY_DN60489_c4_g1_i8	0.343512	0.0194
hydroxyacyl-coenzyme A dehydrogenase, mitochondrial	F:3-hydroxyacyl-CoA dehydrogenase activity; P:fatty acid metabolic process; P:obsolete oxidation-reduction process; F:NAD+ binding	TRINITY_DN60701_c0_g1_i1	0.348347	0.0177
uncharacterized protein LOC111111285 isoform X1		TRINITY_DN61094_c2_g1_i1	0.317076	0.0318
putative NAD(P)H:quinone oxidoreductase	C:cytosol; F:FMN binding; F:oxidoreductase activity; P:obsolete oxidation-reduction process	TRINITY_DN61732_c2_g1_i4	0.331079	0.0246
adenylate kinase 7-like	F:adenylate kinase activity; F:cytidylate kinase activity; F:ATP binding; C:membrane; P:phosphorylation; P:nucleoside monophosphate phosphorylation	TRINITY_DN61818_c0_g1_i1	0.50166	0.000383
serine/threonine-protein phosphatase 6 regulatory ankyrin repeat subunit A-like isoform X1		TRINITY_DN61945_c0_g1_i2	0.599174	1.08e-05
Electron transfer flavoprotein subunit alpha, mitochondrial	F:electron transfer activity; P:electron transport chain; F:flavin adenine dinucleotide binding	TRINITY_DN62105_c0_g1_i1	0.345789	0.0186
poly [ADP-ribose] polymerase 1		TRINITY_DN62290_c2_g5_i1	0.445812	0.0019
Tubulin beta-2C chain	F:GTPase activity; F:structural constituent of cytoskeleton; F:GTP binding; C:cytoplasm; C:microtubule; P:cytoskeleton organization; P:microtubule-based process	TRINITY_DN62345_c3_g3_i1	0.380531	0.00909
tubulin beta chain	F:GTPase activity; F:structural constituent of cytoskeleton; F:GTP binding; C:cytoplasm; C:microtubule; P:cytoskeleton organization; P:microtubule-based process	TRINITY_DN62345_c3_g6_i1	0.299448	0.0432
coiled-coil domain-containing protein 105-like		TRINITY_DN62387_c3_g1_i3	0.398253	0.00612
malate dehydrogenase, mitochondrial-like	C:mitochondrion; P:carbohydrate metabolic process; P:tricarboxylic acid cycle; P:malate metabolic process; F:L-malate dehydrogenase activity	TRINITY_DN62610_c2_g1_i5	0.452718	0.00158
laminin subunit alpha-1	P:regulation of biological process	TRINITY_DN64308_c2_g1_i3	-0.322109	0.029
ATPase inhibitor mai-2, mitochondrial-like	C:mitochondrion; P:heme biosynthetic process; P:negative regulation of ATP-dependent activity; F:ATPase inhibitor activity; F:ATPase binding	TRINITY_DN64833_c3_g1_i1	-0.46112	0.00126
alcohol dehydrogenase class-3-like	F:alcohol dehydrogenase activity, zinc-dependent; C:cytosol; P:ethanol oxidation; F:zinc ion binding; P:formaldehyde catabolic process; F:S-(hydroxymethyl)glutathione dehydrogenase activity	TRINITY_DN65245_c0_g1_i1	0.381768	0.00884
probable methylmalonate-semialdehyde dehydrogenase [acylating], mitochondrial	F:methylmalonate-semialdehyde dehydrogenase (acylating) activity; C:mitochondrion; P:thymine catabolic process; P:valine catabolic process; F:malonate-semialdehyde dehydrogenase (acetylating) activity; P:obsolete oxidation-reduction process	TRINITY_DN65308_c0_g1_i3	0.62314	3.74e-06
ankyrin repeat domain-containing protein 50-like		TRINITY_DN65629_c0_g1_i3	0.573567	3.09e-05
vesicle-fusing ATPase 1-like	F:ATP binding; F:ATP hydrolysis activity; P:SNARE complex disassembly	TRINITY_DN65893_c0_g1_i1	0.317472	0.0316
Heavy metal-binding protein HIP		TRINITY_DN66461_c0_g2_i1	-0.446606	0.00186
collagen alpha-1(XI) chain-like	C:obsolete extracellular region part	TRINITY_DN67273_c1_g1_i1	0.377625	0.00967
cytosolic non-specific dipeptidase-like	P:proteolysis; F:metallopeptidase activity; F:dipeptidase activity; F:metal ion binding	TRINITY_DN67478_c2_g1_i3	0.604062	8.79e-06
MAU2 chromatid cohesion factor homolog	P:mitotic sister chromatid cohesion	TRINITY_DN68629_c4_g1_i4	-0.423331	0.00337
BAG family molecular chaperone regulator 3-like		TRINITY_DN68946_c1_g1_i1	-0.378694	0.00945
myosin heavy chain	F:cytoskeletal motor activity; F:calmodulin binding; F:ATP binding; C:myofibril; C:myosin filament; F:actin filament binding	TRINITY_DN69912_c2_g4_i1	0.293853	0.0475
succinate-semialdehyde dehydrogenase, mitochondrial-like isoform X2	F:succinate-semialdehyde dehydrogenase (NAD+) activity; C:mitochondrion; F:succinate-semialdehyde dehydrogenase [NAD(P)+] activity; P:gamma-aminobutyric acid catabolic process; P:obsolete oxidation-reduction process	TRINITY_DN70066_c1_g1_i1	0.47866	0.000766
alpha-aminoadipic semialdehyde dehydrogenase-like	F:oxidoreductase activity, acting on the aldehyde or oxo group of donors, NAD or NADP as acceptor; P:obsolete oxidation-reduction process	TRINITY_DN70412_c0_g1_i3	0.409618	0.0047
NADH-ubiquinone oxidoreductase 75 kDa subunit, mitochondrial-like	C:mitochondrial respiratory chain complex I; F:NADH dehydrogenase (ubiquinone) activity; F:electron transfer activity; P:ATP synthesis coupled electron transport; C:plasma membrane respiratory chain complex I; F:4 iron, 4 sulfur cluster binding	TRINITY_DN70682_c0_g2_i1	0.410746	0.00458
low-density lipoprotein receptor-related protein 4-like isoform X1	C:membrane	TRINITY_DN70686_c0_g1_i2	0.383369	0.00854
15-hydroxyprostaglandin dehydrogenase [NAD(+)]-like		TRINITY_DN71740_c1_g1_i5	0.487413	0.000591
von Willebrand factor D and EGF domain-containing protein-like		TRINITY_DN72057_c0_g1_i3	0.347143	0.0181
protein CutA homolog isoform X1	P:response to metal ion; C:membrane	TRINITY_DN72710_c0_g1_i5	0.309968	0.036
UTP--glucose-1-phosphate uridylyltransferase isoform X2	F:UTP:glucose-1-phosphate uridylyltransferase activity; P:UDP-glucose metabolic process	TRINITY_DN73549_c1_g1_i10	0.346402	0.0184
60S ribosomal protein L35	P:maturation of LSU-rRNA from tricistronic rRNA transcript (SSU-rRNA, 5.8S rRNA, LSU-rRNA); F:mRNA binding; F:structural constituent of ribosome; P:translation; C:cytosolic large ribosomal subunit; P:erythrocyte differentiation; P:chordate embryonic development; P:regulation of cell cycle	TRINITY_DN73692_c3_g1_i1	-0.370137	0.0113
peptidyl-prolyl cis-trans isomerase-like 6	P:protein peptidyl-prolyl isomerization; F:peptidyl-prolyl cis-trans isomerase activity; F:cyclosporin A binding; P:protein refolding; F:unfolded protein binding	TRINITY_DN74380_c0_g1_i5	0.400523	0.00581
integrin alpha-PS1-like		TRINITY_DN74477_c0_g1_i1	0.35252	0.0163
cystathionine gamma-lyase-like	F:cystathionine gamma-lyase activity; C:cytoplasm; C:integral component of membrane; P:cysteine biosynthetic process via cystathionine; P:transsulfuration; F:pyridoxal phosphate binding	TRINITY_DN74625_c1_g1_i1	0.403936	0.00537
branched-chain-amino-acid aminotransferase, cytosolic-like	C:mitochondrion; P:leucine biosynthetic process; P:valine biosynthetic process; F:L-leucine transaminase activity; F:L-valine transaminase activity; F:L-isoleucine transaminase activity	TRINITY_DN74660_c1_g2_i4	0.536225	0.000123
putative uncharacterized oxidoreductase YDR541C	F:3-beta-hydroxy-delta5-steroid dehydrogenase activity; P:steroid biosynthetic process; C:integral component of membrane; F:obsolete coenzyme binding; P:obsolete oxidation-reduction process	TRINITY_DN75552_c1_g1_i5	0.532109	0.000141
methylmalonyl-CoA epimerase, mitochondrial-like isoform X1	F:methylmalonyl-CoA epimerase activity; P:L-methylmalonyl-CoA metabolic process	TRINITY_DN75900_c1_g1_i3	-0.325901	0.0271
S-formylglutathione hydrolase	C:cytosol; F:S-formylglutathione hydrolase activity; F:identical protein binding; P:formaldehyde catabolic process; F:carboxylic ester hydrolase activity	TRINITY_DN76251_c1_g1_i6	0.522586	0.000195
GDP-L-fucose synthase-like	P:GDP-L-fucose biosynthetic process; F:GDP-L-fucose synthase activity; F:obsolete coenzyme binding; P:obsolete oxidation-reduction process	TRINITY_DN77659_c0_g1_i2	0.367778	0.0119
altered inheritance of mitochondria protein 3-like isoform X4		TRINITY_DN77685_c1_g1_i3	0.432225	0.0027
hypothetical protein AM593_03349, partial		TRINITY_DN77720_c5_g2_i1	0.440903	0.00216
coiled-coil domain-containing protein 39-like	C:extracellular region; C:axoneme; P:inner dynein arm assembly; P:cilium-dependent cell motility; P:epithelial cilium movement involved in determination of left/right asymmetry	TRINITY_DN77834_c0_g2_i3	0.384679	0.0083
lupus La protein homolog	F:nucleic acid binding	TRINITY_DN78532_c3_g1_i5	0.302497	0.041
glutathione reductase, mitochondrial-like	F:glutathione-disulfide reductase (NADPH) activity; C:cytoplasm; P:glutathione metabolic process; F:electron transfer activity; P:electron transport chain; P:cell redox homeostasis; F:flavin adenine dinucleotide binding; F:NADP binding; P:cellular oxidant detoxification	TRINITY_DN78949_c6_g3_i1	0.354717	0.0156
microtubule-associated protein futsch isoform X1	P:signal transduction; C:integral component of membrane; F:kinase activity; C:nucleotide-activated protein kinase complex; P:regulation of protein kinase activity	TRINITY_DN79269_c1_g2_i5	0.296283	0.0456
rab GDP dissociation inhibitor beta	F:Rab GDP-dissociation inhibitor activity; F:GTPase activator activity; C:cytoplasm; P:small GTPase mediated signal transduction; P:protein transport; P:vesicle-mediated transport; F:small GTPase binding; P:positive regulation of GTPase activity	TRINITY_DN79291_c2_g2_i1	0.478344	0.000773
uncharacterized protein C1orf158 homolog		TRINITY_DN79368_c3_g1_i5	0.30726	0.0378
twitchin-like isoform X1	F:protein kinase activity; F:ATP binding; P:protein phosphorylation	TRINITY_DN79455_c0_g1_i1	0.67837	2.21e-07
nicotinamide phosphoribosyltransferase-like	F:nicotinate-nucleotide diphosphorylase (carboxylating) activity; P:NAD biosynthetic process	TRINITY_DN79460_c2_g1_i1	0.339327	0.0211
uncharacterized protein LOC111109177		TRINITY_DN79679_c1_g1_i8	-0.460343	0.00129
major vault protein-like	C:nucleus; C:cytoplasm	TRINITY_DN80314_c3_g1_i1	0.588076	1.73e-05
Mn-superoxide dismutase	F:superoxide dismutase activity; P:removal of superoxide radicals; F:metal ion binding; P:obsolete oxidation-reduction process	TRINITY_DN80525_c4_g3_i2	0.534304	0.000131
cytosolic 10-formyltetrahydrofolate dehydrogenase-like	F:aldehyde dehydrogenase (NAD+) activity; C:cytoplasm; P:one-carbon metabolic process; P:biosynthetic process; P:10-formyltetrahydrofolate catabolic process; F:formyltetrahydrofolate dehydrogenase activity; F:hydroxymethyl-, formyl- and related transferase activity; P:obsolete oxidation-reduction process	TRINITY_DN80888_c2_g1_i1	0.334463	0.0231
Histone-lysine N-methyltransferase 2A	F:DNA binding; C:nucleus; F:histone-lysine N-methyltransferase activity; P:histone lysine methylation; F:metal ion binding	TRINITY_DN81160_c1_g1_i1	0.346245	0.0184
choline dehydrogenase, mitochondrial-like	F:choline dehydrogenase activity; F:hydrolase activity; P:glycine betaine biosynthetic process from choline; F:flavin adenine dinucleotide binding; P:obsolete oxidation-reduction process	TRINITY_DN81313_c2_g2_i1	0.306626	0.0382
pol-like protein		TRINITY_DN81488_c1_g1_i2	-0.325691	0.0272
tropomodulin-like isoform X2	F:tropomyosin binding; P:pointed-end actin filament capping	TRINITY_DN82136_c0_g2_i5	0.342732	0.0197
polyadenylate-binding protein 1	F:mRNA 3'-UTR binding; C:nucleus; C:cytosol; F:poly(A) binding; F:poly(U) RNA binding; C:cytoplasmic stress granule	TRINITY_DN82231_c1_g3_i1	0.352544	0.0163
integrin-linked protein kinase-like isoform X2	F:protein kinase activity; F:ATP binding; P:protein phosphorylation; P:integrin-mediated signaling pathway	TRINITY_DN82232_c1_g1_i2	0.304577	0.0396
Protocadherin Fat 4		TRINITY_DN82447_c3_g1_i1	0.560921	5.02e-05
protocadherin Fat 4		TRINITY_DN83724_c0_g1_i1	0.39998	0.00588
WD repeat and FYVE domain-containing protein 3-like isoform X1	F:metal ion binding	Velvet_k35_Velvet_k35_Locus_10194_Transcript_14_Confidence_0.897_Length_13375	-0.468574	0.00102
tektin-1	C:microtubule cytoskeleton; P:cilium assembly; P:cilium movement involved in cell motility	Velvet_k35_Velvet_k35_Locus_10383_Transcript_13_Confidence_0.833_Length_2055	0.351354	0.0167
citrate synthase, mitochondrial-like	F:citrate (Si)-synthase activity; C:mitochondrial matrix; P:carbohydrate metabolic process; P:tricarboxylic acid cycle; P:citrate metabolic process; P:response to activity	Velvet_k35_Velvet_k35_Locus_10617_Transcript_12_Confidence_0.750_Length_2316	0.598045	1.14e-05
polyadenylate-binding protein 4-like	F:RNA binding; C:cytoplasm	Velvet_k35_Velvet_k35_Locus_10690_Transcript_1523_Confidence_0.449_Length_6322	-0.301401	0.0418
uncharacterized protein LOC110464961 isoform X4		Velvet_k35_Velvet_k35_Locus_1078_Transcript_1010_Confidence_0.595_Length_7635	0.295695	0.046
Enoyl-CoA hydratase, mitochondrial	F:enoyl-CoA hydratase activity; C:mitochondrion; P:fatty acid beta-oxidation	Velvet_k35_Velvet_k35_Locus_12871_Transcript_35_Confidence_0.750_Length_1392	0.590501	1.56e-05
heat shock 70 kDa protein 12A-like		Velvet_k35_Velvet_k35_Locus_13746_Transcript_1822_Confidence_0.300_Length_2947	0.477338	0.000796
serine/threonine-protein kinase PAK 3-like isoform X3	F:protein serine/threonine kinase activity; F:ATP binding; P:protein phosphorylation; P:actin filament organization; P:regulation of apoptotic process	Velvet_k35_Velvet_k35_Locus_1499_Transcript_310_Confidence_0.222_Length_2324	0.399433	0.00596
MICOS complex subunit MIC60-like	C:mitochondrial inner membrane; C:integral component of membrane	Velvet_k35_Velvet_k35_Locus_1577_Transcript_11_Confidence_1.000_Length_2420	0.530942	0.000147
reticulocyte-binding protein PFD0110w isoform X3		Velvet_k35_Velvet_k35_Locus_16204_Transcript_12_Confidence_0.909_Length_2014	0.518637	0.000222
G-protein coupled receptor 158	C:membrane	Velvet_k35_Velvet_k35_Locus_16801_Transcript_1011_Confidence_0.435_Length_5163	0.537532	0.000117
protein FAM193A-like isoform X1		Velvet_k35_Velvet_k35_Locus_18912_Transcript_34_Confidence_0.444_Length_4887	-0.361016	0.0137
heterogeneous nuclear ribonucleoprotein 87F-like isoform X3	F:mRNA binding; P:germ cell development	Velvet_k35_Velvet_k35_Locus_1924_Transcript_910_Confidence_0.106_Length_2196	0.379049	0.00938
ubiquitin-like modifier-activating enzyme 1	F:ATP binding; P:axonogenesis; F:ubiquitin-like modifier activating enzyme activity; P:protein modification process	Velvet_k35_Velvet_k35_Locus_20230_Transcript_410_Confidence_0.414_Length_5674	0.428261	0.00299
aldehyde dehydrogenase, mitochondrial-like	P:somitogenesis; F:retinal dehydrogenase activity; P:liver development; F:aldehyde dehydrogenase (NAD+) activity; P:determination of left/right symmetry; P:hindbrain morphogenesis; P:central nervous system myelination; P:myelination in peripheral nervous system; P:fin regeneration; P:pectoral fin development; P:pronephric duct morphogenesis; P:retinol metabolic process; P:axial mesoderm developme…	Velvet_k35_Velvet_k35_Locus_2047_Transcript_23_Confidence_0.714_Length_2220	0.336339	0.0223
alpha-centractin	P:establishment of mitotic spindle orientation; F:ATP binding; C:centrosome; C:dynactin complex; P:nuclear migration along microtubule; C:cell cortex region; F:cytoskeletal protein-membrane anchor activity	Velvet_k35_Velvet_k35_Locus_20523_Transcript_1414_Confidence_0.500_Length_5610	0.333471	0.0235
Protein phosphatase inhibitor 2	P:regulation of phosphoprotein phosphatase activity	Velvet_k35_Velvet_k35_Locus_22008_Transcript_13_Confidence_0.920_Length_3478	-0.316937	0.0319
Sulfide:quinone oxidoreductase, mitochondrial	C:mitochondrial inner membrane; P:sulfide oxidation, using sulfide:quinone oxidoreductase; F:sulfide:quinone oxidoreductase activity; F:FAD binding	Velvet_k35_Velvet_k35_Locus_22202_Transcript_1010_Confidence_0.417_Length_2148	-0.371209	0.0111
tektin-3-like isoform X1		Velvet_k35_Velvet_k35_Locus_22535_Transcript_16_Confidence_0.267_Length_3927	0.42248	0.00345
Adenylyl cyclase-associated protein 1	F:protein binding; P:cytoskeleton organization; P:anatomical structure morphogenesis	Velvet_k35_Velvet_k35_Locus_22613_Transcript_16_Confidence_0.533_Length_3358	0.695541	8.1e-08
echinoderm microtubule-associated protein-like 2 isoform X2		Velvet_k35_Velvet_k35_Locus_2854_Transcript_1114_Confidence_0.397_Length_5116	0.374401	0.0104
uncharacterized protein LOC110466721		Velvet_k35_Velvet_k35_Locus_29573_Transcript_13_Confidence_0.727_Length_1177	-0.373692	0.0105
heat shock 70 kDa protein 12A-like		Velvet_k35_Velvet_k35_Locus_29838_Transcript_34_Confidence_0.609_Length_2369	-0.326724	0.0267
hemicentin-1-like isoform X2		Velvet_k35_Velvet_k35_Locus_31614_Transcript_23_Confidence_0.500_Length_12340	-0.399579	0.00594
isochorismatase domain-containing protein 1-like	F:catalytic activity; C:cytoplasm	Velvet_k35_Velvet_k35_Locus_3996_Transcript_17_Confidence_0.207_Length_1116	0.639487	1.72e-06
heterogeneous nuclear ribonucleoprotein U-like protein 1		Velvet_k35_Velvet_k35_Locus_413_Transcript_1616_Confidence_0.411_Length_3978	0.444401	0.00197
villin-1-like isoform X1	P:regulation of actin filament polymerization; F:ion binding; F:actin filament binding	Velvet_k35_Velvet_k35_Locus_44_Transcript_855862_Confidence_0.009_Length_4008	0.335972	0.0224
ATP-dependent RNA helicase DHX36-like	F:nucleotide binding; F:hydrolase activity	Velvet_k35_Velvet_k35_Locus_4506_Transcript_1117_Confidence_0.275_Length_4545	0.399358	0.00597
toll-like receptor 13	P:signal transduction; C:integral component of membrane; P:innate immune response	Velvet_k35_Velvet_k35_Locus_49_Transcript_26_Confidence_0.357_Length_2187	0.339898	0.0208
Carboxypeptidase D	F:carboxypeptidase activity	Velvet_k35_Velvet_k35_Locus_49157_Transcript_16_Confidence_0.821_Length_5822	-0.425417	0.00321
tripartite motif-containing protein 45		Velvet_k35_Velvet_k35_Locus_50623_Transcript_36_Confidence_0.533_Length_2312	0.625724	3.32e-06
neuronal acetylcholine receptor subunit alpha-2 isoform X1	F:transmembrane signaling receptor activity; F:extracellular ligand-gated ion channel activity; C:integral component of membrane; P:ion transmembrane transport; C:cell periphery	Velvet_k35_Velvet_k35_Locus_50853_Transcript_16_Confidence_0.650_Length_1116	-0.368045	0.0119
dynein beta chain, ciliary-like	F:microtubule motor activity; F:ATP binding; C:cytoplasm; C:microtubule; P:microtubule-based movement; P:cell projection organization; C:dynein complex; C:motile cilium	Velvet_k35_Velvet_k35_Locus_5329_Transcript_1011_Confidence_0.608_Length_14078	-0.464361	0.00115
septin-2-like isoform X2	F:GTP binding	Velvet_k35_Velvet_k35_Locus_548_Transcript_1018_Confidence_0.622_Length_6039	0.443673	0.00201
Armadillo repeat-containing protein 4		Velvet_k35_Velvet_k35_Locus_5908_Transcript_310_Confidence_0.593_Length_4809	0.38908	0.00753
Glucose dehydrogenase [acceptor]		Velvet_k35_Velvet_k35_Locus_6094_Transcript_2837_Confidence_0.141_Length_4578	0.32839	0.0259
dynein gamma chain, flagellar outer arm-like	F:microtubule motor activity; F:ATP binding; P:microtubule-based movement; C:dynein complex	Velvet_k35_Velvet_k35_Locus_6450_Transcript_514_Confidence_0.427_Length_16942	-0.309756	0.0362
titin-like	P:signal transduction	Velvet_k35_Velvet_k35_Locus_668_Transcript_2937_Confidence_0.291_Length_15756	0.349912	0.0171
dynein heavy chain 10, axonemal-like isoform X1	F:microtubule motor activity; F:ATP binding; P:microtubule-based movement; C:dynein complex	Velvet_k35_Velvet_k35_Locus_6703_Transcript_36_Confidence_0.545_Length_14483	0.363985	0.0129
2-oxoglutarate dehydrogenase, mitochondrial-like isoform X1	F:oxidoreductase activity, acting on the aldehyde or oxo group of donors, disulfide as acceptor; P:obsolete oxidation-reduction process	Velvet_k35_Velvet_k35_Locus_6916_Transcript_412_Confidence_0.231_Length_5510	0.359731	0.0141
T-complex protein 1 subunit theta-like	F:ATP binding; C:cytoplasm; P:protein folding; F:unfolded protein binding	Velvet_k35_Velvet_k35_Locus_8238_Transcript_12_Confidence_0.750_Length_2908	0.420777	0.00359
methylcrotonoyl-CoA carboxylase subunit alpha, mitochondrial-like	F:extracellular ligand-gated ion channel activity; F:ATP binding; C:integral component of membrane; F:ligase activity; P:ion transmembrane transport; F:metal ion binding	Velvet_k35_Velvet_k35_Locus_8560_Transcript_1819_Confidence_0.562_Length_4592	0.308944	0.0367
trichohyalin-like isoform X2		Velvet_k35_Velvet_k35_Locus_8656_Transcript_17_Confidence_0.520_Length_6404	0.343686	0.0194
dynein heavy chain 12, axonemal-like isoform X6	F:microtubule motor activity; F:ATP binding; P:microtubule-based movement; C:dynein complex	Velvet_k35_Velvet_k35_Locus_984_Transcript_310_Confidence_0.458_Length_13150	0.316469	0.0321
tankyrase-like protein	F:glycosyltransferase activity; P:protein metabolic process	Velvet_k35_Velvet_k35_Locus_9943_Transcript_34_Confidence_0.632_Length_10086	0.482611	0.000682
FAS-associated death domain protein	F:cysteine-type endopeptidase activity; P:proteolysis; P:signal transduction; P:regulation of apoptotic process	Velvet_k45_Velvet_k45_Locus_11281_Transcript_78_Confidence_0.636_Length_1002	0.418342	0.00381
flocculation protein FLO11-like isoform X4		Velvet_k45_Velvet_k45_Locus_11927_Transcript_13_Confidence_0.714_Length_6754	-0.315079	0.0329
Tubulin alpha-1 chain	P:microtubule cytoskeleton organization; P:mitotic cell cycle; F:GTPase activity; F:structural constituent of cytoskeleton; F:GTP binding; C:cytoplasm; C:spindle; C:microtubule	Velvet_k45_Velvet_k45_Locus_131620_Transcript_11_Confidence_1.000_Length_1410	0.359035	0.0143
E3 ubiquitin-protein ligase rnf213-alpha-like isoform X3		Velvet_k45_Velvet_k45_Locus_13302_Transcript_4148_Confidence_0.594_Length_15572	0.599741	1.06e-05
phenylalanine--tRNA ligase beta subunit-like	F:magnesium ion binding; F:RNA binding; F:phenylalanine-tRNA ligase activity; F:ATP binding; P:phenylalanyl-tRNA aminoacylation; C:phenylalanine-tRNA ligase complex	Velvet_k45_Velvet_k45_Locus_15067_Transcript_1219_Confidence_0.227_Length_2525	0.47204	0.000926
histone H2B	C:nucleosome; F:DNA binding; C:nucleus; F:protein heterodimerization activity	Velvet_k45_Velvet_k45_Locus_154273_Transcript_11_Confidence_1.000_Length_385	-0.375303	0.0102
CLIP-associating protein 1-like isoform X10		Velvet_k45_Velvet_k45_Locus_15976_Transcript_312_Confidence_0.558_Length_7400	-0.347963	0.0178
tetratricopeptide repeat protein 25 isoform X4		Velvet_k45_Velvet_k45_Locus_17359_Transcript_713_Confidence_0.525_Length_7042	0.699437	6.38e-08
tripartite motif-containing protein 5-like		Velvet_k45_Velvet_k45_Locus_177050_Transcript_11_Confidence_1.000_Length_1079	-0.325006	0.0275
actin-related protein 2/3 complex subunit 1A	F:actin binding; C:cytoplasm; C:Arp2/3 protein complex; P:Arp2/3 complex-mediated actin nucleation; C:muscle cell projection membrane	Velvet_k45_Velvet_k45_Locus_18972_Transcript_1010_Confidence_0.343_Length_1981	0.551175	7.2e-05
dynein beta chain, ciliary-like	F:microtubule motor activity; F:ATP binding; C:cytoplasm; C:microtubule; P:microtubule-based movement; P:cell projection organization; C:dynein complex; C:motile cilium	Velvet_k45_Velvet_k45_Locus_2048_Transcript_1718_Confidence_0.353_Length_14471	0.310505	0.0357
3-hydroxyisobutyrate dehydrogenase, mitochondrial-like	P:valine catabolic process; F:3-hydroxyisobutyrate dehydrogenase activity; F:NADP binding; F:NAD binding; P:obsolete oxidation-reduction process	Velvet_k45_Velvet_k45_Locus_21576_Transcript_312_Confidence_0.350_Length_1490	0.306107	0.0386
cytoplasmic dynein 1 intermediate chain 2-like isoform X13	C:cytoplasmic dynein complex; P:microtubule-based movement	Velvet_k45_Velvet_k45_Locus_22024_Transcript_210_Confidence_0.485_Length_2946	0.340441	0.0206
dynein intermediate chain 2, ciliary-like isoform X2		Velvet_k45_Velvet_k45_Locus_23261_Transcript_23_Confidence_0.500_Length_2510	0.486769	0.000603
cubilin-like isoform X2		Velvet_k45_Velvet_k45_Locus_2362_Transcript_611_Confidence_0.625_Length_5154	0.34504	0.0189
heterogeneous nuclear ribonucleoprotein L-like isoform X4	F:RNA binding	Velvet_k45_Velvet_k45_Locus_2550_Transcript_1120_Confidence_0.372_Length_3148	0.330635	0.0248
elongin-C	F:translation elongation factor activity; P:translational elongation; P:ubiquitin-dependent protein catabolic process	Velvet_k45_Velvet_k45_Locus_30016_Transcript_16_Confidence_0.083_Length_549	0.324417	0.0278
coatomer subunit alpha	C:Golgi membrane; F:structural molecule activity; P:intracellular protein transport; P:vesicle-mediated transport; C:COPI vesicle coat	Velvet_k45_Velvet_k45_Locus_30796_Transcript_11_Confidence_1.000_Length_3692	0.3667	0.0122
Protein disulfide-isomerase A6	C:obsolete cell; F:isomerase activity; P:cell redox homeostasis	Velvet_k45_Velvet_k45_Locus_32172_Transcript_1019_Confidence_0.618_Length_2940	0.317808	0.0314
heat shock 70 kDa protein 4-like	C:nucleus; C:cytosol	Velvet_k45_Velvet_k45_Locus_38666_Transcript_1013_Confidence_0.514_Length_4052	-0.386791	0.00792
hypothetical protein AM593_01443, partial		Velvet_k45_Velvet_k45_Locus_42032_Transcript_12_Confidence_0.833_Length_1600	0.434012	0.00258
uncharacterized protein LOC110448810 isoform X2		Velvet_k45_Velvet_k45_Locus_4384_Transcript_17_Confidence_0.538_Length_3192	0.320881	0.0297
Na(+)/H(+) exchange regulatory cofactor NHE-RF1-like isoform X2		Velvet_k45_Velvet_k45_Locus_44696_Transcript_14_Confidence_0.600_Length_2543	0.570657	3.46e-05
pyruvate kinase PKM-like isoform X4	F:magnesium ion binding; F:pyruvate kinase activity; P:glycolytic process; F:kinase activity; F:potassium ion binding	Velvet_k45_Velvet_k45_Locus_4578_Transcript_2126_Confidence_0.394_Length_4481	0.357107	0.0148
src substrate cortactin-like isoform X1	F:actin binding; F:oxidoreductase activity; P:actin filament polymerization; P:obsolete oxidation-reduction process	Velvet_k45_Velvet_k45_Locus_4822_Transcript_2430_Confidence_0.304_Length_3454	-0.694157	8.8e-08
Collagen alpha-4(VI) chain		Velvet_k45_Velvet_k45_Locus_5182_Transcript_1416_Confidence_0.167_Length_1283	-0.39671	0.00634
actin-5C	F:ATP binding; C:cytoplasm; C:cytoskeleton	Velvet_k45_Velvet_k45_Locus_60573_Transcript_24_Confidence_0.667_Length_1449	-0.566433	4.07e-05
60S ribosomal protein L23a	P:ribosomal large subunit assembly; F:structural constituent of ribosome; P:translation; C:cytosolic large ribosomal subunit	Velvet_k45_Velvet_k45_Locus_61067_Transcript_11_Confidence_1.000_Length_945	0.434585	0.00255
dihydropyrimidinase isoform X4	C:cytoplasm; F:hydrolase activity, acting on carbon-nitrogen (but not peptide) bonds	Velvet_k45_Velvet_k45_Locus_6573_Transcript_711_Confidence_0.500_Length_3334	0.550148	7.47e-05
glutamine--tRNA ligase-like	F:glutamine-tRNA ligase activity; F:ATP binding; C:cytoplasm; P:glutaminyl-tRNA aminoacylation	Velvet_k45_Velvet_k45_Locus_6844_Transcript_11_Confidence_1.000_Length_2791	0.361288	0.0136
palmitoyl-protein thioesterase 1-like	P:protein depalmitoylation; C:lysosome; P:receptor-mediated endocytosis; F:palmitoyl-(protein) hydrolase activity	Velvet_k45_Velvet_k45_Locus_7326_Transcript_3537_Confidence_0.028_Length_1698	-0.40822	0.00486
talin-1-like isoform X1		Velvet_k45_Velvet_k45_Locus_8346_Transcript_2837_Confidence_0.387_Length_12119	0.668383	3.86e-07
dynein heavy chain 5, axonemal-like isoform X3		Velvet_k45_Velvet_k45_Locus_8347_Transcript_1019_Confidence_0.574_Length_15918	0.30926	0.0365
nesprin-1-like isoform X1	F:actin binding; C:integral component of membrane	Velvet_k45_Velvet_k45_Locus_888_Transcript_146148_Confidence_0.227_Length_33902	0.387176	0.00785
OTU domain-containing protein 5-A		Velvet_k45_Velvet_k45_Locus_9322_Transcript_1516_Confidence_0.465_Length_1890	0.329377	0.0254
very low-density lipoprotein receptor-like		Velvet_k45_Velvet_k45_Locus_9482_Transcript_78_Confidence_0.375_Length_1332	-0.298021	0.0443
low titin quality protein		Velvet_k45_Velvet_k45_Locus_9702_Transcript_910_Confidence_0.343_Length_2641	-0.311688	0.035
transaldolase-like isoform X2	F:transaldolase activity; C:cytoplasm; P:carbohydrate metabolic process; P:pentose-phosphate shunt	Velvet_k55_Velvet_k55_Locus_10568_Transcript_13_Confidence_0.571_Length_1457	0.437711	0.00235
retinal dehydrogenase 1-like	F:oxidoreductase activity, acting on the aldehyde or oxo group of donors, NAD or NADP as acceptor; P:obsolete oxidation-reduction process	Velvet_k55_Velvet_k55_Locus_11965_Transcript_26_Confidence_0.625_Length_2414	0.590904	1.54e-05
helicase with zinc finger domain 2-like isoform X3		Velvet_k55_Velvet_k55_Locus_123087_Transcript_12_Confidence_0.889_Length_9501	-0.383558	0.00851
peripheral plasma membrane protein CASK isoform X6	F:protein kinase activity; F:ATP binding; P:protein phosphorylation	Velvet_k55_Velvet_k55_Locus_13181_Transcript_2122_Confidence_0.171_Length_5035	0.387287	0.00784
probable deferrochelatase/peroxidase YfeX	F:adenyl-nucleotide exchange factor activity; F:peroxidase activity; C:cytosol; P:protein folding; F:heme binding; F:protein homodimerization activity; P:regulation of catalytic activity; F:chaperone binding; P:obsolete oxidation-reduction process; P:cellular oxidant detoxification	Velvet_k55_Velvet_k55_Locus_14800_Transcript_311_Confidence_0.175_Length_1639	0.490468	0.000539
uncharacterized protein LOC110050220		Velvet_k55_Velvet_k55_Locus_15608_Transcript_1416_Confidence_0.413_Length_1869	0.320799	0.0297
[truncated: 71 more rows]
