# Supplementary material for: Multi-omics reveals largely distinct transcript- and protein-level responses to the environment in an intertidal mussel
Source: J Exp Biol. 2023 Nov 21;226(22):jeb245962. doi: 10.1242/jeb.245962 (PMC10690110; doi:10.1242/jeb.245962)
Supplement: Table S2. Overrepresented Gene Ontology (GO) functions and corresponding normalized expression values in each treatment (average±b 1 SEM) for differentially expressed transcripts in the (i) PCG v. POL, (ii) PCG vs. POH, and (iii) POL vs. POH treatment comparisons. No overrepresented functions were i [file jexbio-226-245962-TableS2.xlsx]

## Sheet: Sheet1
ContigID	GeneName	GOID	EFA (average +/- 1 SEM)	PFA (average +/- 1 SEM)	PCG (average +/- 1 SEM)	POL (average +/- 1 SEM)	POH (average +/- 1 SEM)	FDR
PCG v. POL-positive regulation of metabolic processes
SOAP_k55_scaffold59343	high mobility group-T protein-like	C:chromatin; C:cytoplasm; P:DNA recombination; P:chromatin remodeling; F:transcription factor binding; F:DNA binding, bending; F:2-alkenal reductase [NAD(P)+] activity; P:positive regulation of innate immune response; P:positive regulation of transcription by RNA polymerase II; P:obsolete oxidation-reduction process	1482 +/- 156	1661 +/- 169	2470 +/- 497	593 +/- 114	178 +/- 37	8.49766e-14
TRINITY_DN54073_c3_g1_i1	vinyl phenol reductase/superoxide dismutase	F:superoxide dismutase activity; C:obsolete cell; P:removal of superoxide radicals; P:cellular homeostasis; F:metal ion binding; P:regulation of cellular process; P:obsolete oxidation-reduction process	592 +/- 126	818 +/- 96	3246 +/- 736	1169 +/- 270	1484 +/- 225	1.28813e-06
TransAb_k55_S284479	macrophage migration inhibitory factor	P:positive regulation of protein phosphorylation; F:binding; P:response to stress; P:response to xenobiotic stimulus; P:response to external stimulus; P:response to abiotic stimulus; P:response to hormone; P:response to organic cyclic compound; P:response to lipid; P:regulation of cell population proliferation; C:obsolete intracellular part; P:animal organ development; P:positive regulation of tr…	24 +/- 4	30 +/- 6	69 +/- 15	33 +/- 7	9 +/- 2	0.00718784
TRINITY_DN63689_c1_g1_i5	high mobility group-T protein-like	C:chromatin; C:cytoplasm; P:DNA recombination; P:chromatin remodeling; F:transcription factor binding; F:DNA binding, bending; F:2-alkenal reductase [NAD(P)+] activity; P:positive regulation of innate immune response; P:positive regulation of transcription by RNA polymerase II; P:obsolete oxidation-reduction process	897 +/- 139	874 +/- 118	1545 +/- 446	549 +/- 114	204 +/- 70	0.0208003
Velvet_k55_Velvet_k55_Locus_3846_Transcript_108117_Confidence_0.309_Length_9000	probable chitinase 10	P:positive regulation of protein phosphorylation; F:hydrolase activity, hydrolyzing O-glycosyl compounds; C:extracellular region; P:carbohydrate metabolic process; P:chitin metabolic process; F:chitin binding; P:response to cytokine; P:positive regulation of intracellular signal transduction	1138 +/- 171	1363 +/- 214	2333 +/- 647	908 +/- 119	472 +/- 65	0.0294634
SOAP_k65_scaffold101197	histone H2A.V	C:nucleosome; C:euchromatin; C:heterochromatin; F:RNA polymerase II cis-regulatory region sequence-specific DNA binding; F:RNA polymerase II cis-regulatory region sequence-specific DNA binding; F:RNA polymerase II core promoter sequence-specific DNA binding; P:chromatin organization; F:nucleosomal DNA binding; P:positive regulation of transcription by RNA polymerase II; F:protein heterodimerizati…	1349 +/- 118	1792 +/- 213	1642 +/- 235	950 +/- 165	370 +/- 45	0.000126125
TRINITY_DN78413_c1_g2_i4	NK-tumor recognition protein	P:protein peptidyl-prolyl isomerization; F:transcription coregulator activity; F:peptidyl-prolyl cis-trans isomerase activity; P:regulation of transcription by RNA polymerase II; P:protein folding; C:mediator complex	4914 +/- 678	4625 +/- 661	6213 +/- 1154	4147 +/- 565	2237 +/- 237	0.0208003
SOAP_k35_C3403493	40S ribosomal protein S9	F:structural constituent of ribosome; F:rRNA binding; C:cytosolic small ribosomal subunit; P:positive regulation of translational fidelity	10873 +/- 1225	11394 +/- 1486	14065 +/- 2050	8788 +/- 1137	5655 +/- 526	0.0480835
TRINITY_DN54820_c5_g2_i1	60S ribosomal protein L5 isoform X1	P:ribosomal large subunit assembly; P:nuclear-transcribed mRNA catabolic process, nonsense-mediated decay; F:mRNA 3'-UTR binding; F:structural constituent of ribosome; C:nucleoplasm; C:nucleolus; C:endoplasmic reticulum; P:rRNA processing; P:SRP-dependent cotranslational protein targeting to membrane; F:5S rRNA binding; P:viral transcription; C:cytosolic large ribosomal subunit; F:ubiquitin prote…	17897 +/- 1462	19388 +/- 2448	22360 +/- 3687	15483 +/- 1804	11781 +/- 1114	0.0488844
Velvet_k85_Velvet_k85_Locus_23115_Transcript_13_Confidence_0.667_Length_1690	heterogeneous nuclear ribonucleoprotein K-like isoform X1	F:DNA binding; F:RNA binding; P:regulation of transcription by RNA polymerase II; P:RNA processing	4229 +/- 481	4287 +/- 561	5323 +/- 1419	3597 +/- 411	2239 +/- 285	0.0139227
PCG* v. POH-unfolded protein binding and protein folding
SOAP_k35_C3547244	glucose-regulated protein 94*	P:response to hypoxia; F:calcium ion binding; F:ATP binding; C:endoplasmic reticulum; P:protein folding; P:ubiquitin-dependent ERAD pathway; P:otolith tethering; C:perinuclear region of cytoplasm; P:defense response to Gram-positive bacterium; F:unfolded protein binding	16 +/- 11	4 +/- 3	15 +/- 15	26 +/- 15	0 +/- 0	0.0192094
TransAb_k75_S68801	peptidyl-prolyl cis-trans isomerase*	P:protein peptidyl-prolyl isomerization; F:peptidyl-prolyl cis-trans isomerase activity; P:protein folding	13 +/- 10	2 +/- 2	4 +/- 4	17 +/- 11	0 +/- 0	0.049729
Velvet_k35_Velvet_k35_Locus_15822_Transcript_11_Confidence_1.000_Length_1299	parkin coregulated gene protein*	C:cytosol; F:Hsp70 protein binding; C:vesicle; C:neuron projection; F:chaperone binding; F:Hsp90 protein binding; P:negative regulation of cell death	4191 +/- 366	4151 +/- 527	2107 +/- 317	2805 +/- 337	835 +/- 91	0.0184662
Velvet_k65_Velvet_k65_Locus_105654_Transcript_11_Confidence_1.000_Length_2223	heat shock protein 90*	F:ATP binding; C:cytosol; C:plasma membrane; P:protein export from nucleus; P:determination of adult lifespan; P:detection of chemical stimulus; C:cell surface; P:response to inorganic substance; F:ATP hydrolysis activity; P:positive regulation of phosphoprotein phosphatase activity; C:protein-containing complex; P:cellular response to heat; F:nuclear glucocorticoid receptor binding; P:dauer larv…	38 +/- 30	18 +/- 15	65 +/- 65	142 +/- 85	1 +/- 0	0.0299255
TRINITY_DN81301_c0_g1_i1	UDP-glucose:glycoprotein glucosyltransferase 1-like	F:UDP-glucose:glycoprotein glucosyltransferase activity; C:endoplasmic reticulum; P:protein N-linked glycosylation via asparagine; F:unfolded protein binding; P:ER-associated misfolded protein catabolic process; P:UDP-glucosylation	561 +/- 61	548 +/- 75	306 +/- 56	451 +/- 94	1088 +/- 157	1.89065e-17
Velvet_k75_Velvet_k75_Locus_6869_Transcript_1014_Confidence_0.641_Length_6626	calnexin-like isoform X1	F:calcium ion binding; C:endoplasmic reticulum; P:protein folding; C:integral component of membrane; C:obsolete organelle part; F:unfolded protein binding	1968 +/- 185	2018 +/- 227	987 +/- 213	1466 +/- 293	3873 +/- 572	3.02792e-16
SOAP_k75_scaffold88308	protein disulfide-isomerase A4-like	F:protein disulfide isomerase activity; C:endoplasmic reticulum; P:protein folding; C:cell surface; P:response to endoplasmic reticulum stress	191 +/- 33	183 +/- 23	105 +/- 36	282 +/- 87	455 +/- 76	3.77097e-10
Velvet_k55_Velvet_k55_Locus_43560_Transcript_16_Confidence_0.773_Length_3425	T-complex protein 1 subunit alpha-like	F:ATP binding; C:chaperonin-containing T-complex; P:protein folding; F:unfolded protein binding	1403 +/- 90	1605 +/- 181	1888 +/- 595	2078 +/- 481	3932 +/- 375	1.07034e-14
SOAP_k65_scaffold41604	prostaglandin E synthase 3	C:nucleus; C:cytosol; P:protein folding; F:chaperone binding; P:chaperone-mediated protein complex assembly; F:Hsp90 protein binding	558 +/- 51	586 +/- 67	656 +/- 170	635 +/- 74	1419 +/- 161	1.39174e-20
Velvet_k45_Velvet_k45_Locus_14623_Transcript_1114_Confidence_0.351_Length_4388	Stress-70 protein, mitochondrial	F:ATP binding; C:mitochondrion; F:ATP hydrolysis activity; F:heat shock protein binding; P:cellular response to heat; P:cellular response to unfolded protein; P:protein refolding; F:protein folding chaperone; F:unfolded protein binding; P:chaperone cofactor-dependent protein refolding; F:misfolded protein binding	1241 +/- 163	1460 +/- 298	1598 +/- 356	1790 +/- 289	3837 +/- 498	5.10664e-15
SOAP_k85_scaffold58982	peptidyl prolyl cis-trans isomerase B	P:protein peptidyl-prolyl isomerization; F:peptidyl-prolyl cis-trans isomerase activity; F:cyclosporin A binding; P:protein refolding; F:unfolded protein binding	546 +/- 65	583 +/- 89	393 +/- 141	729 +/- 174	963 +/- 145	4.90438e-11
TransAb_k35_R802680	heat shock protein 90	F:ATP binding; C:cytosol; C:plasma membrane; P:protein folding; C:cell surface; C:protein-containing complex; P:cellular response to heat; C:perinuclear region of cytoplasm; P:protein stabilization; F:unfolded protein binding; F:disordered domain specific binding	89972 +/- 12806	83370 +/- 12723	81442 +/- 20892	126053 +/- 25359	238884 +/- 18223	3.47706e-07
SOAP_k45_scaffold55738	heat shock cognate 71 kDa protein	C:Prp19 complex; F:G protein-coupled receptor binding; F:phosphatidylserine binding; F:ATP binding; C:nucleus; C:late endosome; C:cytosol; C:integral component of membrane; F:ATP hydrolysis activity; F:protein-macromolecule adaptor activity; F:heat shock protein binding; F:ubiquitin protein ligase binding; P:regulation of protein stability; P:protein refolding; P:positive regulation by host of vi…	50364 +/- 3174	59499 +/- 9019	64169 +/- 16510	143438 +/- 33827	177524 +/- 17308	3.87118e-19
Velvet_k35_Velvet_k35_Locus_12121_Transcript_19_Confidence_0.324_Length_2626	T-complex protein 1 subunit delta-like	F:ATP binding; C:chaperonin-containing T-complex; P:protein folding; F:unfolded protein binding	250 +/- 38	202 +/- 47	258 +/- 86	186 +/- 48	747 +/- 168	2.5732e-05
Velvet_k65_Velvet_k65_Locus_19735_Transcript_33_Confidence_0.600_Length_1677	calreticulin	F:calcium ion binding; C:endoplasmic reticulum; P:protein folding; F:unfolded protein binding	17976 +/- 1974	15804 +/- 1215	13761 +/- 3806	23577 +/- 3279	49811 +/- 6180	1.85622e-09
Velvet_k35_Velvet_k35_Locus_8238_Transcript_12_Confidence_0.750_Length_2908	T-complex protein 1 subunit theta-like	F:ATP binding; C:cytoplasm; P:protein folding; F:unfolded protein binding	545 +/- 62	553 +/- 75	462 +/- 128	383 +/- 73	1711 +/- 154	1.48671e-35
TRINITY_DN73662_c0_g2_i4	dnaJ homolog subfamily A member 1	F:G protein-coupled receptor binding; F:ATPase activator activity; F:ATP binding; C:nucleus; C:cytosol; P:protein folding; P:response to unfolded protein; P:spermatogenesis; P:response to heat; C:microtubule cytoskeleton; C:membrane; P:flagellated sperm motility; P:androgen receptor signaling pathway; F:Hsp70 protein binding; F:Tat protein binding; P:negative regulation of protein ubiquitination;…	397 +/- 61	372 +/- 56	248 +/- 75	350 +/- 50	1640 +/- 383	1.61974e-14
Velvet_k55_Velvet_k55_Locus_43909_Transcript_1010_Confidence_0.600_Length_3416	glucose-regulated protein 94	F:ATP binding; P:protein folding; F:unfolded protein binding	4187 +/- 374	3868 +/- 422	1942 +/- 419	4645 +/- 618	14496 +/- 1903	1.49101e-40
TransAb_k35_J785316	heat shock protein 70 B2-like	F:ATP binding	44 +/- 10	55 +/- 10	59 +/- 36	123 +/- 20	2721 +/- 943	1.0365e-13
TransAb_k55_S168138	dnaJ homolog subfamily B member 4-like	P:protein folding; F:unfolded protein binding	201 +/- 39	282 +/- 54	50 +/- 15	126 +/- 22	4733 +/- 1608	3.93145e-18
TRINITY_DN64942_c4_g3_i6	heat shock protein 70	F:ATP binding; C:nucleus; C:cytosol; C:plasma membrane; P:vesicle-mediated transport; F:ATP hydrolysis activity; F:heat shock protein binding; P:cellular response to heat; P:cellular response to unfolded protein; P:protein refolding; F:protein folding chaperone; F:unfolded protein binding; P:chaperone cofactor-dependent protein refolding; F:misfolded protein binding	31 +/- 10	48 +/- 15	16 +/- 9	27 +/- 11	1657 +/- 576	1.68349e-11
TRINITY_DN68946_c1_g1_i1	BAG family molecular chaperone regulator 3-like	0	200 +/- 44	236 +/- 54	98 +/- 30	227 +/- 49	13486 +/- 5829	4.22194e-16
Velvet_k65_Velvet_k65_Locus_20656_Transcript_1928_Confidence_0.409_Length_3891	heat shock protein 70	F:ATP binding	502 +/- 110	774 +/- 186	110 +/- 38	844 +/- 448	42752 +/- 16875	1.21283e-16
Velvet_k75_Velvet_k75_Locus_99740_Transcript_26_Confidence_0.706_Length_2469	endoplasmic reticulum chaperone BiP	F:ATP binding; C:nucleus; C:endoplasmic reticulum lumen; C:membrane; F:ATP hydrolysis activity; P:ubiquitin-dependent ERAD pathway; F:heat shock protein binding; P:cellular response to heat; C:endoplasmic reticulum chaperone complex; P:protein refolding; F:protein folding chaperone; F:unfolded protein binding; P:chaperone cofactor-dependent protein refolding; F:misfolded protein binding; P:negati…	64 +/- 25	30 +/- 7	34 +/- 4	78 +/- 24	45147 +/- 6120	4.82873e-23
POL* v. POH-unfolded protein binding and protein folding
TransAb_k75_S68801	peptidyl-prolyl cis-trans isomerase*	P:protein peptidyl-prolyl isomerization; F:peptidyl-prolyl cis-trans isomerase activity; P:protein folding	13 +/- 10	2 +/- 2	4 +/- 4	17 +/- 11	0 +/- 0	0.0167421
Velvet_k55_Velvet_k55_Locus_119308_Transcript_11_Confidence_1.000_Length_695	peptidyl-prolyl cis-trans isomerase 5*	P:protein peptidyl-prolyl isomerization; F:peptidyl-prolyl cis-trans isomerase activity; P:protein folding	7 +/- 5	2 +/- 2	4 +/- 4	12 +/- 7	0 +/- 0	0.0336182
SOAP_k35_C3547244	glucose-regulated protein 94*	P:response to hypoxia; F:calcium ion binding; F:ATP binding; C:endoplasmic reticulum; P:protein folding; P:ubiquitin-dependent ERAD pathway; P:otolith tethering; C:perinuclear region of cytoplasm; P:defense response to Gram-positive bacterium; F:unfolded protein binding	16 +/- 11	4 +/- 3	15 +/- 15	26 +/- 15	0 +/- 0	0.0193984
Velvet_k65_Velvet_k65_Locus_105654_Transcript_11_Confidence_1.000_Length_2223	heat shock protein 90*	F:ATP binding; C:cytosol; C:plasma membrane; P:protein export from nucleus; P:determination of adult lifespan; P:detection of chemical stimulus; C:cell surface; P:response to inorganic substance; F:ATP hydrolysis activity; P:positive regulation of phosphoprotein phosphatase activity; C:protein-containing complex; P:cellular response to heat; F:nuclear glucocorticoid receptor binding; P:dauer larv…	38 +/- 30	18 +/- 15	65 +/- 65	142 +/- 85	1 +/- 0	0.0270084
Velvet_k35_Velvet_k35_Locus_15822_Transcript_11_Confidence_1.000_Length_1299	parkin coregulated gene protein*	C:cytosol; F:Hsp70 protein binding; C:vesicle; C:neuron projection; F:chaperone binding; F:Hsp90 protein binding; P:negative regulation of cell death	4191 +/- 366	4151 +/- 527	2107 +/- 317	2805 +/- 337	835 +/- 91	0.000251898
TRINITY_DN50315_c0_g1_i1	dnaJ homolog subfamily B member 13-like*	C:cytosol; C:motile cilium; F:unfolded protein binding; P:chaperone cofactor-dependent protein refolding; F:chaperone binding; P:axonemal central apparatus assembly	1120 +/- 98	1023 +/- 128	465 +/- 77	718 +/- 130	236 +/- 30	0.0084726
TRINITY_DN74380_c0_g1_i5	peptidyl-prolyl cis-trans isomerase-like 6*	P:protein peptidyl-prolyl isomerization; F:peptidyl-prolyl cis-trans isomerase activity; F:cyclosporin A binding; P:protein refolding; F:unfolded protein binding	628 +/- 62	688 +/- 90	324 +/- 71	612 +/- 100	104 +/- 12	4.27865e-14
TRINITY_DN66069_c0_g1_i2	heat shock protein 75 kDa, mitochondrial-like	F:ATP binding; C:mitochondrial inner membrane; P:protein folding; F:protein kinase binding; F:unfolded protein binding	199 +/- 16	223 +/- 25	308 +/- 80	245 +/- 53	208 +/- 22	0.000134576
SOAP_k85_scaffold58982	peptidyl prolyl cis-trans isomerase B	P:protein peptidyl-prolyl isomerization; F:peptidyl-prolyl cis-trans isomerase activity; F:cyclosporin A binding; P:protein refolding; F:unfolded protein binding	546 +/- 65	583 +/- 89	393 +/- 141	729 +/- 174	963 +/- 145	2.4809e-09
TRINITY_DN74558_c1_g2_i2	peptidyl-prolyl cis-trans isomerase FKBP4-like isoform X1	P:protein peptidyl-prolyl isomerization; F:peptidyl-prolyl cis-trans isomerase activity; F:binding; C:cytoplasm; P:chaperone-mediated protein folding	134 +/- 22	137 +/- 16	172 +/- 49	251 +/- 56	371 +/- 82	1.33734e-05
TransAb_k35_R802680	heat shock protein 90	F:ATP binding; C:cytosol; C:plasma membrane; P:protein folding; C:cell surface; C:protein-containing complex; P:cellular response to heat; C:perinuclear region of cytoplasm; P:protein stabilization; F:unfolded protein binding; F:disordered domain specific binding	89972 +/- 12806	83370 +/- 12723	81442 +/- 20892	126053 +/- 25359	238884 +/- 18223	1.16713e-07
SOAP_k75_scaffold111385	peptidyl-prolyl cis-trans isomerase B	P:protein peptidyl-prolyl isomerization; F:peptidyl-prolyl cis-trans isomerase activity; F:collagen binding; F:cyclosporin A binding; C:protein-containing complex; P:protein refolding; C:obsolete endoplasmic reticulum part; P:positive regulation by host of viral process; F:unfolded protein binding; P:chaperone-mediated protein folding; P:negative regulation of collagen fibril organization	453 +/- 74	391 +/- 63	337 +/- 105	135 +/- 21	309 +/- 60	3.64313e-07
Velvet_k65_Velvet_k65_Locus_19735_Transcript_33_Confidence_0.600_Length_1677	calreticulin	F:calcium ion binding; C:endoplasmic reticulum; P:protein folding; F:unfolded protein binding	17976 +/- 1974	15804 +/- 1215	13761 +/- 3806	23577 +/- 3279	49811 +/- 6180	1.13162e-09
TRINITY_DN70858_c1_g1_i1	T-complex protein 1 subunit gamma-like	F:ATP binding; C:chaperonin-containing T-complex; P:protein folding; F:unfolded protein binding	1736 +/- 201	1770 +/- 311	2193 +/- 551	2201 +/- 491	4288 +/- 391	8.16698e-19
SOAP_k75_scaffold88308	protein disulfide-isomerase A4-like	F:protein disulfide isomerase activity; C:endoplasmic reticulum; P:protein folding; C:cell surface; P:response to endoplasmic reticulum stress	191 +/- 33	183 +/- 23	105 +/- 36	282 +/- 87	455 +/- 76	4.33017e-08
Velvet_k55_Velvet_k55_Locus_43560_Transcript_16_Confidence_0.773_Length_3425	T-complex protein 1 subunit alpha-like	F:ATP binding; C:chaperonin-containing T-complex; P:protein folding; F:unfolded protein binding	1403 +/- 90	1605 +/- 181	1888 +/- 595	2078 +/- 481	3932 +/- 375	2.84532e-25
Velvet_k45_Velvet_k45_Locus_14623_Transcript_1114_Confidence_0.351_Length_4388	Stress-70 protein, mitochondrial	F:ATP binding; C:mitochondrion; F:ATP hydrolysis activity; F:heat shock protein binding; P:cellular response to heat; P:cellular response to unfolded protein; P:protein refolding; F:protein folding chaperone; F:unfolded protein binding; P:chaperone cofactor-dependent protein refolding; F:misfolded protein binding	1241 +/- 163	1460 +/- 298	1598 +/- 356	1790 +/- 289	3837 +/- 498	1.42722e-23
TRINITY_DN81301_c0_g1_i1	UDP-glucose:glycoprotein glucosyltransferase 1-like	F:UDP-glucose:glycoprotein glucosyltransferase activity; C:endoplasmic reticulum; P:protein N-linked glycosylation via asparagine; F:unfolded protein binding; P:ER-associated misfolded protein catabolic process; P:UDP-glucosylation	561 +/- 61	548 +/- 75	306 +/- 56	451 +/- 94	1088 +/- 157	4.63972e-25
Velvet_k75_Velvet_k75_Locus_6869_Transcript_1014_Confidence_0.641_Length_6626	calnexin-like isoform X1	F:calcium ion binding; C:endoplasmic reticulum; P:protein folding; C:integral component of membrane; C:obsolete organelle part; F:unfolded protein binding	1968 +/- 185	2018 +/- 227	987 +/- 213	1466 +/- 293	3873 +/- 572	2.38282e-22
Velvet_k35_Velvet_k35_Locus_12121_Transcript_19_Confidence_0.324_Length_2626	T-complex protein 1 subunit delta-like	F:ATP binding; C:chaperonin-containing T-complex; P:protein folding; F:unfolded protein binding	250 +/- 38	202 +/- 47	258 +/- 86	186 +/- 48	747 +/- 168	4.32113e-12
TRINITY_DN73662_c0_g2_i4	dnaJ homolog subfamily A member 1	F:G protein-coupled receptor binding; F:ATPase activator activity; F:ATP binding; C:nucleus; C:cytosol; P:protein folding; P:response to unfolded protein; P:spermatogenesis; P:response to heat; C:microtubule cytoskeleton; C:membrane; P:flagellated sperm motility; P:androgen receptor signaling pathway; F:Hsp70 protein binding; F:Tat protein binding; P:negative regulation of protein ubiquitination;…	397 +/- 61	372 +/- 56	248 +/- 75	350 +/- 50	1640 +/- 383	3.49681e-18
Velvet_k35_Velvet_k35_Locus_8238_Transcript_12_Confidence_0.750_Length_2908	T-complex protein 1 subunit theta-like	F:ATP binding; C:cytoplasm; P:protein folding; F:unfolded protein binding	545 +/- 62	553 +/- 75	462 +/- 128	383 +/- 73	1711 +/- 154	6.19271e-74
TransAb_k35_J785316	heat shock protein 70 B2-like	F:ATP binding	44 +/- 10	55 +/- 10	59 +/- 36	123 +/- 20	2721 +/- 943	1.24922e-15
TransAb_k55_S168138	dnaJ homolog subfamily B member 4-like	P:protein folding; F:unfolded protein binding	201 +/- 39	282 +/- 54	50 +/- 15	126 +/- 22	4733 +/- 1608	9.64723e-23
TRINITY_DN68946_c1_g1_i1	BAG family molecular chaperone regulator 3-like	0	200 +/- 44	236 +/- 54	98 +/- 30	227 +/- 49	13486 +/- 5829	4.97884e-21
TRINITY_DN64942_c4_g3_i6	heat shock protein 70	F:ATP binding; C:nucleus; C:cytosol; C:plasma membrane; P:vesicle-mediated transport; F:ATP hydrolysis activity; F:heat shock protein binding; P:cellular response to heat; P:cellular response to unfolded protein; P:protein refolding; F:protein folding chaperone; F:unfolded protein binding; P:chaperone cofactor-dependent protein refolding; F:misfolded protein binding	31 +/- 10	48 +/- 15	16 +/- 9	27 +/- 11	1657 +/- 576	2.38027e-16
Velvet_k75_Velvet_k75_Locus_99740_Transcript_26_Confidence_0.706_Length_2469	endoplasmic reticulum chaperone BiP	F:ATP binding; C:nucleus; C:endoplasmic reticulum lumen; C:membrane; F:ATP hydrolysis activity; P:ubiquitin-dependent ERAD pathway; F:heat shock protein binding; P:cellular response to heat; C:endoplasmic reticulum chaperone complex; P:protein refolding; F:protein folding chaperone; F:unfolded protein binding; P:chaperone cofactor-dependent protein refolding; F:misfolded protein binding; P:negati…	64 +/- 25	30 +/- 7	34 +/- 4	78 +/- 24	45147 +/- 6120	3.84457e-31
