# Supplementary material for: Multi-omics reveals largely distinct transcript- and protein-level responses to the environment in an intertidal mussel
Source: J Exp Biol. 2023 Nov 21;226(22):jeb245962. doi: 10.1242/jeb.245962 (PMC10690110; doi:10.1242/jeb.245962)
Supplement: Table S3. List of gene names and associated Gene Ontology (GO) terms for those contigs that were 1) differentially expressed (DE) at both the RNA and protein level and share the same direction of expression change (aka match); 2) those that are DE at both levels but change expression in opposite dir [file jexbio-226-245962-TableS3.xlsx]

## Sheet: DERNAProteinMatch
TreatmentComparison	Contig.Name	GeneName	GONames	Expression Direction Transcript/Protein
PFA vs. PCG	Velvet_k65_Velvet_k65_Locus_1987_Transcript_5562_Confidence_0.422_Length_7330	adenylate kinase isoenzyme 5 isoform X1	P:cellular process	up/up
PFA vs. PCG	Velvet_k55_Velvet_k55_Locus_52732_Transcript_22_Confidence_0.750_Length_987	glyoxalase 3-like	0	up/up
PFA vs. PCG	TRINITY_DN61339_c2_g2_i6	hypothetical protein CGI_10013165	0	down/down
PCG vs. POL	TRINITY_DN61339_c2_g2_i6	hypothetical protein CGI_10013165	0	up/up
PCG vs. POL	Velvet_k55_Velvet_k55_Locus_52732_Transcript_22_Confidence_0.750_Length_987	glyoxalase 3-like	0	down/down
PCG vs. POL	SOAP_k45_scaffold57556	Stress-induced protein 1	0	down/down
PCG vs. POL	Velvet_k65_Velvet_k65_Locus_993_Transcript_5659_Confidence_0.019_Length_1200	major egg antigen-like	0	down/down
PCG vs. POH	Velvet_k65_Velvet_k65_Locus_2675_Transcript_1420_Confidence_0.611_Length_7762	LIM domain only protein 7-like isoform X1	0	up/up
PCG vs. POH	TransAb_k35_R788655	allene oxide synthase-lipoxygenase protein	F:oxidoreductase activity	up/up
PCG vs. POH	TRINITY_DN67202_c1_g3_i4	Oligoribonuclease, mitochondrial	F:3'-5'-exoribonuclease activity; F:nucleic acid binding; C:nucleolus; C:mitochondrion; C:focal adhesion; P:RNA phosphodiester bond hydrolysis, exonucleolytic	up/up
PCG vs. POH	SOAP_k35_scaffold105240	EF-hand calcium-binding domain-containing protein 1	0	up/up
PCG vs. POH	TRINITY_DN70546_c2_g2_i2	protein N-terminal asparagine amidohydrolase-like	F:hydrolase activity	up/up
PCG vs. POH	TRINITY_DN56019_c2_g1_i5	golgin subfamily A member 5-like isoform X1	0	up/up
PCG vs. POH	Velvet_k35_Velvet_k35_Locus_15822_Transcript_11_Confidence_1.000_Length_1299	parkin coregulated gene protein	C:cytosol; F:Hsp70 protein binding; C:vesicle; C:neuron projection; F:chaperone binding; F:Hsp90 protein binding; P:negative regulation of cell death	up/up
PCG vs. POH	Velvet_k35_Velvet_k35_Locus_12605_Transcript_110_Confidence_0.250_Length_6389	myosin heavy chain	F:cytoskeletal motor activity; F:ATP binding; C:myosin complex; F:actin filament binding	up/up
PCG vs. POH	Velvet_k85_Velvet_k85_Locus_23115_Transcript_13_Confidence_0.667_Length_1690	heterogeneous nuclear ribonucleoprotein K-like isoform X1	F:DNA binding; F:RNA binding; P:regulation of transcription by RNA polymerase II; P:RNA processing	up/up
PCG vs. POH	SOAP_k45_C3103995	cysteine and glycine-rich protein 1-like	F:metal ion binding	up/up
PCG vs. POH	SOAP_k35_C3403065	cytochrome c oxidase subunit 5A, mitochondrial-like	C:mitochondrial inner membrane; P:electron transport chain	up/up
PCG vs. POH	TRINITY_DN66349_c0_g2_i2	Stress-induced-phosphoprotein 1	0	down/down
PCG vs. POH	Velvet_k65_Velvet_k65_Locus_993_Transcript_5659_Confidence_0.019_Length_1200	major egg antigen-like	0	down/down
PCG vs. POH	SOAP_k35_scaffold106976	Collagen alpha-1(XII) chain	0	down/down
PCG vs. POH	SOAP_k45_scaffold57556	Stress-induced protein 1	0	down/down
PCG vs. POH	Velvet_k85_Velvet_k85_Locus_126679_Transcript_11_Confidence_1.000_Length_1132	major egg antigen-like	0	down/down
PCG vs. POH	Velvet_k65_Velvet_k65_Locus_20656_Transcript_1928_Confidence_0.409_Length_3891	heat shock protein 70	F:ATP binding	down/down
PCG vs. POH	Velvet_k35_Velvet_k35_Locus_24480_Transcript_14_Confidence_0.615_Length_3177	Saposin-related, isoform A	C:membrane-bounded organelle; C:intracellular organelle; C:obsolete cytoplasmic part	down/down
PCG vs. POH	TransAb_k65_S244792	78 kDa glucose-regulated protein	P:response to hypoxia; P:response to yeast; F:ATP binding; C:extracellular region; C:nucleus; C:endoplasmic reticulum lumen; C:membrane; F:ATP hydrolysis activity; P:ubiquitin-dependent ERAD pathway; F:heat shock protein binding; P:cellular response to heat; C:endoplasmic reticulum chaperone complex; P:protein refolding; F:protein folding chaperone; F:unfolded protein binding; P:chaperone cofacto…	down/down
PCG vs. POH	Velvet_k35_Velvet_k35_Locus_131891_Transcript_46_Confidence_0.562_Length_855	alpha-crystallin A chain-like	0	down/down
PCG vs. POH	SOAP_k55_scaffold5587	torsin family 1, member A (torsin A)	C:endoplasmic reticulum; P:nuclear envelope organization; F:cytoskeletal protein binding; P:protein localization; C:obsolete intracellular organelle part; P:cellular localization	down/down
PCG vs. POH	TransAb_k35_S882717	ran-specific GTPase-activating protein-like	F:GTPase activator activity; C:nuclear pore; C:cytoplasm; C:centrosome; F:small GTPase binding; P:positive regulation of mitotic centrosome separation	down/down
PCG vs. POH	TransAb_k55_S168138	dnaJ homolog subfamily B member 4-like	P:protein folding; F:unfolded protein binding	down/down
POL vs. POH	TransAb_k35_S327119	hypothetical protein AM593_04087, partial	0	up/up
POL vs. POH	Velvet_k45_Velvet_k45_Locus_9702_Transcript_910_Confidence_0.343_Length_2641	low titin quality protein	0	up/up
POL vs. POH	SOAP_k35_scaffold2268	poly [ADP-ribose] polymerase 3-like	F:NAD+ ADP-ribosyltransferase activity; C:nucleolus; P:double-strand break repair; C:site of double-strand break; P:protein poly-ADP-ribosylation; F:NAD+-protein ADP-ribosyltransferase activity	up/up
POL vs. POH	SOAP_k65_scaffold103817	calcyphosin-like protein	0	up/up
POL vs. POH	TransAb_k35_R824855	calmodulin-4-like isoform X3	0	up/up
POL vs. POH	SOAP_k45_scaffold136705	serine--pyruvate aminotransferase-like	F:serine-pyruvate transaminase activity; C:peroxisome; F:alanine-glyoxylate transaminase activity; P:glycine biosynthetic process, by transamination of glyoxylate	up/up
POL vs. POH	SOAP_k35_scaffold105240	EF-hand calcium-binding domain-containing protein 1	0	up/up
POL vs. POH	Velvet_k45_Velvet_k45_Locus_5617_Transcript_910_Confidence_0.148_Length_2432	putative nuclease HARBI1	0	up/up
POL vs. POH	TransAb_k55_S66292	uncharacterized protein LOC110463551	0	up/up
POL vs. POH	TRINITY_DN52940_c0_g1_i3	predicted protein	0	up/up
POL vs. POH	TRINITY_DN57664_c0_g1_i2	Glucose dehydrogenase [acceptor]	0	up/up
POL vs. POH	Velvet_k65_Velvet_k65_Locus_39490_Transcript_13_Confidence_0.714_Length_3167	apoptosis-inducing factor 3-like isoform X1	F:oxidoreductase activity; F:flavin adenine dinucleotide binding; F:2 iron, 2 sulfur cluster binding; P:obsolete oxidation-reduction process	up/up
POL vs. POH	Velvet_k55_Velvet_k55_Locus_7487_Transcript_25_Confidence_0.667_Length_2288	neurofilament medium polypeptide-like isoform X2	0	up/up
POL vs. POH	TRINITY_DN80262_c2_g1_i1	nucleolin-like isoform X2	0	up/up
POL vs. POH	TransAb_k45_S523906	tubulin polymerization-promoting protein family member 3	0	up/up
POL vs. POH	TRINITY_DN61619_c0_g3_i10	protein Flattop homolog	C:ciliary basal body; P:cilium organization	up/up
POL vs. POH	Velvet_k55_Velvet_k55_Locus_52732_Transcript_22_Confidence_0.750_Length_987	glyoxalase 3-like	0	up/up
POL vs. POH	SOAP_k65_scaffold133976	78 kDa glucose-regulated protein	P:response to hypoxia; P:response to yeast; F:ATP binding; C:extracellular region; C:endoplasmic reticulum lumen; F:hydrolase activity	down/down
POL vs. POH	SOAP_k65_scaffold105473	protein disulfide isomerase	F:protein disulfide isomerase activity; C:obsolete cell; P:cell redox homeostasis; F:dioxygenase activity; P:obsolete oxidation-reduction process	down/down
POL vs. POH	TRINITY_DN68963_c0_g1_i4	Aldehyde dehydrogenase, mitochondrial	F:aldehyde dehydrogenase (NAD+) activity; F:aldehyde dehydrogenase [NAD(P)+] activity; C:mitochondrial matrix; P:carbohydrate metabolic process; P:ethanol catabolic process; P:ethanol oxidation; F:electron transfer activity; P:electron transport chain; F:glyceraldehyde-3-phosphate dehydrogenase (NAD+) (non-phosphorylating) activity; F:NAD binding	down/down
POL vs. POH	TransAb_k55_R326802	sequestosome-1 isoform X2	P:cellular component organization; F:metal ion binding	down/down
POL vs. POH	TRINITY_DN57942_c8_g1_i1	dolichyl-diphosphooligosaccharide--protein glycosyltransferase subunit 2-like	P:protein N-linked glycosylation; C:oligosaccharyltransferase complex; C:integral component of membrane; F:transferase activity	down/down
POL vs. POH	Velvet_k35_Velvet_k35_Locus_1499_Transcript_310_Confidence_0.222_Length_2324	serine/threonine-protein kinase PAK 3-like isoform X3	F:protein serine/threonine kinase activity; F:ATP binding; P:protein phosphorylation; P:actin filament organization; P:regulation of apoptotic process	down/down
POL vs. POH	SOAP_k35_C3552764	collagen alpha-1(I) chain-like isoform X3	0	down/down
POL vs. POH	SOAP_k35_scaffold106976	Collagen alpha-1(XII) chain	0	down/down
POL vs. POH	Velvet_k35_Velvet_k35_Locus_6094_Transcript_2837_Confidence_0.141_Length_4578	Glucose dehydrogenase [acceptor]	0	down/down
POL vs. POH	TRINITY_DN60297_c0_g1_i5	heavy metal-binding protein HIP	0	down/down
POL vs. POH	SOAP_k35_scaffold81466	Long-chain specific acyl-CoA dehydrogenase, mitochondrial	F:long-chain-acyl-CoA dehydrogenase activity; C:mitochondrion; F:palmitoyl-CoA oxidase activity; P:carnitine metabolic process, CoA-linked; P:fatty acid beta-oxidation using acyl-CoA dehydrogenase; P:long-chain fatty acid catabolic process; F:flavin adenine dinucleotide binding	down/down
POL vs. POH	Velvet_k35_Velvet_k35_Locus_30235_Transcript_48_Confidence_0.275_Length_1761	eukaryotic translation initiation factor 2 subunit 2-like	F:translation initiation factor activity; P:translational initiation	down/down
POL vs. POH	Velvet_k45_Velvet_k45_Locus_9184_Transcript_16_Confidence_0.583_Length_5477	fibril-forming collagen alpha chain-like	P:skeletal system development; P:embryo development; P:cellular component organization	down/down
POL vs. POH	Velvet_k55_Velvet_k55_Locus_2407_Transcript_1017_Confidence_0.562_Length_4776	cytoplasmic aconitate hydratase-like isoform X1	F:aconitate hydratase activity; C:cytoplasm; P:cellular iron ion homeostasis; P:response to iron(II) ion; F:4 iron, 4 sulfur cluster binding	down/down
POL vs. POH	Velvet_k55_Velvet_k55_Locus_10155_Transcript_14_Confidence_0.667_Length_3569	elongation factor-like GTPase 1	F:organic cyclic compound binding; F:heterocyclic compound binding	down/down
POL vs. POH	Velvet_k35_Velvet_k35_Locus_24480_Transcript_14_Confidence_0.615_Length_3177	Saposin-related, isoform A	C:membrane-bounded organelle; C:intracellular organelle; C:obsolete cytoplasmic part	down/down
POL vs. POH	SOAP_k85_scaffold29639	S-acyl fatty acid synthase thioesterase, medium chain	0	down/down
POL vs. POH	Velvet_k35_Velvet_k35_Locus_3667_Transcript_2634_Confidence_0.158_Length_2709	Alpha-L-fucosidase	F:alpha-L-fucosidase activity; C:lysosome; P:fucose metabolic process; P:glycoside catabolic process	down/down
POL vs. POH	TRINITY_DN65202_c0_g1_i4	aldehyde dehydrogenase family 3 member B1 isoform X3	P:metabolic process; C:membrane; F:oxidoreductase activity	down/down
POL vs. POH	TRINITY_DN80921_c2_g2_i1	synaptonemal complex protein 2 isoform X1	0	down/down

## Sheet: DERNAProteinMismatch
TreatmentComparison	Contig.Name	GeneName	GONames	Expression Direction Transcript/Protein
PFA vs. PCG	SOAP_k35_C3552764	collagen alpha-1(I) chain-like isoform X3	0	up/down
PFA vs. PCG	Velvet_k45_Velvet_k45_Locus_9184_Transcript_16_Confidence_0.583_Length_5477	fibril-forming collagen alpha chain-like	P:skeletal system development; P:embryo development; P:cellular component organization	up/down
PCG vs. POL	TRINITY_DN61612_c0_g1_i1	proteasome subunit alpha type-7-like	F:threonine-type endopeptidase activity; C:nucleus; C:cytoplasm; P:proteasomal ubiquitin-independent protein catabolic process; C:proteasome core complex, alpha-subunit complex; P:proteasome-mediated ubiquitin-dependent protein catabolic process	up/down
PCG vs. POL	Velvet_k65_Velvet_k65_Locus_78201_Transcript_11_Confidence_1.000_Length_2365	Cyclic GMP-AMP synthase	0	up/down
PCG vs. POH	SOAP_k85_C1103584	calmodulin 3b (phosphorylase kinase, delta)	F:calcium ion binding; F:kinase activity; P:phosphorylation; P:calcium-mediated signaling	up/down
PCG vs. POH	TransAb_k65_S143911	ADAM family mig-17	0	up/down
PCG vs. POH	Velvet_k45_Velvet_k45_Locus_14743_Transcript_13_Confidence_0.667_Length_2152	Dihydrolipoyl dehydrogenase, mitochondrial	F:dihydrolipoyl dehydrogenase activity; C:obsolete cell; F:electron transfer activity; P:electron transport chain; P:cell redox homeostasis; F:flavin adenine dinucleotide binding; P:heart contraction	down/up
PCG vs. POH	Velvet_k35_Velvet_k35_Locus_19345_Transcript_22_Confidence_0.875_Length_12594	MAX gene-associated protein	0	down/up
PCG vs. POH	Velvet_k75_Velvet_k75_Locus_6869_Transcript_1014_Confidence_0.641_Length_6626	calnexin-like isoform X1	F:calcium ion binding; C:endoplasmic reticulum; P:protein folding; C:integral component of membrane; C:obsolete organelle part; F:unfolded protein binding	down/up
PCG vs. POH	SOAP_k85_C1177116	ras GTPase-activating protein-binding protein 2-like isoform X1	F:RNA binding; P:stress granule assembly	down/up
POL vs. POH	SOAP_k35_scaffold125669	collagen alpha-1(I) chain isoform X2	0	up/down
POL vs. POH	Velvet_k55_Velvet_k55_Locus_2961_Transcript_1423_Confidence_0.527_Length_30484	titin-like isoform X1	F:transferase activity	up/down
POL vs. POH	Velvet_k55_Velvet_k55_Locus_3656_Transcript_1524_Confidence_0.608_Length_10936	cilia- and flagella-associated protein 47-like isoform X2	0	up/down
POL vs. POH	TransAb_k55_S364550	Demethylmenaquinone methyltransferase	0	up/down
POL vs. POH	TRINITY_DN78699_c6_g1_i1	Tubulin/FtsZ family, GTPase domain protein	F:GTPase activity; F:structural constituent of cytoskeleton; F:GTP binding; C:cytoplasm; C:microtubule; P:cytoskeleton organization; P:microtubule-based process	up/down
POL vs. POH	Velvet_k45_Velvet_k45_Locus_1576_Transcript_1322_Confidence_0.202_Length_7371	Multiple epidermal growth factor-like domains protein 6	0	up/down
POL vs. POH	Velvet_k35_Velvet_k35_Locus_8821_Transcript_1010_Confidence_0.542_Length_5897	forkhead-associated domain-containing protein 1-like isoform X1	0	up/down
POL vs. POH	Velvet_k55_Velvet_k55_Locus_10427_Transcript_1120_Confidence_0.326_Length_2675	uncharacterized protein LOC110456400 isoform X1	0	up/down
POL vs. POH	SOAP_k85_C1103584	calmodulin 3b (phosphorylase kinase, delta)	F:calcium ion binding; F:kinase activity; P:phosphorylation; P:calcium-mediated signaling	up/down
POL vs. POH	SOAP_k35_scaffold65427	very low-density lipoprotein receptor-like	F:peptidase activity	down/up
POL vs. POH	SOAP_k65_scaffold41604	prostaglandin E synthase 3	C:nucleus; C:cytosol; P:protein folding; F:chaperone binding; P:chaperone-mediated protein complex assembly; F:Hsp90 protein binding	down/up
POL vs. POH	TransAb_k85_S77142	selenide, water dikinase	F:selenide, water dikinase activity; F:ATP binding; P:selenocysteine biosynthetic process; P:phosphorylation	down/up
POL vs. POH	SOAP_k35_scaffold99224	predicted protein	0	down/up
POL vs. POH	Velvet_k75_Velvet_k75_Locus_6869_Transcript_1014_Confidence_0.641_Length_6626	calnexin-like isoform X1	F:calcium ion binding; C:endoplasmic reticulum; P:protein folding; C:integral component of membrane; C:obsolete organelle part; F:unfolded protein binding	down/up
POL vs. POH	Velvet_k65_Velvet_k65_Locus_24126_Transcript_39_Confidence_0.567_Length_1616	clathrin light chain B-like isoform X2	C:clathrin-coated pit; P:transport; C:clathrin coat; C:cytoplasmic vesicle membrane	down/up
POL vs. POH	Velvet_k45_Velvet_k45_Locus_154273_Transcript_11_Confidence_1.000_Length_385	histone H2B	C:nucleosome; F:DNA binding; C:nucleus; F:protein heterodimerization activity	down/up
POL vs. POH	Velvet_k75_Velvet_k75_Locus_4294_Transcript_57_Confidence_0.611_Length_2461	Cathepsin L	P:proteolysis; F:cysteine-type peptidase activity	down/up

## Sheet: DERNANotProtein
TreatmentComparison	Contig.Name	GeneName	GONames	Expression Direction
EFA vs. PFA	TransAb_k35_S21137	---NA---	0	down
PFA vs. PCG	Velvet_k35_Velvet_k35_Locus_147375_Transcript_44_Confidence_0.727_Length_3022	ankyrin repeat domain-containing protein	0	up
PFA vs. PCG	SOAP_k65_scaffold43210	heat shock protein 70	F:ATP binding	up
PFA vs. PCG	Velvet_k65_Velvet_k65_Locus_20656_Transcript_1928_Confidence_0.409_Length_3891	heat shock protein 70	F:ATP binding	up
PFA vs. PCG	TransAb_k35_S894872	S-crystallin SL11	F:transferase activity	up
PFA vs. PCG	TransAb_k55_S168138	dnaJ homolog subfamily B member 4-like	P:protein folding; F:unfolded protein binding	up
PFA vs. PCG	TransAb_k45_S491083	glutathione S-transferase 1-like	F:transferase activity	up
PFA vs. PCG	SOAP_k75_scaffold24164	transforming growth factor-beta-induced protein ig-h3-like	C:obsolete extracellular region part	up
PFA vs. PCG	TRINITY_DN61732_c2_g1_i4	putative NAD(P)H:quinone oxidoreductase	C:cytosol; F:FMN binding; F:oxidoreductase activity; P:obsolete oxidation-reduction process	up
PFA vs. PCG	SOAP_k35_C3500134	thioester-forming surface-anchored protein	0	up
PFA vs. PCG	TransAb_k35_R813582	heme-binding protein 2-like	F:heme binding	up
PFA vs. PCG	TransAb_k55_R316927	stabilizer of axonemal microtubules 2-like isoform X2	F:microtubule binding	up
PFA vs. PCG	TransAb_k35_R818096	stAR-related lipid transfer protein 5-like	0	up
PFA vs. PCG	SOAP_k55_scaffold106933	fatty acid-binding protein homolog 5-like	0	up
PFA vs. PCG	SOAP_k45_scaffold47376	Testis-expressed sequence 26 protein	0	up
PFA vs. PCG	Velvet_k55_Velvet_k55_Locus_20018_Transcript_11_Confidence_1.000_Length_2922	spermatogenesis-associated protein 48-like	0	up
PFA vs. PCG	Velvet_k75_Velvet_k75_Locus_53_Transcript_12_Confidence_0.750_Length_1419	tektin A1	C:microtubule cytoskeleton; C:sperm flagellum; P:cilium assembly; P:cilium movement involved in cell motility	up
PFA vs. PCG	TRINITY_DN67273_c1_g1_i1	collagen alpha-1(XI) chain-like	C:obsolete extracellular region part	up
PFA vs. PCG	Velvet_k75_Velvet_k75_Locus_3103_Transcript_58_Confidence_0.579_Length_2048	UPF0602 protein C4orf47 homolog isoform X1	0	up
PFA vs. PCG	TRINITY_DN62387_c3_g1_i3	coiled-coil domain-containing protein 105-like	0	up
PFA vs. PCG	TRINITY_DN71238_c1_g2_i4	probable E3 ubiquitin-protein ligase MID2	0	up
PFA vs. PCG	Velvet_k45_Velvet_k45_Locus_709_Transcript_4545_Confidence_0.217_Length_8454	lipoxygenase homology domain-containing protein 1-like isoform X2	0	up
PFA vs. PCG	SOAP_k45_scaffold109392	---NA---	0	up
PFA vs. PCG	TransAb_k55_S313220	carbonyl reductase [NADPH] 1-like	F:oxidoreductase activity; P:obsolete oxidation-reduction process	up
PFA vs. PCG	SOAP_k65_scaffold34095	EF-hand domain-containing family member B	F:calcium ion binding	up
PFA vs. PCG	Velvet_k65_Velvet_k65_Locus_29641_Transcript_11_Confidence_1.000_Length_917	complement C1q tumor necrosis factor-related protein 3-like	C:extracellular region; F:metal ion binding	up
PFA vs. PCG	TRINITY_DN78481_c0_g1_i1	A disintegrin and metalloproteinase with thrombospondin motifs 7-like	F:metalloendopeptidase activity; P:proteolysis	up
PFA vs. PCG	Velvet_k75_Velvet_k75_Locus_47192_Transcript_22_Confidence_0.750_Length_2050	RIB43A-like with coiled-coils protein 2	0	up
PFA vs. PCG	TransAb_k65_S143911	ADAM family mig-17	0	up
PFA vs. PCG	TransAb_k55_S66292	uncharacterized protein LOC110463551	0	up
PFA vs. PCG	TRINITY_DN81313_c2_g2_i1	choline dehydrogenase, mitochondrial-like	F:choline dehydrogenase activity; F:hydrolase activity; P:glycine betaine biosynthetic process from choline; F:flavin adenine dinucleotide binding; P:obsolete oxidation-reduction process	up
PFA vs. PCG	TRINITY_DN67867_c0_g1_i5	tripartite motif-containing protein 2-like	F:metal ion binding	up
PFA vs. PCG	SOAP_k55_scaffold15805	uncharacterized protein LOC110453401	0	up
PFA vs. PCG	Velvet_k65_Velvet_k65_Locus_9978_Transcript_25_Confidence_0.538_Length_2502	tektin-3-like isoform X1	0	up
PFA vs. PCG	Velvet_k85_Velvet_k85_Locus_37081_Transcript_22_Confidence_0.667_Length_791	sterile alpha motif domain-containing protein 15-like	0	up
PFA vs. PCG	TRINITY_DN73113_c1_g1_i14	lamin-B2-like isoform X1	0	up
PFA vs. PCG	TRINITY_DN58322_c1_g1_i1	cilia- and flagella-associated protein 52-like	C:axoneme; C:ciliary basal body; P:cilium assembly	up
PFA vs. PCG	SOAP_k35_scaffold105240	EF-hand calcium-binding domain-containing protein 1	0	up
PFA vs. PCG	TRINITY_DN73036_c1_g1_i9	uncharacterized protein LOC110455829	0	up
PFA vs. PCG	Velvet_k45_Velvet_k45_Locus_23261_Transcript_23_Confidence_0.500_Length_2510	dynein intermediate chain 2, ciliary-like isoform X2	0	up
PFA vs. PCG	SOAP_k35_scaffold63118	protein FAM166B-like	0	up
PFA vs. PCG	SOAP_k65_scaffold66145	coiled-coil domain-containing protein 170-like	C:membrane	up
PFA vs. PCG	SOAP_k75_scaffold129450	outer dense fiber protein 3-like	0	up
PFA vs. PCG	Velvet_k65_Velvet_k65_Locus_17939_Transcript_23_Confidence_0.714_Length_2593	EF-hand domain-containing protein 1-like	P:mitotic cytokinesis; F:calcium ion binding; C:axoneme; P:mitotic spindle organization; F:alpha-tubulin binding; P:cilium-dependent cell motility; C:mitotic spindle	up
PFA vs. PCG	SOAP_k75_scaffold76731	PREDICTED: uncharacterized protein LOC105326636	0	up
PFA vs. PCG	TransAb_k35_R814371	protein phosphatase 1 regulatory subunit 32-like	F:phosphatase binding	up
PFA vs. PCG	Velvet_k55_Velvet_k55_Locus_3656_Transcript_1524_Confidence_0.608_Length_10936	cilia- and flagella-associated protein 47-like isoform X2	0	up
PFA vs. PCG	TransAb_k45_S171310	uncharacterized protein LOC111106199 isoform X7	0	up
PFA vs. PCG	SOAP_k55_C3140445	uncharacterized protein LOC111137885	0	up
PFA vs. PCG	SOAP_k35_scaffold93890	PREDICTED: uncharacterized protein LOC105329767 isoform X1	0	up
PFA vs. PCG	SOAP_k65_scaffold133976	78 kDa glucose-regulated protein	P:response to hypoxia; P:response to yeast; F:ATP binding; C:extracellular region; C:endoplasmic reticulum lumen; F:hydrolase activity	up
PFA vs. PCG	Velvet_k35_Velvet_k35_Locus_6703_Transcript_36_Confidence_0.545_Length_14483	dynein heavy chain 10, axonemal-like isoform X1	F:microtubule motor activity; F:ATP binding; P:microtubule-based movement; C:dynein complex	up
PFA vs. PCG	Velvet_k65_Velvet_k65_Locus_14328_Transcript_1012_Confidence_0.481_Length_5285	glutamine-rich protein 2-like isoform X3	0	up
PFA vs. PCG	TransAb_k65_R250840	UPF0691 protein C9orf116 homolog isoform X2	0	up
PFA vs. PCG	TransAb_k35_S237749	protein ATP6V1FNB-like	0	up
PFA vs. PCG	SOAP_k65_scaffold119323	cilia- and flagella-associated protein 161-like	C:membrane	up
PFA vs. PCG	SOAP_k35_scaffold4050	tektin-2-like	C:microtubule cytoskeleton; P:cilium assembly; P:cilium movement involved in cell motility	up
PFA vs. PCG	Velvet_k35_Velvet_k35_Locus_22535_Transcript_16_Confidence_0.267_Length_3927	tektin-3-like isoform X1	0	up
PFA vs. PCG	TRINITY_DN61619_c0_g3_i10	protein Flattop homolog	C:ciliary basal body; P:cilium organization	up
PFA vs. PCG	TRINITY_DN80296_c1_g3_i1	UPF0573 protein C2orf70 homolog A-like	0	up
PFA vs. PCG	Velvet_k45_Velvet_k45_Locus_4384_Transcript_17_Confidence_0.538_Length_3192	uncharacterized protein LOC110448810 isoform X2	0	up
PFA vs. PCG	Velvet_k35_Velvet_k35_Locus_13654_Transcript_17_Confidence_0.667_Length_14953	dynein heavy chain 5, axonemal-like	F:microtubule motor activity; F:ATP binding; P:microtubule-based movement; C:dynein complex	up
PFA vs. PCG	Velvet_k35_Velvet_k35_Locus_8821_Transcript_1010_Confidence_0.542_Length_5897	forkhead-associated domain-containing protein 1-like isoform X1	0	up
PFA vs. PCG	TRINITY_DN66440_c2_g1_i2	L-threonine 3-dehydrogenase, mitochondrial	F:catalytic activity; F:obsolete coenzyme binding	up
PFA vs. PCG	Velvet_k35_Velvet_k35_Locus_1078_Transcript_1010_Confidence_0.595_Length_7635	uncharacterized protein LOC110464961 isoform X4	0	up
PFA vs. PCG	TransAb_k35_R817317	glutathione S-transferase omega-1-like	F:glutathione transferase activity; C:cytoplasm	up
PFA vs. PCG	Velvet_k75_Velvet_k75_Locus_837_Transcript_15_Confidence_0.692_Length_8259	kinesin-like protein KIF28P	F:microtubule motor activity; F:ATP binding; P:microtubule-based movement; F:microtubule binding; C:membrane	up
PFA vs. PCG	TransAb_k35_R816822	calcyphosin-like protein isoform X1	F:calcium ion binding	up
PFA vs. PCG	SOAP_k35_scaffold74482	TPA_inf: TEPP protein	0	up
PFA vs. PCG	SOAP_k65_scaffold69873	radial spoke head 14 homolog	0	up
PFA vs. PCG	Velvet_k75_Velvet_k75_Locus_838_Transcript_1522_Confidence_0.500_Length_5282	EF-hand calcium-binding domain-containing protein 6-like	F:calcium ion binding	up
PFA vs. PCG	Velvet_k75_Velvet_k75_Locus_3182_Transcript_56_Confidence_0.348_Length_2593	cysteine-rich secretory protein LCCL domain-containing 2-like	0	up
PFA vs. PCG	Velvet_k55_Velvet_k55_Locus_1907_Transcript_1928_Confidence_0.647_Length_6221	armadillo repeat-containing protein 2-like	0	up
PFA vs. PCG	TRINITY_DN50315_c0_g1_i1	dnaJ homolog subfamily B member 13-like	C:cytosol; C:motile cilium; F:unfolded protein binding; P:chaperone cofactor-dependent protein refolding; F:chaperone binding; P:axonemal central apparatus assembly	up
PFA vs. PCG	TRINITY_DN74478_c0_g2_i1	cilia- and flagella-associated protein 57-like	C:motile cilium	up
PFA vs. PCG	Velvet_k45_Velvet_k45_Locus_17359_Transcript_713_Confidence_0.525_Length_7042	tetratricopeptide repeat protein 25 isoform X4	0	up
PFA vs. PCG	TRINITY_DN74380_c0_g1_i5	peptidyl-prolyl cis-trans isomerase-like 6	P:protein peptidyl-prolyl isomerization; F:peptidyl-prolyl cis-trans isomerase activity; F:cyclosporin A binding; P:protein refolding; F:unfolded protein binding	up
PFA vs. PCG	SOAP_k85_scaffold102927	EF-hand domain-containing family member C2-like	F:calcium ion binding; C:microtubule; P:regulation of neuron projection development	up
PFA vs. PCG	Velvet_k35_Velvet_k35_Locus_9213_Transcript_57_Confidence_0.562_Length_3499	coiled-coil domain-containing protein 81-like	0	up
PFA vs. PCG	Velvet_k65_Velvet_k65_Locus_10362_Transcript_512_Confidence_0.638_Length_5146	annexin A7-like	F:ion binding	up
PFA vs. PCG	TransAb_k75_R165386	zinc finger SWIM domain-containing protein 6-like	0	up
PFA vs. PCG	SOAP_k45_scaffold104055	nucleoside diphosphate kinase 7 isoform X1	F:nucleoside diphosphate kinase activity; F:ATP binding; P:nucleoside diphosphate phosphorylation; P:GTP biosynthetic process; P:UTP biosynthetic process; P:CTP biosynthetic process	up
PFA vs. PCG	Velvet_k45_Velvet_k45_Locus_4045_Transcript_1415_Confidence_0.068_Length_2824	protein TBATA-like isoform X3	0	up
PFA vs. PCG	SOAP_k75_C1752126	uncharacterized protein LOC110460860	F:calcium ion binding	up
PFA vs. PCG	SOAP_k85_scaffold40898	radial spoke head protein 3 homolog	0	up
PFA vs. PCG	Velvet_k55_Velvet_k55_Locus_43909_Transcript_1010_Confidence_0.600_Length_3416	glucose-regulated protein 94	F:ATP binding; P:protein folding; F:unfolded protein binding	up
PFA vs. PCG	Velvet_k75_Velvet_k75_Locus_546_Transcript_912_Confidence_0.561_Length_3514	thioredoxin domain-containing protein 3 homolog isoform X2	0	up
PFA vs. PCG	SOAP_k85_scaffold21209	glycerol-3-phosphate dehydrogenase [NAD(+)], cytoplasmic-like	F:glycerol-3-phosphate dehydrogenase [NAD+] activity; P:carbohydrate metabolic process; C:glycerol-3-phosphate dehydrogenase complex; F:protein homodimerization activity; P:glycerol-3-phosphate catabolic process; F:NAD binding; P:obsolete oxidation-reduction process	up
PFA vs. PCG	TRINITY_DN76431_c1_g2_i2	translin-associated factor X-interacting protein 1-like	0	up
PFA vs. PCG	TRINITY_DN61818_c0_g1_i1	adenylate kinase 7-like	F:adenylate kinase activity; F:cytidylate kinase activity; F:ATP binding; C:membrane; P:phosphorylation; P:nucleoside monophosphate phosphorylation	up
PFA vs. PCG	Velvet_k35_Velvet_k35_Locus_3230_Transcript_312_Confidence_0.515_Length_7255	sperm-associated antigen 17-like isoform X6	0	up
PFA vs. PCG	TransAb_k55_R316768	sperm flagellar protein 1-like isoform X1	0	up
PFA vs. PCG	TransAb_k35_R833128	adenylate kinase 8-like	F:adenylate kinase activity; F:ATP binding; P:phosphorylation; P:nucleoside monophosphate phosphorylation	up
PFA vs. PCG	Velvet_k35_Velvet_k35_Locus_5329_Transcript_1011_Confidence_0.608_Length_14078	dynein beta chain, ciliary-like	F:microtubule motor activity; F:ATP binding; C:cytoplasm; C:microtubule; P:microtubule-based movement; P:cell projection organization; C:dynein complex; C:motile cilium	up
PFA vs. PCG	Velvet_k35_Velvet_k35_Locus_10383_Transcript_13_Confidence_0.833_Length_2055	tektin-1	C:microtubule cytoskeleton; P:cilium assembly; P:cilium movement involved in cell motility	up
PFA vs. PCG	Velvet_k75_Velvet_k75_Locus_27180_Transcript_12_Confidence_0.750_Length_1070	cilia- and flagella-associated protein 77-like	0	up
PFA vs. PCG	SOAP_k55_scaffold143270	cilia- and flagella-associated protein 20	C:nucleus; C:centriole; C:microtubule; C:integral component of membrane; P:protein polyglutamylation; C:motile cilium; C:ciliary basal body; P:cilium assembly; P:regulation of cilium beat frequency involved in ciliary motility; P:positive regulation of cell motility; P:positive regulation of feeding behavior	up
PFA vs. PCG	Velvet_k45_Velvet_k45_Locus_11764_Transcript_310_Confidence_0.702_Length_5316	transient receptor potential cation channel subfamily V member 1 isoform X1	P:transport	up
PFA vs. PCG	Velvet_k35_Velvet_k35_Locus_5908_Transcript_310_Confidence_0.593_Length_4809	Armadillo repeat-containing protein 4	0	up
PFA vs. PCG	Velvet_k75_Velvet_k75_Locus_6869_Transcript_1014_Confidence_0.641_Length_6626	calnexin-like isoform X1	F:calcium ion binding; C:endoplasmic reticulum; P:protein folding; C:integral component of membrane; C:obsolete organelle part; F:unfolded protein binding	up
PFA vs. PCG	Velvet_k45_Velvet_k45_Locus_8244_Transcript_2224_Confidence_0.324_Length_4054	major vault protein-like	C:nucleus; C:cytoplasm	up
PFA vs. PCG	Velvet_k35_Velvet_k35_Locus_15822_Transcript_11_Confidence_1.000_Length_1299	parkin coregulated gene protein	C:cytosol; F:Hsp70 protein binding; C:vesicle; C:neuron projection; F:chaperone binding; F:Hsp90 protein binding; P:negative regulation of cell death	up
PFA vs. PCG	TRINITY_DN61438_c0_g1_i2	uncharacterized protein LOC111101737	0	up
PFA vs. PCG	TransAb_k35_R823807	coiled-coil domain-containing protein 63-like	P:cilium movement; C:axoneme; P:outer dynein arm assembly	up
PFA vs. PCG	Velvet_k65_Velvet_k65_Locus_2675_Transcript_1420_Confidence_0.611_Length_7762	LIM domain only protein 7-like isoform X1	0	up
PFA vs. PCG	Velvet_k65_Velvet_k65_Locus_81_Transcript_1718_Confidence_0.571_Length_9687	rootletin-like isoform X2	P:centrosome cycle; C:ciliary rootlet	up
PFA vs. PCG	Velvet_k45_Velvet_k45_Locus_8347_Transcript_1019_Confidence_0.574_Length_15918	dynein heavy chain 5, axonemal-like isoform X3	0	up
PFA vs. PCG	SOAP_k45_scaffold65160	Kinesin heavy chain	F:microtubule motor activity; F:ATP binding; C:cytoplasm; C:microtubule; P:microtubule-based movement; F:microtubule binding	up
PFA vs. PCG	Velvet_k35_Velvet_k35_Locus_2075_Transcript_810_Confidence_0.583_Length_16070	basement membrane-specific heparan sulfate proteoglycan core protein-like isoform X6	F:calcium ion binding	up
PFA vs. PCG	TransAb_k35_S497171	profilin	F:actin monomer binding; C:cytoskeleton; C:cell cortex; P:sequestering of actin monomers	up
PFA vs. PCG	Velvet_k55_Velvet_k55_Locus_15914_Transcript_19_Confidence_0.208_Length_1704	acidic leucine-rich nuclear phosphoprotein 32 family member A-like isoform X1	C:nucleus; F:histone binding	up
PFA vs. PCG	TRINITY_DN58749_c3_g4_i1	voltage-dependent anion-selective channel protein 2-like	C:mitochondrial outer membrane; F:voltage-gated anion channel activity; P:inorganic anion transport; P:anion transmembrane transport	down
PFA vs. PCG	TransAb_k35_R810745	proteasome subunit alpha type-6	C:P-body; F:RNA binding; F:threonine-type endopeptidase activity; C:nucleoplasm; C:polysome; P:proteasomal ubiquitin-independent protein catabolic process; C:nuclear matrix; C:proteasome core complex, alpha-subunit complex; P:proteasome-mediated ubiquitin-dependent protein catabolic process; F:NF-kappaB binding; P:positive regulation of NF-kappaB transcription factor activity	down
PFA vs. PCG	TRINITY_DN71541_c2_g1_i7	dipeptidyl peptidase 3-like	C:cytoplasm; P:proteolysis; F:metallopeptidase activity; F:dipeptidyl-peptidase activity; F:metal ion binding	down
PFA vs. PCG	TransAb_k35_R835589	T-complex protein 1 subunit zeta	F:ATP binding; C:chaperonin-containing T-complex; P:protein folding; F:unfolded protein binding	down
PFA vs. PCG	Velvet_k35_Velvet_k35_Locus_1924_Transcript_910_Confidence_0.106_Length_2196	heterogeneous nuclear ribonucleoprotein 87F-like isoform X3	F:mRNA binding; P:germ cell development	down
PFA vs. PCG	SOAP_k75_scaffold111630	gelsolin-like protein 2	F:binding; P:regulation of actin filament polymerization	down
PFA vs. PCG	TransAb_k55_R342159	gelsolin-like protein 2	F:binding; P:regulation of actin filament polymerization	down
PFA vs. PCG	SOAP_k35_C3552332	DNA-directed RNA polymerase III subunit RPC1	F:RNA polymerase III activity; F:DNA binding; C:RNA polymerase III complex; P:transcription by RNA polymerase III; F:metal ion binding	down
PFA vs. PCG	Velvet_k55_Velvet_k55_Locus_2177_Transcript_23_Confidence_0.333_Length_2529	caspase-3-like isoform X2	0	down
PFA vs. PCG	TRINITY_DN61612_c0_g1_i1	proteasome subunit alpha type-7-like	F:threonine-type endopeptidase activity; C:nucleus; C:cytoplasm; P:proteasomal ubiquitin-independent protein catabolic process; C:proteasome core complex, alpha-subunit complex; P:proteasome-mediated ubiquitin-dependent protein catabolic process	down
PFA vs. PCG	Velvet_k35_Velvet_k35_Locus_10765_Transcript_17_Confidence_0.721_Length_4994	UDP-N-acetylglucosamine--peptide N-acetylglucosaminyltransferase 110 kDa subunit-like isoform X2	P:protein O-linked glycosylation; F:glycosyltransferase activity	down
PFA vs. PCG	SOAP_k65_scaffold116980	heterogeneous nuclear ribonucleoprotein A1-like isoform X2	F:mRNA binding; P:germ cell development	down
PFA vs. PCG	SOAP_k75_C1743882	heterogeneous nuclear ribonucleoprotein H3-like	F:RNA binding	down
PFA vs. PCG	TRINITY_DN45759_c0_g1_i4	Proteasome subunit alpha type-2	F:threonine-type endopeptidase activity; C:nucleus; C:cytoplasm; P:ubiquitin-dependent protein catabolic process; C:proteasome core complex, alpha-subunit complex	down
PFA vs. PCG	SOAP_k35_scaffold39039	26S protease regulatory subunit 4	F:ATP binding; C:cytoplasm; F:peptidase activity; C:proteasome regulatory particle, base subcomplex; F:hydrolase activity, acting on ester bonds; F:TBP-class protein binding; F:proteasome-activating activity; P:positive regulation of proteasomal protein catabolic process	down
PFA vs. PCG	TRINITY_DN64543_c4_g1_i3	eukaryotic translation initiation factor 3 subunit H-like	P:formation of cytoplasmic translation initiation complex; F:translation initiation factor activity; C:cytosol; C:eukaryotic translation initiation factor 3 complex; P:proteolysis; F:metallopeptidase activity; C:eukaryotic 43S preinitiation complex; C:eukaryotic 48S preinitiation complex; C:polysomal ribosome	down
PFA vs. PCG	TRINITY_DN56019_c2_g2_i1	aminoacyl tRNA synthase complex-interacting multifunctional protein 2-like	0	down
PFA vs. PCG	SOAP_k65_scaffold138982	Prefoldin subunit 4	C:nucleus; C:mitochondrion; P:protein folding; C:prefoldin complex; F:unfolded protein binding	down
PFA vs. PCG	TransAb_k35_R838596	Obg-like ATPase 1	F:ATP binding; F:GTP binding; C:cytoplasm; F:ATP hydrolysis activity; F:ribosome binding; F:ribosomal large subunit binding	down
PFA vs. PCG	SOAP_k45_C3186945	eukaryotic translation initiation factor 3 subunit D-like	P:formation of cytoplasmic translation initiation complex; P:cap-dependent translational initiation; F:translation initiation factor activity; C:eukaryotic translation initiation factor 3 complex; C:eukaryotic 43S preinitiation complex; C:eukaryotic 48S preinitiation complex; F:mRNA cap binding	down
PFA vs. PCG	SOAP_k75_C1666511	---NA---	0	down
PFA vs. PCG	Velvet_k85_Velvet_k85_Locus_51443_Transcript_11_Confidence_1.000_Length_1812	probable ATP-dependent RNA helicase DDX5 isoform X1	F:nucleic acid binding; F:helicase activity; F:ATP binding	down
PFA vs. PCG	TRINITY_DN67288_c1_g1_i1	26S protease regulatory subunit 6A	C:proteasome complex; F:ATP binding; C:cytoplasm; P:proteolysis; F:peptidase activity; P:protein catabolic process	down
PFA vs. PCG	Velvet_k55_Velvet_k55_Locus_13181_Transcript_2122_Confidence_0.171_Length_5035	peripheral plasma membrane protein CASK isoform X6	F:protein kinase activity; F:ATP binding; P:protein phosphorylation	down
PFA vs. PCG	TRINITY_DN72710_c0_g1_i5	protein CutA homolog isoform X1	P:response to metal ion; C:membrane	down
PFA vs. PCG	TransAb_k35_R815260	26S protease regulatory subunit 10B	F:ATP binding; C:cytoplasm; F:peptidase activity; C:proteasome regulatory particle, base subcomplex; F:ATP hydrolysis activity; P:ubiquitin-dependent ERAD pathway	down
PFA vs. PCG	SOAP_k45_C3184463	T-complex protein 1 subunit beta	F:ATP binding; C:chaperonin-containing T-complex; P:protein folding; F:unfolded protein binding	down
PFA vs. PCG	SOAP_k35_C3521324	dynactin subunit 2-like	C:dynactin complex; P:microtubule-based process	down
PFA vs. PCG	Velvet_k35_Velvet_k35_Locus_6094_Transcript_2837_Confidence_0.141_Length_4578	Glucose dehydrogenase [acceptor]	0	down
PFA vs. PCG	SOAP_k45_C3167303	L-xylulose reductase-like	F:oxidoreductase activity; P:obsolete oxidation-reduction process	down
PFA vs. PCG	TransAb_k35_R816985	Universal stress protein A-like protein	0	down
PFA vs. PCG	TRINITY_DN77504_c2_g2_i5	3-oxoacyl-[acyl-carrier-protein] reductase FabG	C:integral component of membrane; F:oxidoreductase activity; P:obsolete oxidation-reduction process	down
PFA vs. PCG	TRINITY_DN70908_c1_g1_i2	matrix metalloproteinase	F:hydrolase activity	down
PFA vs. PCG	SOAP_k85_C1169206	uncharacterized protein LOC110989726	0	down
PFA vs. PCG	TransAb_k45_R445432	major egg antigen-like	0	down
PFA vs. PCG	TRINITY_DN65689_c3_g1_i1	L-xylulose reductase	F:oxidoreductase activity; P:obsolete oxidation-reduction process	down
PFA vs. PCG	TRINITY_DN78232_c2_g3_i2	thymidine phosphorylase	F:pentosyltransferase activity; P:nucleobase-containing small molecule metabolic process; P:pyrimidine-containing compound metabolic process	down
PFA vs. PCG	TransAb_k65_S175976	neuropeptide ky	0	down
PFA vs. PCG	Velvet_k65_Velvet_k65_Locus_23432_Transcript_13_Confidence_0.667_Length_989	3-oxoacyl-[acyl-carrier-protein] reductase FabG	0	down
PFA vs. PCG	Velvet_k85_Velvet_k85_Locus_26345_Transcript_25_Confidence_0.545_Length_1154	EF-hand domain-containing protein D2-like	F:metalloendopeptidase activity; F:calcium ion binding; P:proteolysis	down
PFA vs. PCG	Velvet_k65_Velvet_k65_Locus_34169_Transcript_13_Confidence_0.714_Length_2059	jmjC domain-containing protein 5	0	down
PFA vs. PCG	SOAP_k45_scaffold57556	Stress-induced protein 1	0	down
PFA vs. PCG	Velvet_k75_Velvet_k75_Locus_63283_Transcript_1016_Confidence_0.391_Length_2095	ancylostoma secreted protein-like isoform X5	0	down
PFA vs. PCG	SOAP_k35_C3553054	Beta-1,3-glucan-binding protein	0	down
PFA vs. PCG	TransAb_k65_R238675	calcium-dependent protein kinase 17	F:calcium ion binding; F:kinase activity; P:phosphorylation	down
PFA vs. PCG	Velvet_k75_Velvet_k75_Locus_26592_Transcript_12_Confidence_0.750_Length_925	histone H1-delta-like	C:nucleosome; F:double-stranded DNA binding; C:nucleus; P:nucleosome assembly; P:obsolete nucleosome positioning; P:chromosome condensation; F:nucleosomal DNA binding; P:obsolete negative regulation of chromatin silencing; P:negative regulation of DNA recombination	down
PFA vs. PCG	Velvet_k35_Velvet_k35_Locus_22202_Transcript_1010_Confidence_0.417_Length_2148	Sulfide:quinone oxidoreductase, mitochondrial	C:mitochondrial inner membrane; P:sulfide oxidation, using sulfide:quinone oxidoreductase; F:sulfide:quinone oxidoreductase activity; F:FAD binding	down
PFA vs. PCG	TRINITY_DN79968_c6_g1_i10	hypothetical protein AM593_07566, partial	0	down
PFA vs. PCG	SOAP_k85_C1029744	glutathione S-transferase-like	F:transferase activity	down
PFA vs. PCG	Velvet_k55_Velvet_k55_Locus_31552_Transcript_12_Confidence_0.750_Length_2254	pseudouridylate synthase 7 homolog isoform X1	0	down
PFA vs. PCG	Velvet_k35_Velvet_k35_Locus_29573_Transcript_13_Confidence_0.727_Length_1177	uncharacterized protein LOC110466721	0	down
PFA vs. PCG	TransAb_k55_S284479	macrophage migration inhibitory factor	P:positive regulation of protein phosphorylation; F:binding; P:response to stress; P:response to xenobiotic stimulus; P:response to external stimulus; P:response to abiotic stimulus; P:response to hormone; P:response to organic cyclic compound; P:response to lipid; P:regulation of cell population proliferation; C:obsolete intracellular part; P:animal organ development; P:positive regulation of tr…	down
PFA vs. PCG	Velvet_k65_Velvet_k65_Locus_11080_Transcript_1415_Confidence_0.458_Length_4584	IgGFc-binding protein-like	0	down
PFA vs. PCG	TransAb_k35_S698801	Calcium-dependent protein kinase 9	F:protein kinase activity; F:binding; P:protein phosphorylation	down
PFA vs. PCG	TRINITY_DN66309_c2_g1_i9	hypothetical protein AM593_04984, partial	0	down
PFA vs. PCG	TRINITY_DN58803_c0_g1_i2	short-chain collagen C4-like	0	down
PFA vs. PCG	Velvet_k75_Velvet_k75_Locus_85063_Transcript_11_Confidence_1.000_Length_632	Stress response protein nhaX	0	down
PFA vs. PCG	TRINITY_DN54073_c3_g1_i1	vinyl phenol reductase/superoxide dismutase	F:superoxide dismutase activity; C:obsolete cell; P:removal of superoxide radicals; P:cellular homeostasis; F:metal ion binding; P:regulation of cellular process; P:obsolete oxidation-reduction process	down
PFA vs. PCG	Velvet_k45_Velvet_k45_Locus_10012_Transcript_611_Confidence_0.095_Length_1030	---NA---	0	down
PFA vs. PCG	TRINITY_DN53326_c3_g1_i2	3-hydroxyacyl-CoA dehydrogenase type-2-like	F:oxidoreductase activity; P:obsolete oxidation-reduction process	down
PFA vs. PCG	Velvet_k55_Velvet_k55_Locus_64659_Transcript_2123_Confidence_0.567_Length_4469	ankyrin repeat domain-containing protein 17-like	0	down
PFA vs. PCG	TRINITY_DN1696_c0_g1_i1	Glyceraldehyde-3-phosphate dehydrogenase	F:glyceraldehyde-3-phosphate dehydrogenase (NAD+) (phosphorylating) activity; C:cytoplasm; P:glucose metabolic process; P:glycolytic process; F:NADP binding; F:NAD binding; P:obsolete oxidation-reduction process	down
PFA vs. PCG	TRINITY_DN59620_c2_g1_i1	elongation factor 1 alpha	F:translation elongation factor activity; F:GTPase activity; F:GTP binding; C:cytoplasm; P:translational elongation	down
PFA vs. PCG	SOAP_k35_C3274417	histone H3	C:nucleosome; F:DNA binding; C:nucleus; F:protein heterodimerization activity	down
PFA vs. PCG	TRINITY_DN195444_c0_g1_i1	60S ribosomal protein L23a	P:ribosomal large subunit assembly; F:structural constituent of ribosome; C:cytosolic large ribosomal subunit	down
PFA vs. PCG	SOAP_k85_C989656	complement C1q-like protein 4	0	down
PFA vs. PCG	TransAb_k35_R796438	uncharacterized protein LOC110465122	0	down
PFA vs. PCG	TRINITY_DN141833_c0_g1_i1	ubiquitin-60S ribosomal protein L40	P:cytoplasmic translation; F:structural constituent of ribosome; C:nucleus; C:ribosome; P:protein ubiquitination; P:modification-dependent protein catabolic process; F:ubiquitin protein ligase binding	down
PFA vs. PCG	SOAP_k45_C3161627	---NA---	0	down
PFA vs. PCG	TransAb_k65_S58843	hypothetical protein AM593_01840, partial	C:membrane	down
PFA vs. PCG	Velvet_k65_Velvet_k65_Locus_31407_Transcript_11_Confidence_1.000_Length_1167	vitelline envelope zona pellucida domain 10	0	down
PFA vs. PCG	TransAb_k35_R840595	---NA---	0	down
PFA vs. PCG	TRINITY_DN49839_c1_g1_i2	avidin family protein	0	down
PFA vs. PCG	TransAb_k75_S18793	hypothetical protein AM593_01137, partial	0	down
PCG vs. POL	SOAP_k65_scaffold64438	epidermal differentiation-specific protein-like		up
PCG vs. POL	TransAb_k75_S18793	hypothetical protein AM593_01137, partial		up
PCG vs. POL	TransAb_k35_R840595	---NA---		up
PCG vs. POL	TransAb_k35_R802743	---NA---		up
PCG vs. POL	TransAb_k65_S58843	hypothetical protein AM593_01840, partial	C:membrane	up
PCG vs. POL	TransAb_k35_R796916	hypothetical protein AM593_07438, partial	P:regulation of apoptotic process	up
PCG vs. POL	TRINITY_DN141833_c0_g1_i1	ubiquitin-60S ribosomal protein L40	P:cytoplasmic translation; F:structural constituent of ribosome; C:nucleus; C:ribosome; P:protein ubiquitination; P:modification-dependent protein catabolic process; F:ubiquitin protein ligase binding	up
PCG vs. POL	TRINITY_DN195444_c0_g1_i1	60S ribosomal protein L23a	P:ribosomal large subunit assembly; F:structural constituent of ribosome; C:cytosolic large ribosomal subunit	up
PCG vs. POL	SOAP_k55_scaffold59343	high mobility group-T protein-like	C:chromatin; C:cytoplasm; P:DNA recombination; P:chromatin remodeling; F:transcription factor binding; F:DNA binding, bending; F:2-alkenal reductase [NAD(P)+] activity; P:positive regulation of innate immune response; P:positive regulation of transcription by RNA polymerase II; P:obsolete oxidation-reduction process	up
PCG vs. POL	TRINITY_DN58803_c0_g1_i2	short-chain collagen C4-like		up
PCG vs. POL	SOAP_k75_scaffold119939	mytimycin precursor		up
PCG vs. POL	TRINITY_DN53326_c3_g1_i2	3-hydroxyacyl-CoA dehydrogenase type-2-like	F:oxidoreductase activity; P:obsolete oxidation-reduction process	up
PCG vs. POL	TRINITY_DN54073_c3_g1_i1	vinyl phenol reductase/superoxide dismutase	F:superoxide dismutase activity; C:obsolete cell; P:removal of superoxide radicals; P:cellular homeostasis; F:metal ion binding; P:regulation of cellular process; P:obsolete oxidation-reduction process	up
PCG vs. POL	TRINITY_DN69478_c3_g2_i14	putative aminopeptidase W07G4.4	F:aminopeptidase activity; C:cytoplasm; P:proteolysis; F:metalloexopeptidase activity; F:manganese ion binding	up
PCG vs. POL	TransAb_k55_S284479	macrophage migration inhibitory factor	P:positive regulation of protein phosphorylation; F:binding; P:response to stress; P:response to xenobiotic stimulus; P:response to external stimulus; P:response to abiotic stimulus; P:response to hormone; P:response to organic cyclic compound; P:response to lipid; P:regulation of cell population proliferation; C:obsolete intracellular part; P:animal organ development; P:positive regulation of tr…	up
PCG vs. POL	TRINITY_DN63689_c1_g1_i5	high mobility group-T protein-like	C:chromatin; C:cytoplasm; P:DNA recombination; P:chromatin remodeling; F:transcription factor binding; F:DNA binding, bending; F:2-alkenal reductase [NAD(P)+] activity; P:positive regulation of innate immune response; P:positive regulation of transcription by RNA polymerase II; P:obsolete oxidation-reduction process	up
PCG vs. POL	TRINITY_DN72710_c0_g1_i5	protein CutA homolog isoform X1	P:response to metal ion; C:membrane	up
PCG vs. POL	TransAb_k65_S175976	neuropeptide ky		up
PCG vs. POL	SOAP_k85_C1174782	neuroendocrine convertase 1-like		up
PCG vs. POL	TRINITY_DN79968_c6_g1_i10	hypothetical protein AM593_07566, partial		up
PCG vs. POL	TRINITY_DN66309_c2_g1_i9	hypothetical protein AM593_04984, partial		up
PCG vs. POL	TransAb_k45_R465210	Zinc-binding alcohol dehydrogenase domain-containing protein 2		up
PCG vs. POL	Velvet_k65_Velvet_k65_Locus_23432_Transcript_13_Confidence_0.667_Length_989	3-oxoacyl-[acyl-carrier-protein] reductase FabG		up
PCG vs. POL	Velvet_k55_Velvet_k55_Locus_3846_Transcript_108117_Confidence_0.309_Length_9000	probable chitinase 10	P:positive regulation of protein phosphorylation; F:hydrolase activity, hydrolyzing O-glycosyl compounds; C:extracellular region; P:carbohydrate metabolic process; P:chitin metabolic process; F:chitin binding; P:response to cytokine; P:positive regulation of intracellular signal transduction	up
PCG vs. POL	SOAP_k65_scaffold101197	histone H2A.V	C:nucleosome; C:euchromatin; C:heterochromatin; F:RNA polymerase II cis-regulatory region sequence-specific DNA binding; F:RNA polymerase II cis-regulatory region sequence-specific DNA binding; F:RNA polymerase II core promoter sequence-specific DNA binding; P:chromatin organization; F:nucleosomal DNA binding; P:positive regulation of transcription by RNA polymerase II; F:protein heterodimerizati…	up
PCG vs. POL	SOAP_k75_C1586319	calmodulin	F:calcium ion binding; P:calcium-mediated signaling	up
PCG vs. POL	SOAP_k75_scaffold111385	peptidyl-prolyl cis-trans isomerase B	P:protein peptidyl-prolyl isomerization; F:peptidyl-prolyl cis-trans isomerase activity; F:collagen binding; F:cyclosporin A binding; C:protein-containing complex; P:protein refolding; C:obsolete endoplasmic reticulum part; P:positive regulation by host of viral process; F:unfolded protein binding; P:chaperone-mediated protein folding; P:negative regulation of collagen fibril organization	up
PCG vs. POL	Velvet_k55_Velvet_k55_Locus_757_Transcript_411_Confidence_0.605_Length_5570	retrograde protein of 51 kDa-like isoform X3		up
PCG vs. POL	Velvet_k65_Velvet_k65_Locus_3590_Transcript_1415_Confidence_0.386_Length_2813	phenylalanine--tRNA ligase alpha subunit	F:tRNA binding; F:phenylalanine-tRNA ligase activity; F:ATP binding; C:cytoplasm; P:phenylalanyl-tRNA aminoacylation	up
PCG vs. POL	Velvet_k75_Velvet_k75_Locus_17921_Transcript_810_Confidence_0.667_Length_4295	MAM and LDL-receptor class A domain-containing protein 1-like	F:hydrolase activity	up
PCG vs. POL	SOAP_k65_scaffold116980	heterogeneous nuclear ribonucleoprotein A1-like isoform X2	F:mRNA binding; P:germ cell development	up
PCG vs. POL	Velvet_k35_Velvet_k35_Locus_13335_Transcript_1010_Confidence_0.531_Length_3919	egg surface protein-1	P:ion transport; C:membrane	up
PCG vs. POL	TransAb_k75_S30293	probable small nuclear ribonucleoprotein Sm D1	P:spliceosomal snRNP assembly; C:nucleus	up
PCG vs. POL	Velvet_k55_Velvet_k55_Locus_13181_Transcript_2122_Confidence_0.171_Length_5035	peripheral plasma membrane protein CASK isoform X6	F:protein kinase activity; F:ATP binding; P:protein phosphorylation	up
PCG vs. POL	TRINITY_DN55866_c2_g1_i1	selenium-dependent glutathione peroxidase	F:glutathione peroxidase activity; P:response to oxidative stress; P:obsolete oxidation-reduction process; P:cellular oxidant detoxification	up
PCG vs. POL	TRINITY_DN56026_c2_g1_i2	prolyl aminopeptidase	F:aminopeptidase activity; C:cytoplasm; P:proteolysis	up
PCG vs. POL	Velvet_k75_Velvet_k75_Locus_26592_Transcript_12_Confidence_0.750_Length_925	histone H1-delta-like	C:nucleosome; F:double-stranded DNA binding; C:nucleus; P:nucleosome assembly; P:obsolete nucleosome positioning; P:chromosome condensation; F:nucleosomal DNA binding; P:obsolete negative regulation of chromatin silencing; P:negative regulation of DNA recombination	up
PCG vs. POL	TransAb_k65_R238675	calcium-dependent protein kinase 17	F:calcium ion binding; F:kinase activity; P:phosphorylation	up
PCG vs. POL	SOAP_k45_scaffold139134	Y-box factor homolog	F:RNA binding; C:nucleus	up
PCG vs. POL	Velvet_k85_Velvet_k85_Locus_3004_Transcript_22_Confidence_0.857_Length_1153	heterogeneous nuclear ribonucleoprotein D-like isoform X2	F:mRNA binding; P:germ cell development	up
PCG vs. POL	SOAP_k85_C974450	cytochrome c oxidase subunit 6A2, mitochondrial-like	C:mitochondrion; C:membrane	up
PCG vs. POL	TransAb_k35_R819723	60S acidic ribosomal protein P0	C:ribosome; P:ribosome biogenesis	up
PCG vs. POL	SOAP_k75_C1562851	NHP2-like protein 1	F:RNA binding; C:nucleolus; C:ribosome; P:ribosome biogenesis	up
PCG vs. POL	TransAb_k35_R873583	arginine kinase	F:arginine kinase activity; F:ATP binding; P:phosphorylation	up
PCG vs. POL	SOAP_k45_scaffold24900	RecName: Full=Actin, cytoplasmic; Contains: RecName: Full=Actin, cytoplasmic, intermediate form; Flags: Precursor	F:ATP binding; C:cytoplasm; C:actin cytoskeleton	up
PCG vs. POL	TRINITY_DN78413_c1_g2_i4	NK-tumor recognition protein	P:protein peptidyl-prolyl isomerization; F:transcription coregulator activity; F:peptidyl-prolyl cis-trans isomerase activity; P:regulation of transcription by RNA polymerase II; P:protein folding; C:mediator complex	up
PCG vs. POL	TransAb_k35_J782537	40S ribosomal protein S3	F:RNA binding; F:structural constituent of ribosome; P:translation; C:small ribosomal subunit	up
PCG vs. POL	SOAP_k35_scaffold92373	Bifunctional purine biosynthesis protein PURH	F:IMP cyclohydrolase activity; F:phosphoribosylaminoimidazolecarboxamide formyltransferase activity; P:purine nucleotide biosynthetic process	up
PCG vs. POL	SOAP_k85_C1169206	uncharacterized protein LOC110989726		up
PCG vs. POL	Velvet_k35_Velvet_k35_Locus_26826_Transcript_11_Confidence_1.000_Length_378	U6 snRNA-associated Sm-like protein LSm5	F:RNA binding; C:spliceosomal complex; C:U6 snRNP; P:mRNA processing; P:RNA splicing; C:U4/U6 x U5 tri-snRNP complex; C:Lsm1-7-Pat1 complex	up
PCG vs. POL	TRINITY_DN64538_c0_g1_i3	uncharacterized protein LOC110457803		up
PCG vs. POL	SOAP_k65_scaffold142951	radial spoke head protein 9 homolog	C:radial spoke; P:axoneme assembly; P:motile cilium assembly; P:cilium movement involved in cell motility	up
PCG vs. POL	TransAb_k75_S144793	high mobility group protein B3-like	F:DNA binding; C:nucleus	up
PCG vs. POL	TRINITY_DN68348_c3_g2_i2	predicted protein	P:protein peptidyl-prolyl isomerization; F:peptidyl-prolyl cis-trans isomerase activity; P:protein folding	up
PCG vs. POL	Velvet_k65_Velvet_k65_Locus_25591_Transcript_11_Confidence_1.000_Length_648	myosin regulatory light chain 12A-like	P:mitotic cytokinesis; P:nematode larval development; F:calcium ion binding; C:cytoplasm; P:meiosis I cytokinesis; P:protein localization; F:sulfuric ester hydrolase activity; P:embryonic body morphogenesis; P:establishment of cell polarity; C:filamentous actin	up
PCG vs. POL	SOAP_k65_scaffold138982	Prefoldin subunit 4	C:nucleus; C:mitochondrion; P:protein folding; C:prefoldin complex; F:unfolded protein binding	up
PCG vs. POL	Velvet_k85_Velvet_k85_Locus_43245_Transcript_11_Confidence_1.000_Length_816	60S ribosomal protein L8	F:structural constituent of ribosome; C:ribosome; P:translation	up
PCG vs. POL	SOAP_k35_C3403493	40S ribosomal protein S9	F:structural constituent of ribosome; F:rRNA binding; C:cytosolic small ribosomal subunit; P:positive regulation of translational fidelity	up
PCG vs. POL	Velvet_k45_Velvet_k45_Locus_18972_Transcript_1010_Confidence_0.343_Length_1981	actin-related protein 2/3 complex subunit 1A	F:actin binding; C:cytoplasm; C:Arp2/3 protein complex; P:Arp2/3 complex-mediated actin nucleation; C:muscle cell projection membrane	up
PCG vs. POL	TRINITY_DN75378_c0_g1_i1	NADH dehydrogenase [ubiquinone] 1 alpha subcomplex subunit 5	P:cellular process; C:respiratory chain complex I	up
PCG vs. POL	SOAP_k35_scaffold34448	carbonic anhydrase 2-like isoform X3	F:carbonate dehydratase activity; F:zinc ion binding	up
PCG vs. POL	SOAP_k35_C3521324	dynactin subunit 2-like	C:dynactin complex; P:microtubule-based process	up
PCG vs. POL	Velvet_k85_Velvet_k85_Locus_13330_Transcript_12_Confidence_0.750_Length_1077	ATP synthase subunit gamma, mitochondrial-like	C:mitochondrial proton-transporting ATP synthase complex, catalytic sector F(1); P:proton motive force-driven ATP synthesis; F:proton-transporting ATP synthase activity, rotational mechanism	up
PCG vs. POL	TRINITY_DN65245_c0_g1_i1	alcohol dehydrogenase class-3-like	F:alcohol dehydrogenase activity, zinc-dependent; C:cytosol; P:ethanol oxidation; F:zinc ion binding; P:formaldehyde catabolic process; F:S-(hydroxymethyl)glutathione dehydrogenase activity	up
PCG vs. POL	Velvet_k85_Velvet_k85_Locus_48584_Transcript_12_Confidence_0.750_Length_680	ATP synthase subunit O, mitochondrial-like		up
PCG vs. POL	TransAb_k35_S96952	NADH dehydrogenase [ubiquinone] 1 alpha subcomplex subunit 6	C:integral component of membrane	up
PCG vs. POL	SOAP_k45_scaffold98752	adenosine kinase 1	F:adenosine kinase activity; P:purine ribonucleoside salvage; P:AMP biosynthetic process; P:phosphorylation	up
PCG vs. POL	SOAP_k65_scaffold95784	40S ribosomal protein S2	F:RNA binding; F:structural constituent of ribosome; P:translation; C:small ribosomal subunit	up
PCG vs. POL	SOAP_k45_C3186945	eukaryotic translation initiation factor 3 subunit D-like	P:formation of cytoplasmic translation initiation complex; P:cap-dependent translational initiation; F:translation initiation factor activity; C:eukaryotic translation initiation factor 3 complex; C:eukaryotic 43S preinitiation complex; C:eukaryotic 48S preinitiation complex; F:mRNA cap binding	up
PCG vs. POL	SOAP_k75_C1629207	Peptidyl-prolyl cis-trans isomerase FKBP1A	P:protein peptidyl-prolyl isomerization; F:peptidyl-prolyl cis-trans isomerase activity	up
PCG vs. POL	TRINITY_DN56019_c2_g2_i1	aminoacyl tRNA synthase complex-interacting multifunctional protein 2-like		up
PCG vs. POL	SOAP_k75_scaffold85704	NADH dehydrogenase [ubiquinone] 1 beta subcomplex subunit 5, mitochondrial		up
PCG vs. POL	Velvet_k55_Velvet_k55_Locus_26334_Transcript_33_Confidence_0.667_Length_1152	elongation factor 1-delta-like isoform X1	F:translation elongation factor activity; C:eukaryotic translation elongation factor 1 complex; P:translational elongation	up
PCG vs. POL	TRINITY_DN74729_c2_g1_i3	nucleoside diphosphate kinase	F:nucleoside diphosphate kinase activity; F:ATP binding; P:nucleoside diphosphate phosphorylation; P:GTP biosynthetic process; P:UTP biosynthetic process; P:CTP biosynthetic process	up
PCG vs. POL	TRINITY_DN54820_c5_g2_i1	60S ribosomal protein L5 isoform X1	P:ribosomal large subunit assembly; P:nuclear-transcribed mRNA catabolic process, nonsense-mediated decay; F:mRNA 3'-UTR binding; F:structural constituent of ribosome; C:nucleoplasm; C:nucleolus; C:endoplasmic reticulum; P:rRNA processing; P:SRP-dependent cotranslational protein targeting to membrane; F:5S rRNA binding; P:viral transcription; C:cytosolic large ribosomal subunit; F:ubiquitin prote…	up
PCG vs. POL	TransAb_k35_R829675	thimet oligopeptidase-like isoform X1	F:metalloendopeptidase activity; P:proteolysis; F:metal ion binding	up
PCG vs. POL	Velvet_k35_Velvet_k35_Locus_8236_Transcript_78_Confidence_0.565_Length_2064	rRNA 2'-O-methyltransferase fibrillarin	P:box C/D RNA 3'-end processing; F:RNA binding; F:rRNA methyltransferase activity; C:Cajal body; P:rRNA methylation; C:box C/D RNP complex; C:small-subunit processome; P:histone glutamine methylation; F:histone-glutamine methyltransferase activity	up
PCG vs. POL	SOAP_k45_scaffold78851	hypothetical protein AM593_01299, partial		up
PCG vs. POL	SOAP_k45_scaffold134301	proteasome subunit alpha type-5	F:threonine-type endopeptidase activity; C:nucleus; C:cytoplasm; C:proteasome core complex, alpha-subunit complex; P:proteasome-mediated ubiquitin-dependent protein catabolic process; C:extracellular exosome	up
PCG vs. POL	SOAP_k75_C1743882	heterogeneous nuclear ribonucleoprotein H3-like	F:RNA binding	up
PCG vs. POL	Velvet_k55_Velvet_k55_Locus_2177_Transcript_23_Confidence_0.333_Length_2529	caspase-3-like isoform X2		up
PCG vs. POL	TRINITY_DN69489_c0_g1_i6	Prolyl endopeptidase	F:serine-type endopeptidase activity; P:proteolysis; C:integral component of membrane; F:serine-type exopeptidase activity	up
PCG vs. POL	TRINITY_DN77130_c4_g2_i1	succinate--CoA ligase [ADP/GDP-forming] subunit alpha, mitochondrial-like isoform X2	F:nucleotide binding; F:nucleoside diphosphate kinase activity; F:succinate-CoA ligase (ADP-forming) activity; F:succinate-CoA ligase (GDP-forming) activity; C:mitochondrion; C:cytosol; P:tricarboxylic acid cycle; P:succinyl-CoA metabolic process; P:succinate metabolic process; P:nucleoside diphosphate phosphorylation; P:nucleoside triphosphate biosynthetic process; F:obsolete cofactor binding	up
PCG vs. POL	TransAb_k35_R835589	T-complex protein 1 subunit zeta	F:ATP binding; C:chaperonin-containing T-complex; P:protein folding; F:unfolded protein binding	up
PCG vs. POL	Velvet_k85_Velvet_k85_Locus_23115_Transcript_13_Confidence_0.667_Length_1690	heterogeneous nuclear ribonucleoprotein K-like isoform X1	F:DNA binding; F:RNA binding; P:regulation of transcription by RNA polymerase II; P:RNA processing	up
PCG vs. POL	TRINITY_DN45759_c0_g1_i4	Proteasome subunit alpha type-2	F:threonine-type endopeptidase activity; C:nucleus; C:cytoplasm; P:ubiquitin-dependent protein catabolic process; C:proteasome core complex, alpha-subunit complex	up
PCG vs. POL	Velvet_k85_Velvet_k85_Locus_51822_Transcript_18_Confidence_0.650_Length_3128	AP-1 complex subunit beta-1-like	P:intracellular protein transport; P:vesicle-mediated transport; C:clathrin adaptor complex; F:clathrin binding	up
PCG vs. POL	Velvet_k35_Velvet_k35_Locus_6013_Transcript_26_Confidence_0.667_Length_4456	RNA-binding protein lark-like isoform X1	F:RNA binding	up
PCG vs. POL	TransAb_k55_R342159	gelsolin-like protein 2	F:binding; P:regulation of actin filament polymerization	up
PCG vs. POL	TRINITY_DN66069_c0_g1_i2	heat shock protein 75 kDa, mitochondrial-like	F:ATP binding; C:mitochondrial inner membrane; P:protein folding; F:protein kinase binding; F:unfolded protein binding	up
PCG vs. POL	TransAb_k35_S135823	ATP synthase subunit d, mitochondrial-like	C:mitochondrial proton-transporting ATP synthase complex, coupling factor F(o); F:proton transmembrane transporter activity; P:proton motive force-driven ATP synthesis	up
PCG vs. POL	Velvet_k35_Velvet_k35_Locus_8238_Transcript_12_Confidence_0.750_Length_2908	T-complex protein 1 subunit theta-like	F:ATP binding; C:cytoplasm; P:protein folding; F:unfolded protein binding	up
PCG vs. POL	TransAb_k75_R168420	14-3-3 protein zeta isoform X2	P:establishment of mitotic spindle orientation; P:cell fate specification; C:nucleus; C:cell cortex; P:protein export from nucleus; P:regulation of mitotic cell cycle; P:determination of adult lifespan; P:embryo development ending in birth or egg hatching; P:polarity specification of anterior/posterior axis; P:zygote asymmetric cell division; P:heat acclimation; F:protein domain specific binding;…	up
PCG vs. POL	TransAb_k35_S497171	profilin	F:actin monomer binding; C:cytoskeleton; C:cell cortex; P:sequestering of actin monomers	up
PCG vs. POL	Velvet_k45_Velvet_k45_Locus_8244_Transcript_2224_Confidence_0.324_Length_4054	major vault protein-like	C:nucleus; C:cytoplasm	down
PCG vs. POL	Velvet_k55_Velvet_k55_Locus_185_Transcript_6974_Confidence_0.152_Length_5053	NADP-dependent malic enzyme-like	F:malate dehydrogenase (decarboxylating) (NAD+) activity; F:malate dehydrogenase (decarboxylating) (NADP+) activity; C:mitochondrion; P:pyruvate metabolic process; P:malate metabolic process; F:metal ion binding; F:NAD binding; P:obsolete oxidation-reduction process	down
PCG vs. POL	Velvet_k65_Velvet_k65_Locus_1987_Transcript_5562_Confidence_0.422_Length_7330	adenylate kinase isoenzyme 5 isoform X1	P:cellular process	down
PCG vs. POL	Velvet_k45_Velvet_k45_Locus_23261_Transcript_23_Confidence_0.500_Length_2510	dynein intermediate chain 2, ciliary-like isoform X2		down
PCG vs. POL	SOAP_k45_scaffold118480	bifunctional polynucleotide phosphatase/kinase-like	P:DNA repair; P:phosphorylation; P:dephosphorylation; F:nucleobase-containing compound kinase activity	down
PCG vs. POL	Velvet_k35_Velvet_k35_Locus_6703_Transcript_36_Confidence_0.545_Length_14483	dynein heavy chain 10, axonemal-like isoform X1	F:microtubule motor activity; F:ATP binding; P:microtubule-based movement; C:dynein complex	down
PCG vs. POL	TRINITY_DN76431_c1_g2_i2	translin-associated factor X-interacting protein 1-like		down
PCG vs. POL	Velvet_k35_Velvet_k35_Locus_746_Transcript_1116_Confidence_0.521_Length_13963	dystrophin-like isoform X1		down
PCG vs. POL	Velvet_k55_Velvet_k55_Locus_20018_Transcript_11_Confidence_1.000_Length_2922	spermatogenesis-associated protein 48-like		down
PCG vs. POL	SOAP_k45_scaffold55738	heat shock cognate 71 kDa protein	C:Prp19 complex; F:G protein-coupled receptor binding; F:phosphatidylserine binding; F:ATP binding; C:nucleus; C:late endosome; C:cytosol; C:integral component of membrane; F:ATP hydrolysis activity; F:protein-macromolecule adaptor activity; F:heat shock protein binding; F:ubiquitin protein ligase binding; P:regulation of protein stability; P:protein refolding; P:positive regulation by host of vi…	down
PCG vs. POL	Velvet_k75_Velvet_k75_Locus_8767_Transcript_211_Confidence_0.577_Length_7028	trichohyalin-like isoform X3		down
PCG vs. POL	TransAb_k55_R316768	sperm flagellar protein 1-like isoform X1		down
PCG vs. POL	TRINITY_DN78481_c0_g1_i1	A disintegrin and metalloproteinase with thrombospondin motifs 7-like	F:metalloendopeptidase activity; P:proteolysis	down
PCG vs. POL	SOAP_k85_scaffold21209	glycerol-3-phosphate dehydrogenase [NAD(+)], cytoplasmic-like	F:glycerol-3-phosphate dehydrogenase [NAD+] activity; P:carbohydrate metabolic process; C:glycerol-3-phosphate dehydrogenase complex; F:protein homodimerization activity; P:glycerol-3-phosphate catabolic process; F:NAD binding; P:obsolete oxidation-reduction process	down
PCG vs. POL	Velvet_k45_Velvet_k45_Locus_888_Transcript_146148_Confidence_0.227_Length_33902	nesprin-1-like isoform X1	F:actin binding; C:integral component of membrane	down
PCG vs. POL	Velvet_k75_Velvet_k75_Locus_838_Transcript_1522_Confidence_0.500_Length_5282	EF-hand calcium-binding domain-containing protein 6-like	F:calcium ion binding	down
PCG vs. POL	Velvet_k55_Velvet_k55_Locus_5533_Transcript_1623_Confidence_0.590_Length_8119	golgin subfamily B member 1 isoform X10		down
PCG vs. POL	Velvet_k75_Velvet_k75_Locus_53_Transcript_12_Confidence_0.750_Length_1419	tektin A1	C:microtubule cytoskeleton; C:sperm flagellum; P:cilium assembly; P:cilium movement involved in cell motility	down
PCG vs. POL	TRINITY_DN66440_c2_g1_i2	L-threonine 3-dehydrogenase, mitochondrial	F:catalytic activity; F:obsolete coenzyme binding	down
PCG vs. POL	Velvet_k55_Velvet_k55_Locus_43909_Transcript_1010_Confidence_0.600_Length_3416	glucose-regulated protein 94	F:ATP binding; P:protein folding; F:unfolded protein binding	down
PCG vs. POL	Velvet_k55_Velvet_k55_Locus_3656_Transcript_1524_Confidence_0.608_Length_10936	cilia- and flagella-associated protein 47-like isoform X2		down
PCG vs. POL	SOAP_k55_C3140445	uncharacterized protein LOC111137885		down
PCG vs. POL	TRINITY_DN73113_c1_g1_i14	lamin-B2-like isoform X1		down
PCG vs. POL	Velvet_k75_Velvet_k75_Locus_47192_Transcript_22_Confidence_0.750_Length_2050	RIB43A-like with coiled-coils protein 2		down
PCG vs. POL	Velvet_k65_Velvet_k65_Locus_6487_Transcript_1524_Confidence_0.448_Length_3935	uncharacterized protein LOC111133666 isoform X24		down
PCG vs. POL	SOAP_k65_scaffold34095	EF-hand domain-containing family member B	F:calcium ion binding	down
PCG vs. POL	TransAb_k55_R316927	stabilizer of axonemal microtubules 2-like isoform X2	F:microtubule binding	down
PCG vs. POL	TransAb_k35_S881451	uncharacterized protein C1orf189 homolog isoform X1		down
PCG vs. POL	TransAb_k35_R818096	stAR-related lipid transfer protein 5-like		down
PCG vs. POL	SOAP_k65_scaffold25072	cyclin-dependent kinase 12-like		down
PCG vs. POL	TransAb_k65_R255415	phosphatidylinositol transfer protein beta isoform isoform X1	C:cytoplasm; F:phosphatidylcholine transporter activity; F:phosphatidylinositol transfer activity; P:phospholipid transport; F:transferase activity; F:phosphatidylcholine binding; F:phosphatidylinositol binding	down
PCG vs. POL	TRINITY_DN72412_c5_g1_i1	persulfide dioxygenase ETHE1, mitochondrial	F:dioxygenase activity; P:obsolete oxidation-reduction process	down
PCG vs. POL	Velvet_k75_Velvet_k75_Locus_3103_Transcript_58_Confidence_0.579_Length_2048	UPF0602 protein C4orf47 homolog isoform X1		down
PCG vs. POL	Velvet_k55_Velvet_k55_Locus_14060_Transcript_15_Confidence_0.353_Length_7222	RNA-binding protein 12	F:RNA binding	down
PCG vs. POL	SOAP_k35_scaffold63118	protein FAM166B-like		down
PCG vs. POL	TRINITY_DN62387_c3_g1_i3	coiled-coil domain-containing protein 105-like		down
PCG vs. POL	Velvet_k45_Velvet_k45_Locus_21576_Transcript_312_Confidence_0.350_Length_1490	3-hydroxyisobutyrate dehydrogenase, mitochondrial-like	P:valine catabolic process; F:3-hydroxyisobutyrate dehydrogenase activity; F:NADP binding; F:NAD binding; P:obsolete oxidation-reduction process	down
PCG vs. POL	Velvet_k45_Velvet_k45_Locus_709_Transcript_4545_Confidence_0.217_Length_8454	lipoxygenase homology domain-containing protein 1-like isoform X2		down
PCG vs. POL	Velvet_k45_Velvet_k45_Locus_10755_Transcript_715_Confidence_0.230_Length_3895	ATP-dependent 6-phosphofructokinase-like isoform X1	F:6-phosphofructokinase activity; F:ATP binding; C:cytoplasm; P:fructose 6-phosphate metabolic process; F:metal ion binding; P:glycolytic process through fructose-6-phosphate	down
PCG vs. POL	SOAP_k85_C1159842	erlin-2 isoform X1	C:endoplasmic reticulum membrane; C:cytosol; C:plasma membrane; F:cholesterol binding; C:integral component of membrane; P:ubiquitin-dependent ERAD pathway; F:ubiquitin protein ligase binding; P:SREBP signaling pathway; C:protein-containing complex; C:membrane raft; P:negative regulation of cholesterol biosynthetic process; P:negative regulation of fatty acid biosynthetic process; P:transmembrane…	down
PCG vs. POL	Velvet_k55_Velvet_k55_Locus_33774_Transcript_1012_Confidence_0.192_Length_1412	ependymin-related protein 1-like		down
PCG vs. POL	Velvet_k75_Velvet_k75_Locus_13663_Transcript_311_Confidence_0.464_Length_8955	mucin-2-like isoform X1		down
PCG vs. POL	SOAP_k45_scaffold52565	sulfide:quinone oxidoreductase, mitochondrial	P:sulfide oxidation, using sulfide:quinone oxidoreductase; F:sulfide:quinone oxidoreductase activity; F:FAD binding	down
PCG vs. POL	SOAP_k75_scaffold24164	transforming growth factor-beta-induced protein ig-h3-like	C:obsolete extracellular region part	down
PCG vs. POL	TransAb_k85_S12441	uncharacterized protein C1orf194 homolog		down
PCG vs. POL	Velvet_k65_Velvet_k65_Locus_20656_Transcript_1928_Confidence_0.409_Length_3891	heat shock protein 70	F:ATP binding	down
PCG vs. POL	Velvet_k85_Velvet_k85_Locus_126679_Transcript_11_Confidence_1.000_Length_1132	major egg antigen-like		down
PCG vs. POL	TransAb_k35_R813582	heme-binding protein 2-like	F:heme binding	down
PCG vs. POL	TransAb_k45_R445432	major egg antigen-like		down
PCG vs. POL	SOAP_k55_scaffold5587	torsin family 1, member A (torsin A)	C:endoplasmic reticulum; P:nuclear envelope organization; F:cytoskeletal protein binding; P:protein localization; C:obsolete intracellular organelle part; P:cellular localization	down
PCG vs. POL	Velvet_k35_Velvet_k35_Locus_131891_Transcript_46_Confidence_0.562_Length_855	alpha-crystallin A chain-like		down
PCG vs. POL	Velvet_k35_Velvet_k35_Locus_147375_Transcript_44_Confidence_0.727_Length_3022	ankyrin repeat domain-containing protein		down
PCG vs. POH	TransAb_k75_S18793	hypothetical protein AM593_01137, partial		up
PCG vs. POH	TransAb_k45_R458842	hypothetical protein AM593_09126, partial		up
PCG vs. POH	Velvet_k35_Velvet_k35_Locus_39115_Transcript_13_Confidence_0.667_Length_1068	---NA---		up
PCG vs. POH	TransAb_k35_R840595	---NA---		up
PCG vs. POH	TransAb_k35_S270899	ATP synthase subunit beta	F:ATP binding; P:proton motive force-driven ATP synthesis; F:hydrolase activity; C:proton-transporting ATP synthase complex, catalytic core F(1); F:proton-transporting ATP synthase activity, rotational mechanism	up
PCG vs. POH	Velvet_k45_Velvet_k45_Locus_118310_Transcript_11_Confidence_1.000_Length_2193	polyadenylate-binding protein 4-like	F:nucleic acid binding	up
PCG vs. POH	SOAP_k35_C3526338	retinal dehydrogenase 1-like isoform X1	F:aldehyde dehydrogenase (NAD+) activity	up
PCG vs. POH	SOAP_k55_C3180257	glyceraldehyde 3-phosphate dehydrogenase	F:glyceraldehyde-3-phosphate dehydrogenase (NAD+) (phosphorylating) activity; C:cytoplasm; P:glucose metabolic process; P:glycolytic process; F:NADP binding; F:NAD binding; P:obsolete oxidation-reduction process	up
PCG vs. POH	TransAb_k35_S582682	uncharacterized protein LOC110458001		up
PCG vs. POH	SOAP_k35_C3520136	Helicase at 25E	F:nucleic acid binding; F:helicase activity; F:ATP binding	up
PCG vs. POH	TRINITY_DN144085_c0_g1_i1	40S ribosomal protein S8	C:ribosome	up
PCG vs. POH	SOAP_k35_C3547244	glucose-regulated protein 94	P:response to hypoxia; F:calcium ion binding; F:ATP binding; C:endoplasmic reticulum; P:protein folding; P:ubiquitin-dependent ERAD pathway; P:otolith tethering; C:perinuclear region of cytoplasm; P:defense response to Gram-positive bacterium; F:unfolded protein binding	up
PCG vs. POH	SOAP_k75_scaffold90563	leucyl aminopeptidase	F:hydrolase activity	up
PCG vs. POH	Velvet_k65_Velvet_k65_Locus_105654_Transcript_11_Confidence_1.000_Length_2223	heat shock protein 90	F:ATP binding; C:cytosol; C:plasma membrane; P:protein export from nucleus; P:determination of adult lifespan; P:detection of chemical stimulus; C:cell surface; P:response to inorganic substance; F:ATP hydrolysis activity; P:positive regulation of phosphoprotein phosphatase activity; C:protein-containing complex; P:cellular response to heat; F:nuclear glucocorticoid receptor binding; P:dauer larv…	up
PCG vs. POH	TRINITY_DN41017_c0_g2_i1	ATP synthase subunit alpha, mitochondrial	F:ATP binding; P:proton motive force-driven ATP synthesis; C:proton-transporting ATP synthase complex, catalytic core F(1); F:proton-transporting ATP synthase activity, rotational mechanism	up
PCG vs. POH	SOAP_k35_C3515338	gelsolin-like protein 2	F:binding; P:regulation of actin filament polymerization	up
PCG vs. POH	Velvet_k75_Velvet_k75_Locus_101894_Transcript_11_Confidence_1.000_Length_1598	protein disulfide-isomerase	C:endoplasmic reticulum; F:isomerase activity; P:protein modification process; F:catalytic activity, acting on a protein	up
PCG vs. POH	TransAb_k75_S68801	peptidyl-prolyl cis-trans isomerase	P:protein peptidyl-prolyl isomerization; F:peptidyl-prolyl cis-trans isomerase activity; P:protein folding	up
PCG vs. POH	Velvet_k35_Velvet_k35_Locus_150971_Transcript_11_Confidence_1.000_Length_1291	protein disulfide-isomerase		up
PCG vs. POH	SOAP_k85_C1177992	deoxynucleoside triphosphate triphosphohydrolase SAMHD1		up
PCG vs. POH	SOAP_k65_scaffold103817	calcyphosin-like protein		up
PCG vs. POH	TRINITY_DN66585_c0_g1_i4	probable E3 ubiquitin-protein ligase MID2		up
PCG vs. POH	TransAb_k35_R823155	---NA---		up
PCG vs. POH	TransAb_k35_S616446	apextrin-like protein		up
PCG vs. POH	TransAb_k35_R796916	hypothetical protein AM593_07438, partial	P:regulation of apoptotic process	up
PCG vs. POH	SOAP_k75_scaffold1392	nacre protein		up
PCG vs. POH	SOAP_k85_scaffold87170	hypothetical protein AM593_04087, partial		up
PCG vs. POH	SOAP_k85_C1169206	uncharacterized protein LOC110989726		up
PCG vs. POH	SOAP_k55_scaffold59343	high mobility group-T protein-like	C:chromatin; C:cytoplasm; P:DNA recombination; P:chromatin remodeling; F:transcription factor binding; F:DNA binding, bending; F:2-alkenal reductase [NAD(P)+] activity; P:positive regulation of innate immune response; P:positive regulation of transcription by RNA polymerase II; P:obsolete oxidation-reduction process	up
PCG vs. POH	Velvet_k45_Velvet_k45_Locus_11473_Transcript_25_Confidence_0.600_Length_2042	chorion peroxidase-like		up
PCG vs. POH	SOAP_k75_scaffold119939	mytimycin precursor		up
PCG vs. POH	TRINITY_DN65629_c0_g1_i3	ankyrin repeat domain-containing protein 50-like		up
PCG vs. POH	Velvet_k55_Velvet_k55_Locus_303_Transcript_105108_Confidence_0.293_Length_16046	sacsin-like		up
PCG vs. POH	TRINITY_DN61339_c2_g2_i6	hypothetical protein CGI_10013165		up
PCG vs. POH	TRINITY_DN69478_c3_g2_i14	putative aminopeptidase W07G4.4	F:aminopeptidase activity; C:cytoplasm; P:proteolysis; F:metalloexopeptidase activity; F:manganese ion binding	up
PCG vs. POH	SOAP_k75_C1736930	Transcription intermediary factor 1-beta		up
PCG vs. POH	TRINITY_DN74576_c0_g1_i1	laminin subunit alpha		up
PCG vs. POH	TRINITY_DN195444_c0_g1_i1	60S ribosomal protein L23a	P:ribosomal large subunit assembly; F:structural constituent of ribosome; C:cytosolic large ribosomal subunit	up
PCG vs. POH	TRINITY_DN66461_c0_g2_i1	Heavy metal-binding protein HIP		up
PCG vs. POH	TRINITY_DN58803_c0_g1_i2	short-chain collagen C4-like		up
PCG vs. POH	Velvet_k75_Velvet_k75_Locus_26592_Transcript_12_Confidence_0.750_Length_925	histone H1-delta-like	C:nucleosome; F:double-stranded DNA binding; C:nucleus; P:nucleosome assembly; P:obsolete nucleosome positioning; P:chromosome condensation; F:nucleosomal DNA binding; P:obsolete negative regulation of chromatin silencing; P:negative regulation of DNA recombination	up
PCG vs. POH	TRINITY_DN77513_c1_g1_i4	heterochromatin protein 1-binding protein 3-like	F:binding; C:chromosome; P:chromatin organization	up
PCG vs. POH	TRINITY_DN63689_c1_g1_i5	high mobility group-T protein-like	C:chromatin; C:cytoplasm; P:DNA recombination; P:chromatin remodeling; F:transcription factor binding; F:DNA binding, bending; F:2-alkenal reductase [NAD(P)+] activity; P:positive regulation of innate immune response; P:positive regulation of transcription by RNA polymerase II; P:obsolete oxidation-reduction process	up
PCG vs. POH	TRINITY_DN53326_c3_g1_i2	3-hydroxyacyl-CoA dehydrogenase type-2-like	F:oxidoreductase activity; P:obsolete oxidation-reduction process	up
PCG vs. POH	TransAb_k35_R824855	calmodulin-4-like isoform X3		up
PCG vs. POH	SOAP_k75_C1218177	low-density lipoprotein receptor-related protein 8-like		up
PCG vs. POH	Velvet_k35_Velvet_k35_Locus_14185_Transcript_13_Confidence_0.893_Length_3619	Zinc metalloproteinase nas-15		up
PCG vs. POH	TRINITY_DN61945_c0_g1_i2	serine/threonine-protein phosphatase 6 regulatory ankyrin repeat subunit A-like isoform X1		up
PCG vs. POH	TransAb_k55_S284479	macrophage migration inhibitory factor	P:positive regulation of protein phosphorylation; F:binding; P:response to stress; P:response to xenobiotic stimulus; P:response to external stimulus; P:response to abiotic stimulus; P:response to hormone; P:response to organic cyclic compound; P:response to lipid; P:regulation of cell population proliferation; C:obsolete intracellular part; P:animal organ development; P:positive regulation of tr…	up
PCG vs. POH	SOAP_k65_scaffold80956	actin, cytoplasmic	F:ATP binding; C:cytoplasm; C:cytoskeleton	up
PCG vs. POH	SOAP_k85_C990824	L-rhamnose-binding lectin CSL3-like		up
PCG vs. POH	SOAP_k75_C1614391	hemagglutinin/amebocyte aggregation factor-like		up
PCG vs. POH	Velvet_k45_Velvet_k45_Locus_13027_Transcript_1017_Confidence_0.459_Length_4591	leucine-rich repeat and IQ domain-containing protein 1-like		up
PCG vs. POH	TRINITY_DN64308_c2_g1_i3	laminin subunit alpha-1	P:regulation of biological process	up
PCG vs. POH	SOAP_k85_scaffold28613	epidermal differentiation-specific protein-like		up
PCG vs. POH	TransAb_k55_R314515	---NA---		up
PCG vs. POH	TransAb_k45_R469245	tripartite motif-containing protein 2-like		up
PCG vs. POH	TRINITY_DN52940_c0_g1_i3	predicted protein		up
PCG vs. POH	SOAP_k35_C3274417	histone H3	C:nucleosome; F:DNA binding; C:nucleus; F:protein heterodimerization activity	up
PCG vs. POH	SOAP_k75_C1586319	calmodulin	F:calcium ion binding; P:calcium-mediated signaling	up
PCG vs. POH	TransAb_k65_S58843	hypothetical protein AM593_01840, partial	C:membrane	up
PCG vs. POH	Velvet_k55_Velvet_k55_Locus_27683_Transcript_24_Confidence_0.364_Length_629	---NA---		up
PCG vs. POH	Velvet_k35_Velvet_k35_Locus_49_Transcript_26_Confidence_0.357_Length_2187	toll-like receptor 13	P:signal transduction; C:integral component of membrane; P:innate immune response	up
PCG vs. POH	Velvet_k65_Velvet_k65_Locus_23432_Transcript_13_Confidence_0.667_Length_989	3-oxoacyl-[acyl-carrier-protein] reductase FabG		up
PCG vs. POH	TransAb_k45_S171310	uncharacterized protein LOC111106199 isoform X7		up
PCG vs. POH	TransAb_k45_S523906	tubulin polymerization-promoting protein family member 3		up
PCG vs. POH	Velvet_k35_Velvet_k35_Locus_20814_Transcript_912_Confidence_0.261_Length_534	four-domain proteases inhibitor-like isoform X1	P:negative regulation of peptidase activity; F:peptidase inhibitor activity	up
PCG vs. POH	SOAP_k75_C1670930	glutathione S-transferase		up
PCG vs. POH	Velvet_k35_Velvet_k35_Locus_69153_Transcript_12_Confidence_0.750_Length_884	globin-like		up
PCG vs. POH	TransAb_k35_S37271	arginine kinase	F:arginine kinase activity; F:ATP binding; P:phosphorylation	up
PCG vs. POH	TRINITY_DN54422_c0_g1_i1	complement C1q-like protein 4		up
PCG vs. POH	Velvet_k35_Velvet_k35_Locus_22366_Transcript_918_Confidence_0.528_Length_8671	myoferlin-like isoform X16	P:myoblast fusion; C:integral component of membrane	up
PCG vs. POH	TRINITY_DN71740_c1_g1_i5	15-hydroxyprostaglandin dehydrogenase [NAD(+)]-like		up
PCG vs. POH	SOAP_k85_C1029744	glutathione S-transferase-like	F:transferase activity	up
PCG vs. POH	SOAP_k55_C3211209	apextrin-like protein	C:membrane	up
PCG vs. POH	SOAP_k65_scaffold126922	Universal stress protein A-like protein		up
PCG vs. POH	SOAP_k55_scaffold2840	tubulin beta-1 chain-like	P:microtubule cytoskeleton organization; P:mitotic cell cycle; F:GTPase activity; F:structural constituent of cytoskeleton; F:GTP binding; C:cytoplasm; C:microtubule	up
PCG vs. POH	Velvet_k35_Velvet_k35_Locus_8436_Transcript_1113_Confidence_0.542_Length_6071	extended synaptotagmin-2-like isoform X1	C:membrane; P:localization	up
PCG vs. POH	TRINITY_DN73549_c1_g1_i10	UTP--glucose-1-phosphate uridylyltransferase isoform X2	F:UTP:glucose-1-phosphate uridylyltransferase activity; P:UDP-glucose metabolic process	up
PCG vs. POH	Velvet_k45_Velvet_k45_Locus_9376_Transcript_1421_Confidence_0.165_Length_3091	synaptogenesis protein syg-2-like		up
PCG vs. POH	TransAb_k35_S237749	protein ATP6V1FNB-like		up
PCG vs. POH	TRINITY_DN79968_c6_g1_i10	hypothetical protein AM593_07566, partial		up
PCG vs. POH	TRINITY_DN72710_c0_g1_i5	protein CutA homolog isoform X1	P:response to metal ion; C:membrane	up
PCG vs. POH	TransAb_k45_R465210	Zinc-binding alcohol dehydrogenase domain-containing protein 2		up
PCG vs. POH	Velvet_k45_Velvet_k45_Locus_5617_Transcript_910_Confidence_0.148_Length_2432	putative nuclease HARBI1		up
PCG vs. POH	Velvet_k45_Velvet_k45_Locus_18972_Transcript_1010_Confidence_0.343_Length_1981	actin-related protein 2/3 complex subunit 1A	F:actin binding; C:cytoplasm; C:Arp2/3 protein complex; P:Arp2/3 complex-mediated actin nucleation; C:muscle cell projection membrane	up
PCG vs. POH	Velvet_k55_Velvet_k55_Locus_757_Transcript_411_Confidence_0.605_Length_5570	retrograde protein of 51 kDa-like isoform X3		up
PCG vs. POH	SOAP_k65_scaffold101197	histone H2A.V	C:nucleosome; C:euchromatin; C:heterochromatin; F:RNA polymerase II cis-regulatory region sequence-specific DNA binding; F:RNA polymerase II cis-regulatory region sequence-specific DNA binding; F:RNA polymerase II core promoter sequence-specific DNA binding; P:chromatin organization; F:nucleosomal DNA binding; P:positive regulation of transcription by RNA polymerase II; F:protein heterodimerizati…	up
PCG vs. POH	TRINITY_DN70066_c1_g1_i1	succinate-semialdehyde dehydrogenase, mitochondrial-like isoform X2	F:succinate-semialdehyde dehydrogenase (NAD+) activity; C:mitochondrion; F:succinate-semialdehyde dehydrogenase [NAD(P)+] activity; P:gamma-aminobutyric acid catabolic process; P:obsolete oxidation-reduction process	up
PCG vs. POH	TRINITY_DN79568_c0_g1_i4	laminin subunit alpha-2-like isoform X6		up
PCG vs. POH	SOAP_k85_C1174782	neuroendocrine convertase 1-like		up
PCG vs. POH	TransAb_k45_S171680	PREDICTED: uncharacterized protein LOC105346399 isoform X1		up
PCG vs. POH	SOAP_k45_scaffold24900	RecName: Full=Actin, cytoplasmic; Contains: RecName: Full=Actin, cytoplasmic, intermediate form; Flags: Precursor	F:ATP binding; C:cytoplasm; C:actin cytoskeleton	up
PCG vs. POH	Velvet_k35_Velvet_k35_Locus_29573_Transcript_13_Confidence_0.727_Length_1177	uncharacterized protein LOC110466721		up
PCG vs. POH	Velvet_k65_Velvet_k65_Locus_3590_Transcript_1415_Confidence_0.386_Length_2813	phenylalanine--tRNA ligase alpha subunit	F:tRNA binding; F:phenylalanine-tRNA ligase activity; F:ATP binding; C:cytoplasm; P:phenylalanyl-tRNA aminoacylation	up
PCG vs. POH	TransAb_k55_S364550	Demethylmenaquinone methyltransferase		up
PCG vs. POH	SOAP_k55_scaffold105646	---NA---		up
PCG vs. POH	Velvet_k35_Velvet_k35_Locus_5838_Transcript_1010_Confidence_0.738_Length_11490	Nuclear GTPase SLIP-GC		up
PCG vs. POH	TRINITY_DN79679_c1_g1_i8	uncharacterized protein LOC111109177		up
PCG vs. POH	TRINITY_DN51466_c0_g1_i8	neurocalcin-delta B		up
PCG vs. POH	Velvet_k55_Velvet_k55_Locus_3846_Transcript_108117_Confidence_0.309_Length_9000	probable chitinase 10	P:positive regulation of protein phosphorylation; F:hydrolase activity, hydrolyzing O-glycosyl compounds; C:extracellular region; P:carbohydrate metabolic process; P:chitin metabolic process; F:chitin binding; P:response to cytokine; P:positive regulation of intracellular signal transduction	up
PCG vs. POH	SOAP_k85_C1092666	lactoylglutathione lyase	F:lactoylglutathione lyase activity; F:metal ion binding	up
PCG vs. POH	Velvet_k55_Velvet_k55_Locus_4595_Transcript_2129_Confidence_0.280_Length_4198	citrate lyase subunit beta-like protein, mitochondrial	F:catalytic activity	up
PCG vs. POH	TransAb_k35_R805287	Complement C1q-like protein 4		up
PCG vs. POH	Velvet_k75_Velvet_k75_Locus_10544_Transcript_1015_Confidence_0.513_Length_4943	Putative disease resistance protein RGA3	F:ATP binding	up
PCG vs. POH	Velvet_k65_Velvet_k65_Locus_40694_Transcript_11_Confidence_1.000_Length_782	tubulin beta chain	F:GTPase activity; F:structural constituent of cytoskeleton; F:GTP binding; C:cytoplasm; C:microtubule; P:cytoskeleton organization; P:microtubule-based process	up
PCG vs. POH	Velvet_k55_Velvet_k55_Locus_32299_Transcript_44_Confidence_0.667_Length_600	histidine triad nucleotide-binding protein 1	F:catalytic activity	up
PCG vs. POH	TransAb_k75_R165386	zinc finger SWIM domain-containing protein 6-like		up
PCG vs. POH	Velvet_k35_Velvet_k35_Locus_2089_Transcript_22_Confidence_0.935_Length_4496	predicted protein		up
PCG vs. POH	TransAb_k35_S698801	Calcium-dependent protein kinase 9	F:protein kinase activity; F:binding; P:protein phosphorylation	up
PCG vs. POH	Velvet_k85_Velvet_k85_Locus_18744_Transcript_3133_Confidence_0.352_Length_7610	protocadherin Fat 4-like	F:calcium ion binding; P:homophilic cell adhesion via plasma membrane adhesion molecules; C:membrane	up
PCG vs. POH	Velvet_k65_Velvet_k65_Locus_6487_Transcript_1524_Confidence_0.448_Length_3935	uncharacterized protein LOC111133666 isoform X24		up
PCG vs. POH	Velvet_k45_Velvet_k45_Locus_19140_Transcript_110_Confidence_0.481_Length_3518	Zinc metalloproteinase nas-15		up
PCG vs. POH	Velvet_k35_Velvet_k35_Locus_5329_Transcript_1011_Confidence_0.608_Length_14078	dynein beta chain, ciliary-like	F:microtubule motor activity; F:ATP binding; C:cytoplasm; C:microtubule; P:microtubule-based movement; P:cell projection organization; C:dynein complex; C:motile cilium	up
PCG vs. POH	SOAP_k55_scaffold87955	thiopurine S-methyltransferase	F:methyltransferase activity	up
PCG vs. POH	TRINITY_DN62290_c2_g5_i1	poly [ADP-ribose] polymerase 1		up
PCG vs. POH	TRINITY_DN77771_c2_g1_i5	probable serine/threonine-protein kinase DDB_G0282963		up
PCG vs. POH	TRINITY_DN60360_c4_g1_i1	superoxide dismutase	F:superoxide dismutase activity; P:removal of superoxide radicals; F:metal ion binding; P:obsolete oxidation-reduction process	up
PCG vs. POH	TRINITY_DN57664_c0_g1_i2	Glucose dehydrogenase [acceptor]		up
PCG vs. POH	TRINITY_DN67867_c0_g1_i5	tripartite motif-containing protein 2-like	F:metal ion binding	up
PCG vs. POH	Velvet_k75_Velvet_k75_Locus_63283_Transcript_1016_Confidence_0.391_Length_2095	ancylostoma secreted protein-like isoform X5		up
PCG vs. POH	SOAP_k65_scaffold142951	radial spoke head protein 9 homolog	C:radial spoke; P:axoneme assembly; P:motile cilium assembly; P:cilium movement involved in cell motility	up
PCG vs. POH	TransAb_k55_R342159	gelsolin-like protein 2	F:binding; P:regulation of actin filament polymerization	up
PCG vs. POH	TRINITY_DN56026_c2_g1_i2	prolyl aminopeptidase	F:aminopeptidase activity; C:cytoplasm; P:proteolysis	up
PCG vs. POH	Velvet_k35_Velvet_k35_Locus_2047_Transcript_23_Confidence_0.714_Length_2220	aldehyde dehydrogenase, mitochondrial-like	P:somitogenesis; F:retinal dehydrogenase activity; P:liver development; F:aldehyde dehydrogenase (NAD+) activity; P:determination of left/right symmetry; P:hindbrain morphogenesis; P:central nervous system myelination; P:myelination in peripheral nervous system; P:fin regeneration; P:pectoral fin development; P:pronephric duct morphogenesis; P:retinol metabolic process; P:axial mesoderm developme…	up
PCG vs. POH	SOAP_k75_C1678120	coactosin-like protein		up
PCG vs. POH	Velvet_k35_Velvet_k35_Locus_21569_Transcript_49_Confidence_0.589_Length_3666	spermatogenesis-associated protein 6-like isoform X1		up
PCG vs. POH	TRINITY_DN57275_c5_g1_i1	Ariadne-like RING finger protein		up
PCG vs. POH	Velvet_k45_Velvet_k45_Locus_6393_Transcript_15_Confidence_0.810_Length_4220	nuclear protein MDM1-like isoform X1		up
PCG vs. POH	TRINITY_DN80461_c0_g1_i2	Kyphoscoliosis peptidase		up
PCG vs. POH	SOAP_k35_scaffold60126	galectin 3	F:carbohydrate binding	up
PCG vs. POH	TRINITY_DN72944_c5_g3_i4	tetratricopeptide repeat protein 38-like		up
PCG vs. POH	SOAP_k75_scaffold102867	nucleoside diphosphate kinase homolog 5-like	F:nucleoside diphosphate kinase activity; P:nucleoside diphosphate phosphorylation; P:GTP biosynthetic process; P:UTP biosynthetic process; P:CTP biosynthetic process; P:spermatid differentiation; P:negative regulation of oxidative stress-induced intrinsic apoptotic signaling pathway	up
PCG vs. POH	SOAP_k35_scaffold74482	TPA_inf: TEPP protein		up
PCG vs. POH	Velvet_k45_Velvet_k45_Locus_4384_Transcript_17_Confidence_0.538_Length_3192	uncharacterized protein LOC110448810 isoform X2		up
PCG vs. POH	Velvet_k55_Velvet_k55_Locus_24059_Transcript_1010_Confidence_0.500_Length_2856	carbonic anhydrase 2-like isoform X3	F:carbonate dehydratase activity; F:zinc ion binding	up
PCG vs. POH	Velvet_k65_Velvet_k65_Locus_16938_Transcript_11_Confidence_1.000_Length_2177	Tripartite motif-containing protein 45		up
PCG vs. POH	SOAP_k75_C1746728	carboxylesterase 1C-like		up
PCG vs. POH	Velvet_k35_Velvet_k35_Locus_36754_Transcript_56_Confidence_0.571_Length_3066	---NA---		up
PCG vs. POH	Velvet_k45_Velvet_k45_Locus_13302_Transcript_4148_Confidence_0.594_Length_15572	E3 ubiquitin-protein ligase rnf213-alpha-like isoform X3		up
PCG vs. POH	TRINITY_DN76251_c1_g1_i6	S-formylglutathione hydrolase	C:cytosol; F:S-formylglutathione hydrolase activity; F:identical protein binding; P:formaldehyde catabolic process; F:carboxylic ester hydrolase activity	up
PCG vs. POH	Velvet_k75_Velvet_k75_Locus_16544_Transcript_1928_Confidence_0.482_Length_4356	B-cell linker protein-like		up
PCG vs. POH	Velvet_k85_Velvet_k85_Locus_26345_Transcript_25_Confidence_0.545_Length_1154	EF-hand domain-containing protein D2-like	F:metalloendopeptidase activity; F:calcium ion binding; P:proteolysis	up
PCG vs. POH	TRINITY_DN61619_c0_g3_i10	protein Flattop homolog	C:ciliary basal body; P:cilium organization	up
PCG vs. POH	Velvet_k45_Velvet_k45_Locus_8346_Transcript_2837_Confidence_0.387_Length_12119	talin-1-like isoform X1		up
PCG vs. POH	TRINITY_DN71775_c2_g1_i2	apextrin-like protein		up
PCG vs. POH	SOAP_k35_scaffold125669	collagen alpha-1(I) chain isoform X2		up
PCG vs. POH	SOAP_k45_scaffold78851	hypothetical protein AM593_01299, partial		up
PCG vs. POH	Velvet_k75_Velvet_k75_Locus_4809_Transcript_2029_Confidence_0.533_Length_8458	PREDICTED: uncharacterized protein LOC105317356 isoform X3		up
PCG vs. POH	TRINITY_DN63257_c0_g1_i1	protein DJ-1-like	C:nucleus; C:cytosol; F:protein deglycase activity; P:protein deglycation, glyoxal removal; P:guanine deglycation, glyoxal removal	up
PCG vs. POH	TransAb_k55_S66292	uncharacterized protein LOC110463551		up
PCG vs. POH	Velvet_k45_Velvet_k45_Locus_15067_Transcript_1219_Confidence_0.227_Length_2525	phenylalanine--tRNA ligase beta subunit-like	F:magnesium ion binding; F:RNA binding; F:phenylalanine-tRNA ligase activity; F:ATP binding; P:phenylalanyl-tRNA aminoacylation; C:phenylalanine-tRNA ligase complex	up
PCG vs. POH	Velvet_k35_Velvet_k35_Locus_2854_Transcript_1114_Confidence_0.397_Length_5116	echinoderm microtubule-associated protein-like 2 isoform X2		up
PCG vs. POH	TRINITY_DN78413_c1_g2_i4	NK-tumor recognition protein	P:protein peptidyl-prolyl isomerization; F:transcription coregulator activity; F:peptidyl-prolyl cis-trans isomerase activity; P:regulation of transcription by RNA polymerase II; P:protein folding; C:mediator complex	up
PCG vs. POH	Velvet_k55_Velvet_k55_Locus_3342_Transcript_17_Confidence_0.714_Length_2604	chromobox protein homolog 1-like	C:euchromatin; P:negative regulation of transcription, DNA-templated	up
PCG vs. POH	SOAP_k85_C756914	Barrier-to-autointegration factor		up
PCG vs. POH	Velvet_k45_Velvet_k45_Locus_18086_Transcript_1315_Confidence_0.242_Length_3006	secernin-2-like		up
PCG vs. POH	Velvet_k45_Velvet_k45_Locus_12375_Transcript_11_Confidence_1.000_Length_2705	uncharacterized protein LOC111133555		up
PCG vs. POH	TransAb_k65_R238675	calcium-dependent protein kinase 17	F:calcium ion binding; F:kinase activity; P:phosphorylation	up
PCG vs. POH	TransAb_k35_S689778	hypothetical protein		up
PCG vs. POH	TransAb_k65_S76718	glutathione S-transferase 1-like	F:glutathione transferase activity	up
PCG vs. POH	TRINITY_DN74522_c2_g2_i4	methyltransferase-like 26		up
PCG vs. POH	TRINITY_DN58733_c5_g1_i3	ribose-phosphate pyrophosphokinase 4-like isoform X1	F:magnesium ion binding; F:ribose phosphate diphosphokinase activity; P:nucleoside metabolic process; P:nucleotide biosynthetic process; F:kinase activity; P:phosphorylation	up
PCG vs. POH	Velvet_k35_Velvet_k35_Locus_6450_Transcript_514_Confidence_0.427_Length_16942	dynein gamma chain, flagellar outer arm-like	F:microtubule motor activity; F:ATP binding; P:microtubule-based movement; C:dynein complex	up
PCG vs. POH	TransAb_k35_R816822	calcyphosin-like protein isoform X1	F:calcium ion binding	up
PCG vs. POH	TransAb_k55_S1801	peroxiredoxin 6	F:peroxidase activity; C:obsolete cell; P:cell redox homeostasis; F:peroxiredoxin activity; P:obsolete oxidation-reduction process; P:cellular oxidant detoxification	up
PCG vs. POH	Velvet_k35_Velvet_k35_Locus_548_Transcript_1018_Confidence_0.622_Length_6039	septin-2-like isoform X2	F:GTP binding	up
PCG vs. POH	Velvet_k85_Velvet_k85_Locus_2611_Transcript_1718_Confidence_0.340_Length_3593	Tetratricopeptide repeat protein 18		up
PCG vs. POH	TRINITY_DN74380_c0_g1_i5	peptidyl-prolyl cis-trans isomerase-like 6	P:protein peptidyl-prolyl isomerization; F:peptidyl-prolyl cis-trans isomerase activity; F:cyclosporin A binding; P:protein refolding; F:unfolded protein binding	up
PCG vs. POH	TransAb_k65_S102851	40S ribosomal protein S3a	F:structural constituent of ribosome; C:nucleus; P:translation; C:cytosolic small ribosomal subunit; P:cell differentiation	up
PCG vs. POH	Velvet_k35_Velvet_k35_Locus_9694_Transcript_18_Confidence_0.635_Length_9835	Polycystic kidney disease protein 1-like 2		up
PCG vs. POH	TransAb_k35_R793273	Dual specificity protein kinase shkA		up
PCG vs. POH	Velvet_k85_Velvet_k85_Locus_28722_Transcript_19_Confidence_0.409_Length_3179	protein SON-like isoform X1	F:nucleic acid binding; P:regulation of cellular process	up
PCG vs. POH	Velvet_k35_Velvet_k35_Locus_6703_Transcript_36_Confidence_0.545_Length_14483	dynein heavy chain 10, axonemal-like isoform X1	F:microtubule motor activity; F:ATP binding; P:microtubule-based movement; C:dynein complex	up
PCG vs. POH	TransAb_k65_R241559	60S ribosomal protein L31-like	P:cytoplasmic translation; F:structural constituent of ribosome; C:cytosolic large ribosomal subunit	up
PCG vs. POH	TRINITY_DN68945_c3_g1_i15	calpain-B-like isoform X17		up
PCG vs. POH	TRINITY_DN77504_c2_g2_i5	3-oxoacyl-[acyl-carrier-protein] reductase FabG	C:integral component of membrane; F:oxidoreductase activity; P:obsolete oxidation-reduction process	up
PCG vs. POH	Velvet_k45_Velvet_k45_Locus_2965_Transcript_412_Confidence_0.317_Length_3256	jupiter microtubule associated homolog 1-like isoform X1		up
PCG vs. POH	SOAP_k55_scaffold15805	uncharacterized protein LOC110453401		up
PCG vs. POH	Velvet_k65_Velvet_k65_Locus_33096_Transcript_510_Confidence_0.571_Length_2544	endoribonuclease LACTB2	F:binding; C:membrane	up
PCG vs. POH	Velvet_k45_Velvet_k45_Locus_13084_Transcript_711_Confidence_0.737_Length_13910	dynein heavy chain 1, axonemal-like isoform X6	P:cilium movement; F:microtubule motor activity; F:ATP binding; C:axonemal dynein complex; F:ATP hydrolysis activity	up
PCG vs. POH	Velvet_k35_Velvet_k35_Locus_28_Transcript_310_Confidence_0.189_Length_2304	aldehyde dehydrogenase, mitochondrial-like	F:retinal dehydrogenase activity; F:aldehyde dehydrogenase (NAD+) activity; P:obsolete oxidation-reduction process	up
PCG vs. POH	TRINITY_DN80525_c4_g3_i2	Mn-superoxide dismutase	F:superoxide dismutase activity; P:removal of superoxide radicals; F:metal ion binding; P:obsolete oxidation-reduction process	up
PCG vs. POH	Velvet_k85_Velvet_k85_Locus_43104_Transcript_11_Confidence_1.000_Length_2754	Axonemal 84 kDa protein		up
PCG vs. POH	Velvet_k75_Velvet_k75_Locus_7590_Transcript_2027_Confidence_0.547_Length_6229	serine/arginine repetitive matrix protein 1-like isoform X2		up
PCG vs. POH	SOAP_k75_C1587547	NADH:ubiquinone oxidoreductase, NDUFB6/B17 subunit	C:mitochondrial respiratory chain complex I; P:mitochondrial electron transport, NADH to ubiquinone	up
PCG vs. POH	TRINITY_DN55866_c2_g1_i1	selenium-dependent glutathione peroxidase	F:glutathione peroxidase activity; P:response to oxidative stress; P:obsolete oxidation-reduction process; P:cellular oxidant detoxification	up
PCG vs. POH	TRINITY_DN56203_c7_g1_i1	NADH dehydrogenase [ubiquinone] iron-sulfur protein 8, mitochondrial	C:mitochondrial respiratory chain complex I; P:mitochondrial electron transport, NADH to ubiquinone; P:response to oxidative stress; F:NADH dehydrogenase (ubiquinone) activity; P:aerobic respiration; P:mitochondrial respiratory chain complex I assembly; F:metal ion binding; F:4 iron, 4 sulfur cluster binding	up
PCG vs. POH	Velvet_k55_Velvet_k55_Locus_292_Transcript_413_Confidence_0.300_Length_3216	70 kDa neurofilament protein	F:structural molecule activity; C:intermediate filament	up
PCG vs. POH	Velvet_k55_Velvet_k55_Locus_10488_Transcript_310_Confidence_0.212_Length_1847	Complement component 1 Q subcomponent-binding protein, mitochondrial		up
PCG vs. POH	Velvet_k35_Velvet_k35_Locus_13654_Transcript_17_Confidence_0.667_Length_14953	dynein heavy chain 5, axonemal-like	F:microtubule motor activity; F:ATP binding; P:microtubule-based movement; C:dynein complex	up
PCG vs. POH	Velvet_k55_Velvet_k55_Locus_20018_Transcript_11_Confidence_1.000_Length_2922	spermatogenesis-associated protein 48-like		up
PCG vs. POH	SOAP_k75_scaffold73755	aldehyde dehydrogenase family 8 member A1	F:retinal dehydrogenase activity; P:retinal metabolic process; P:9-cis-retinoic acid biosynthetic process; P:obsolete oxidation-reduction process	up
PCG vs. POH	Velvet_k45_Velvet_k45_Locus_54640_Transcript_22_Confidence_0.750_Length_1006	PREDICTED: uncharacterized protein LOC105328577		up
PCG vs. POH	Velvet_k85_Velvet_k85_Locus_3246_Transcript_311_Confidence_0.483_Length_3157	mitochondria-eating protein-like isoform X1	C:mitochondrial outer membrane; P:mitochondrial protein catabolic process	up
PCG vs. POH	SOAP_k65_scaffold130078	PREDICTED: uncharacterized protein LOC105334161 isoform X4		up
PCG vs. POH	Velvet_k35_Velvet_k35_Locus_10765_Transcript_17_Confidence_0.721_Length_4994	UDP-N-acetylglucosamine--peptide N-acetylglucosaminyltransferase 110 kDa subunit-like isoform X2	P:protein O-linked glycosylation; F:glycosyltransferase activity	up
PCG vs. POH	Velvet_k65_Velvet_k65_Locus_81_Transcript_1718_Confidence_0.571_Length_9687	rootletin-like isoform X2	P:centrosome cycle; C:ciliary rootlet	up
PCG vs. POH	SOAP_k65_scaffold138727	Annexin A7	F:integrin binding; F:calcium ion binding; F:calcium-dependent phospholipid binding; C:nuclear envelope; C:endoplasmic reticulum membrane; C:cytosol; C:plasma membrane; P:cellular calcium ion homeostasis; P:autophagy; P:hemostasis; P:cell population proliferation; P:regulation of cell shape; P:response to salt stress; P:cellular water homeostasis; P:negative regulation of gene expression; P:respo…	up
PCG vs. POH	SOAP_k75_scaffold42873	universal stress protein PHOS32-like		up
PCG vs. POH	SOAP_k75_C1519581	bolA-like protein DDB_G0274169 isoform X2		up
PCG vs. POH	Velvet_k35_Velvet_k35_Locus_6013_Transcript_26_Confidence_0.667_Length_4456	RNA-binding protein lark-like isoform X1	F:RNA binding	up
PCG vs. POH	Velvet_k65_Velvet_k65_Locus_39490_Transcript_13_Confidence_0.714_Length_3167	apoptosis-inducing factor 3-like isoform X1	F:oxidoreductase activity; F:flavin adenine dinucleotide binding; F:2 iron, 2 sulfur cluster binding; P:obsolete oxidation-reduction process	up
PCG vs. POH	TRINITY_DN45759_c0_g1_i4	Proteasome subunit alpha type-2	F:threonine-type endopeptidase activity; C:nucleus; C:cytoplasm; P:ubiquitin-dependent protein catabolic process; C:proteasome core complex, alpha-subunit complex	up
PCG vs. POH	TRINITY_DN76332_c0_g2_i5	DNA-(apurinic or apyrimidinic site) lyase-like	F:DNA binding; F:endonuclease activity; F:phosphodiesterase I activity; C:nucleus; C:mitochondrion; P:base-excision repair; F:double-stranded DNA 3'-5' exodeoxyribonuclease activity; F:metal ion binding; P:nucleic acid phosphodiester bond hydrolysis; F:class I DNA-(apurinic or apyrimidinic site) endonuclease activity	up
PCG vs. POH	SOAP_k35_scaffold62146	60S ribosomal protein L27	F:structural constituent of ribosome; P:rRNA processing; P:translation; C:cytosolic large ribosomal subunit; C:cytoplasmic side of rough endoplasmic reticulum membrane	up
PCG vs. POH	TRINITY_DN81160_c1_g1_i1	Histone-lysine N-methyltransferase 2A	F:DNA binding; C:nucleus; F:histone-lysine N-methyltransferase activity; P:histone lysine methylation; F:metal ion binding	up
PCG vs. POH	SOAP_k45_scaffold80748	dipeptidase 1-like	F:metallopeptidase activity; F:exopeptidase activity; C:intrinsic component of membrane	up
PCG vs. POH	TransAb_k75_S30293	probable small nuclear ribonucleoprotein Sm D1	P:spliceosomal snRNP assembly; C:nucleus	up
PCG vs. POH	SOAP_k75_C1629207	Peptidyl-prolyl cis-trans isomerase FKBP1A	P:protein peptidyl-prolyl isomerization; F:peptidyl-prolyl cis-trans isomerase activity	up
PCG vs. POH	TransAb_k35_S96952	NADH dehydrogenase [ubiquinone] 1 alpha subcomplex subunit 6	C:integral component of membrane	up
PCG vs. POH	Velvet_k45_Velvet_k45_Locus_4045_Transcript_1415_Confidence_0.068_Length_2824	protein TBATA-like isoform X3		up
PCG vs. POH	SOAP_k65_scaffold125036	putative IQ motif and ankyrin repeat domain-containing protein		up
PCG vs. POH	TransAb_k65_R250840	UPF0691 protein C9orf116 homolog isoform X2		up
PCG vs. POH	Velvet_k35_Velvet_k35_Locus_11882_Transcript_28_Confidence_0.522_Length_4957	alpha-actinin, sarcomeric-like isoform X2	F:calcium ion binding; F:actin filament binding; P:actin filament bundle assembly; P:actin crosslink formation	up
PCG vs. POH	TRINITY_DN56019_c2_g2_i1	aminoacyl tRNA synthase complex-interacting multifunctional protein 2-like		up
PCG vs. POH	SOAP_k35_scaffold86205	X-ray repair cross-complementing protein 5-like	P:telomere maintenance; C:chromosome, telomeric region; F:damaged DNA binding; F:double-stranded DNA binding; F:helicase activity; P:double-strand break repair via nonhomologous end joining; F:telomeric DNA binding; C:Ku70:Ku80 complex; P:cellular response to gamma radiation; P:cellular response to X-ray	up
PCG vs. POH	TRINITY_DN75378_c0_g1_i1	NADH dehydrogenase [ubiquinone] 1 alpha subcomplex subunit 5	P:cellular process; C:respiratory chain complex I	up
PCG vs. POH	Velvet_k85_Velvet_k85_Locus_3004_Transcript_22_Confidence_0.857_Length_1153	heterogeneous nuclear ribonucleoprotein D-like isoform X2	F:mRNA binding; P:germ cell development	up
PCG vs. POH	TRINITY_DN74199_c1_g1_i3	constitutive coactivator of PPAR-gamma-like protein 1		up
PCG vs. POH	TRINITY_DN82127_c6_g1_i1	centrosomal protein of 135 kDa-like isoform X1	P:centriole replication; P:centriole-centriole cohesion	up
PCG vs. POH	Velvet_k55_Velvet_k55_Locus_15914_Transcript_19_Confidence_0.208_Length_1704	acidic leucine-rich nuclear phosphoprotein 32 family member A-like isoform X1	C:nucleus; F:histone binding	up
PCG vs. POH	Velvet_k45_Velvet_k45_Locus_11764_Transcript_310_Confidence_0.702_Length_5316	transient receptor potential cation channel subfamily V member 1 isoform X1	P:transport	up
PCG vs. POH	Velvet_k65_Velvet_k65_Locus_797_Transcript_6069_Confidence_0.441_Length_12777	lipoxygenase homology domain-containing protein 1-like isoform X2	F:binding; P:cellular response to stimulus	up
PCG vs. POH	TRINITY_DN65245_c0_g1_i1	alcohol dehydrogenase class-3-like	F:alcohol dehydrogenase activity, zinc-dependent; C:cytosol; P:ethanol oxidation; F:zinc ion binding; P:formaldehyde catabolic process; F:S-(hydroxymethyl)glutathione dehydrogenase activity	up
PCG vs. POH	SOAP_k35_C3449906	proteasome subunit beta type-6	F:threonine-type endopeptidase activity; C:nucleus; C:cytoplasm; C:proteasome core complex; P:proteasome-mediated ubiquitin-dependent protein catabolic process	up
PCG vs. POH	Velvet_k55_Velvet_k55_Locus_2961_Transcript_1423_Confidence_0.527_Length_30484	titin-like isoform X1	F:transferase activity	up
PCG vs. POH	Velvet_k85_Velvet_k85_Locus_48584_Transcript_12_Confidence_0.750_Length_680	ATP synthase subunit O, mitochondrial-like		up
PCG vs. POH	SOAP_k55_scaffold143270	cilia- and flagella-associated protein 20	C:nucleus; C:centriole; C:microtubule; C:integral component of membrane; P:protein polyglutamylation; C:motile cilium; C:ciliary basal body; P:cilium assembly; P:regulation of cilium beat frequency involved in ciliary motility; P:positive regulation of cell motility; P:positive regulation of feeding behavior	up
PCG vs. POH	Velvet_k65_Velvet_k65_Locus_4530_Transcript_7980_Confidence_0.125_Length_7655	alanine--glyoxylate aminotransferase 2, mitochondrial-like	F:transaminase activity; F:pyridoxal phosphate binding	up
PCG vs. POH	Velvet_k35_Velvet_k35_Locus_3230_Transcript_312_Confidence_0.515_Length_7255	sperm-associated antigen 17-like isoform X6		up
PCG vs. POH	Velvet_k45_Velvet_k45_Locus_8347_Transcript_1019_Confidence_0.574_Length_15918	dynein heavy chain 5, axonemal-like isoform X3		up
PCG vs. POH	Velvet_k45_Velvet_k45_Locus_14637_Transcript_89_Confidence_0.515_Length_3236	caspase-3-like isoform X1	F:cysteine-type endopeptidase activity	up
PCG vs. POH	SOAP_k75_scaffold85704	NADH dehydrogenase [ubiquinone] 1 beta subcomplex subunit 5, mitochondrial		up
PCG vs. POH	Velvet_k85_Velvet_k85_Locus_13330_Transcript_12_Confidence_0.750_Length_1077	ATP synthase subunit gamma, mitochondrial-like	C:mitochondrial proton-transporting ATP synthase complex, catalytic sector F(1); P:proton motive force-driven ATP synthesis; F:proton-transporting ATP synthase activity, rotational mechanism	up
PCG vs. POH	Velvet_k45_Velvet_k45_Locus_888_Transcript_146148_Confidence_0.227_Length_33902	nesprin-1-like isoform X1	F:actin binding; C:integral component of membrane	up
PCG vs. POH	Velvet_k55_Velvet_k55_Locus_2177_Transcript_23_Confidence_0.333_Length_2529	caspase-3-like isoform X2		up
PCG vs. POH	TransAb_k35_S135823	ATP synthase subunit d, mitochondrial-like	C:mitochondrial proton-transporting ATP synthase complex, coupling factor F(o); F:proton transmembrane transporter activity; P:proton motive force-driven ATP synthesis	up
PCG vs. POH	Velvet_k35_Velvet_k35_Locus_10383_Transcript_13_Confidence_0.833_Length_2055	tektin-1	C:microtubule cytoskeleton; P:cilium assembly; P:cilium movement involved in cell motility	up
PCG vs. POH	Velvet_k35_Velvet_k35_Locus_2717_Transcript_1415_Confidence_0.265_Length_4191	neurofilament medium polypeptide-like	C:obsolete cell; F:electron transfer activity; F:protein-disulfide reductase activity; P:electron transport chain; P:cell redox homeostasis	up
PCG vs. POH	TRINITY_DN62610_c2_g1_i5	malate dehydrogenase, mitochondrial-like	C:mitochondrion; P:carbohydrate metabolic process; P:tricarboxylic acid cycle; P:malate metabolic process; F:L-malate dehydrogenase activity	up
PCG vs. POH	TRINITY_DN80920_c1_g1_i4	collagen alpha chain, type IV, putative		up
PCG vs. POH	Velvet_k55_Velvet_k55_Locus_10593_Transcript_1213_Confidence_0.364_Length_4327	guanine nucleotide-binding protein subunit beta	F:calmodulin binding; C:cytoplasm; P:signal transduction	up
PCG vs. POH	Velvet_k35_Velvet_k35_Locus_7780_Transcript_411_Confidence_0.581_Length_6571	disks large homolog 1-like isoform X4		up
PCG vs. POH	Velvet_k35_Velvet_k35_Locus_9943_Transcript_34_Confidence_0.632_Length_10086	tankyrase-like protein	F:glycosyltransferase activity; P:protein metabolic process	up
PCG vs. POH	Velvet_k55_Velvet_k55_Locus_1622_Transcript_3036_Confidence_0.336_Length_8362	titin homolog isoform X1		up
PCG vs. POH	Velvet_k35_Velvet_k35_Locus_15815_Transcript_19_Confidence_0.652_Length_4739	piwi-like protein 1 isoform X1	P:spermatid development; P:gene silencing by RNA; F:piRNA binding	up
PCG vs. POH	SOAP_k65_scaffold117794	testis-specific chromodomain protein Y 2-like		up
PCG vs. POH	Velvet_k35_Velvet_k35_Locus_22613_Transcript_16_Confidence_0.533_Length_3358	Adenylyl cyclase-associated protein 1	F:protein binding; P:cytoskeleton organization; P:anatomical structure morphogenesis	up
PCG vs. POH	TRINITY_DN67478_c2_g1_i3	cytosolic non-specific dipeptidase-like	P:proteolysis; F:metallopeptidase activity; F:dipeptidase activity; F:metal ion binding	up
PCG vs. POH	Velvet_k35_Velvet_k35_Locus_668_Transcript_2937_Confidence_0.291_Length_15756	titin-like	P:signal transduction	up
PCG vs. POH	SOAP_k75_C1752126	uncharacterized protein LOC110460860	F:calcium ion binding	up
PCG vs. POH	Velvet_k55_Velvet_k55_Locus_958_Transcript_2733_Confidence_0.513_Length_10133	Tight junction protein ZO-1		up
PCG vs. POH	Velvet_k35_Velvet_k35_Locus_9213_Transcript_57_Confidence_0.562_Length_3499	coiled-coil domain-containing protein 81-like		up
PCG vs. POH	SOAP_k45_scaffold87205	insulin-like growth factor 2 mRNA-binding protein 2 isoform X2	F:mRNA binding	up
PCG vs. POH	TransAb_k35_J777422	dihydrolipoyllysine-residue succinyltransferase component of 2-oxoglutarate dehydrogenase complex, mitochondrial	F:dihydrolipoyllysine-residue succinyltransferase activity; C:nucleus; C:mitochondrion; P:tricarboxylic acid cycle; C:oxoglutarate dehydrogenase complex; P:histone succinylation	up
PCG vs. POH	Velvet_k35_Velvet_k35_Locus_1531_Transcript_3441_Confidence_0.389_Length_13505	spectrin alpha chain-like	F:calcium ion binding	up
PCG vs. POH	SOAP_k85_scaffold53449	polypyrimidine tract-binding protein 1-like isoform X4	F:nucleic acid binding	up
PCG vs. POH	Velvet_k65_Velvet_k65_Locus_20844_Transcript_311_Confidence_0.407_Length_7489	myosin heavy chain, non-muscle-like isoform X1	F:cytoskeletal motor activity; F:ATP binding; C:myosin complex; F:actin filament binding	down
PCG vs. POH	TransAb_k55_S79629	GTP-binding nuclear protein Ran	F:GTPase activity; F:GTP binding; C:nucleus; C:cytoplasm; P:protein import into nucleus	down
PCG vs. POH	Velvet_k35_Velvet_k35_Locus_8_Transcript_612_Confidence_0.636_Length_8315	pericentriolar material 1 protein-like isoform X1		down
PCG vs. POH	TransAb_k55_R316768	sperm flagellar protein 1-like isoform X1		down
PCG vs. POH	TRINITY_DN63479_c1_g5_i4	inorganic pyrophosphatase-like	F:magnesium ion binding; F:inorganic diphosphatase activity; C:cytoplasm; P:phosphate-containing compound metabolic process	down
PCG vs. POH	TransAb_k35_R813674	heterogeneous nuclear ribonucleoprotein R-like isoform X2	F:RNA binding	down
PCG vs. POH	Velvet_k65_Velvet_k65_Locus_4473_Transcript_23_Confidence_0.714_Length_1620	cytosolic malate dehydrogenase	P:carbohydrate metabolic process; P:tricarboxylic acid cycle; P:malate metabolic process; F:L-malate dehydrogenase activity	down
PCG vs. POH	SOAP_k35_scaffold50689	endothelial differentiation-related factor 1-like	F:DNA binding; C:nucleus	down
PCG vs. POH	SOAP_k35_scaffold122384	26S proteasome non-ATPase regulatory subunit 4-like	C:proteasome complex	down
PCG vs. POH	TRINITY_DN71360_c0_g1_i6	ubiquitin-associated protein 2-like isoform X5		down
PCG vs. POH	SOAP_k55_scaffold140673	coatomer subunit gamma-2-like	C:Golgi membrane; F:structural molecule activity; P:intracellular protein transport; C:integral component of membrane; P:vesicle-mediated transport; C:COPI vesicle coat	down
PCG vs. POH	SOAP_k35_scaffold124144	Vigilin	F:RNA binding	down
PCG vs. POH	TRINITY_DN82231_c1_g3_i1	polyadenylate-binding protein 1	F:mRNA 3'-UTR binding; C:nucleus; C:cytosol; F:poly(A) binding; F:poly(U) RNA binding; C:cytoplasmic stress granule	down
PCG vs. POH	TRINITY_DN62105_c0_g1_i1	Electron transfer flavoprotein subunit alpha, mitochondrial	F:electron transfer activity; P:electron transport chain; F:flavin adenine dinucleotide binding	down
PCG vs. POH	Velvet_k75_Velvet_k75_Locus_227_Transcript_15_Confidence_0.692_Length_2749	ADP-ribosylation factor-binding protein GGA1-like	C:obsolete cell; P:intracellular protein transport; P:vesicle-mediated transport	down
PCG vs. POH	Velvet_k35_Velvet_k35_Locus_6916_Transcript_412_Confidence_0.231_Length_5510	2-oxoglutarate dehydrogenase, mitochondrial-like isoform X1	F:oxidoreductase activity, acting on the aldehyde or oxo group of donors, disulfide as acceptor; P:obsolete oxidation-reduction process	down
PCG vs. POH	Velvet_k35_Velvet_k35_Locus_10690_Transcript_1523_Confidence_0.449_Length_6322	polyadenylate-binding protein 4-like	F:RNA binding; C:cytoplasm	down
PCG vs. POH	TransAb_k85_S20831	eukaryotic initiation factor 4A-I	F:translation initiation factor activity; F:helicase activity; F:ATP binding; P:translational initiation	down
PCG vs. POH	Velvet_k45_Velvet_k45_Locus_23518_Transcript_1928_Confidence_0.628_Length_6911	copine-8 isoform X1		down
PCG vs. POH	Velvet_k35_Velvet_k35_Locus_5925_Transcript_710_Confidence_0.122_Length_1581	pyruvate dehydrogenase E1 component subunit alpha, mitochondrial-like	F:pyruvate dehydrogenase (acetyl-transferring) activity; P:acetyl-CoA biosynthetic process from pyruvate; C:intracellular membrane-bounded organelle; P:obsolete oxidation-reduction process	down
PCG vs. POH	SOAP_k85_scaffold40898	radial spoke head protein 3 homolog		down
PCG vs. POH	Velvet_k65_Velvet_k65_Locus_8396_Transcript_1013_Confidence_0.641_Length_7581	balbiani ring protein 3-like		down
PCG vs. POH	SOAP_k35_C3552764	collagen alpha-1(I) chain-like isoform X3		down
PCG vs. POH	SOAP_k35_C3551164	paramyosin-like isoform X1	F:cytoskeletal motor activity; C:myofibril; C:myosin filament	down
PCG vs. POH	SOAP_k45_scaffold65160	Kinesin heavy chain	F:microtubule motor activity; F:ATP binding; C:cytoplasm; C:microtubule; P:microtubule-based movement; F:microtubule binding	down
PCG vs. POH	TRINITY_DN76948_c0_g1_i11	outer dense fiber protein 2-like isoform X2		down
PCG vs. POH	TRINITY_DN57942_c8_g1_i1	dolichyl-diphosphooligosaccharide--protein glycosyltransferase subunit 2-like	P:protein N-linked glycosylation; C:oligosaccharyltransferase complex; C:integral component of membrane; F:transferase activity	down
PCG vs. POH	Velvet_k35_Velvet_k35_Locus_17274_Transcript_311_Confidence_0.734_Length_5584	stromal membrane-associated protein 1-like isoform X2		down
PCG vs. POH	Velvet_k45_Velvet_k45_Locus_7326_Transcript_3537_Confidence_0.028_Length_1698	palmitoyl-protein thioesterase 1-like	P:protein depalmitoylation; C:lysosome; P:receptor-mediated endocytosis; F:palmitoyl-(protein) hydrolase activity	down
PCG vs. POH	TRINITY_DN81330_c2_g2_i1	helicase with zinc finger domain 2-like isoform X3		down
PCG vs. POH	Velvet_k65_Velvet_k65_Locus_24126_Transcript_39_Confidence_0.567_Length_1616	clathrin light chain B-like isoform X2	C:clathrin-coated pit; P:transport; C:clathrin coat; C:cytoplasmic vesicle membrane	down
PCG vs. POH	SOAP_k35_scaffold122006	putative acyl-coenzyme A oxidase 3.2, peroxisomal	F:acyl-CoA oxidase activity; C:peroxisome; P:fatty acid beta-oxidation; C:membrane; F:FAD binding	down
PCG vs. POH	Velvet_k45_Velvet_k45_Locus_9184_Transcript_16_Confidence_0.583_Length_5477	fibril-forming collagen alpha chain-like	P:skeletal system development; P:embryo development; P:cellular component organization	down
PCG vs. POH	SOAP_k35_scaffold45418	hsc70-interacting protein-like	P:chaperone cofactor-dependent protein refolding	down
PCG vs. POH	TransAb_k35_R825654	dihydrolipoyllysine-residue acetyltransferase component of pyruvate dehydrogenase complex, mitochondrial-like	F:dihydrolipoyllysine-residue acetyltransferase activity; C:mitochondrial matrix; P:pyruvate metabolic process; C:pyruvate dehydrogenase complex	down
PCG vs. POH	TRINITY_DN72140_c0_g1_i2	crystallin J1A-like		down
PCG vs. POH	Velvet_k55_Velvet_k55_Locus_5523_Transcript_1827_Confidence_0.635_Length_9048	oxysterol-binding protein 1-like isoform X1		down
PCG vs. POH	TRINITY_DN77834_c0_g2_i3	coiled-coil domain-containing protein 39-like	C:extracellular region; C:axoneme; P:inner dynein arm assembly; P:cilium-dependent cell motility; P:epithelial cilium movement involved in determination of left/right asymmetry	down
PCG vs. POH	TransAb_k35_R819017	14-3-3 protein epsilon isoform X1	F:monooxygenase activity; F:protein domain specific binding; P:obsolete oxidation-reduction process	down
PCG vs. POH	Velvet_k55_Velvet_k55_Locus_1907_Transcript_1928_Confidence_0.647_Length_6221	armadillo repeat-containing protein 2-like		down
PCG vs. POH	Velvet_k75_Velvet_k75_Locus_25511_Transcript_1010_Confidence_0.455_Length_1484	mechanosensory protein 2-like	C:integral component of membrane	down
PCG vs. POH	Velvet_k65_Velvet_k65_Locus_4610_Transcript_2534_Confidence_0.202_Length_3183	TOM1-like protein 2 isoform X1		down
PCG vs. POH	TransAb_k85_R90042	plasminogen activator inhibitor 1 RNA-binding protein-like isoform X1	F:binding	down
PCG vs. POH	TRINITY_DN64833_c3_g1_i1	ATPase inhibitor mai-2, mitochondrial-like	C:mitochondrion; P:heme biosynthetic process; P:negative regulation of ATP-dependent activity; F:ATPase inhibitor activity; F:ATPase binding	down
PCG vs. POH	Velvet_k35_Velvet_k35_Locus_1499_Transcript_310_Confidence_0.222_Length_2324	serine/threonine-protein kinase PAK 3-like isoform X3	F:protein serine/threonine kinase activity; F:ATP binding; P:protein phosphorylation; P:actin filament organization; P:regulation of apoptotic process	down
PCG vs. POH	Velvet_k45_Velvet_k45_Locus_24682_Transcript_1010_Confidence_0.640_Length_5379	programmed cell death 6-interacting protein-like isoform X2		down
PCG vs. POH	TransAb_k45_S345952	myosin regulatory light polypeptide 9	C:stress fiber; F:calcium ion binding; C:myosin II complex; C:Z disc; F:myosin heavy chain binding	down
PCG vs. POH	SOAP_k35_C3534972	THO complex subunit 4-like	F:RNA binding	down
PCG vs. POH	Velvet_k55_Velvet_k55_Locus_48873_Transcript_12_Confidence_0.750_Length_620	AChain A, Thioredoxin	C:obsolete cell; P:glycerol ether metabolic process; F:protein-disulfide reductase activity; P:cell redox homeostasis; P:obsolete oxidation-reduction process	down
PCG vs. POH	SOAP_k55_scaffold121605	guanine nucleotide-binding protein G(i) subunit alpha isoform X2	F:GTPase activity; F:GTP binding; P:adenylate cyclase-modulating G protein-coupled receptor signaling pathway; F:G-protein beta/gamma-subunit complex binding; F:metal ion binding	down
PCG vs. POH	SOAP_k75_C1679388	calcyclin-binding protein	F:protein binding	down
PCG vs. POH	TRINITY_DN67331_c0_g1_i4	transforming growth factor-beta-induced protein ig-h3-like		down
PCG vs. POH	Velvet_k75_Velvet_k75_Locus_10668_Transcript_917_Confidence_0.580_Length_4958	PDZ and LIM domain protein 7-like isoform X4	F:metal ion binding	down
PCG vs. POH	TRINITY_DN82409_c12_g1_i1	eIF-2-alpha kinase activator GCN1-like	C:plasma membrane; C:gap junction; P:regulation of translation; P:ion transport; C:integral component of membrane; F:protein kinase regulator activity; F:protein kinase binding; P:positive regulation of kinase activity; F:ribosome binding; P:regulation of protein kinase activity	down
PCG vs. POH	TransAb_k35_R835589	T-complex protein 1 subunit zeta	F:ATP binding; C:chaperonin-containing T-complex; P:protein folding; F:unfolded protein binding	down
PCG vs. POH	Velvet_k55_Velvet_k55_Locus_2024_Transcript_3038_Confidence_0.331_Length_5605	clathrin heavy chain 1 isoform X2	F:structural molecule activity; P:intracellular protein transport; P:vesicle-mediated transport; C:clathrin coat of trans-Golgi network vesicle; C:clathrin coat of coated pit; F:clathrin light chain binding; C:clathrin complex	down
PCG vs. POH	SOAP_k45_scaffold96995	thioredoxin reductase 1, cytoplasmic-like	F:thioredoxin-disulfide reductase activity; C:mitochondrion; F:electron transfer activity; F:protein-disulfide reductase activity; P:electron transport chain; P:cell redox homeostasis; F:flavin adenine dinucleotide binding; P:cellular oxidant detoxification	down
PCG vs. POH	SOAP_k35_C3533306	Proliferation-associated protein 2G4	F:nucleic acid binding; C:nucleolus; C:cytoplasm	down
PCG vs. POH	SOAP_k35_scaffold102258	protein PFC0760c-like isoform X1		down
PCG vs. POH	Velvet_k55_Velvet_k55_Locus_2407_Transcript_1017_Confidence_0.562_Length_4776	cytoplasmic aconitate hydratase-like isoform X1	F:aconitate hydratase activity; C:cytoplasm; P:cellular iron ion homeostasis; P:response to iron(II) ion; F:4 iron, 4 sulfur cluster binding	down
PCG vs. POH	SOAP_k55_scaffold84633	Death-associated protein 1		down
PCG vs. POH	TRINITY_DN79460_c2_g1_i1	nicotinamide phosphoribosyltransferase-like	F:nicotinate-nucleotide diphosphorylase (carboxylating) activity; P:NAD biosynthetic process	down
PCG vs. POH	TRINITY_DN76783_c0_g2_i7	aconitate hydratase, mitochondrial-like	F:aconitate hydratase activity; C:mitochondrion; P:tricarboxylic acid cycle; F:metal ion binding; F:4 iron, 4 sulfur cluster binding	down
PCG vs. POH	TransAb_k35_S311203	ADP-ribosylation factor 4	F:protein binding; F:GTP binding; C:Golgi apparatus; C:plasma membrane; P:intracellular protein transport; P:retrograde vesicle-mediated transport, Golgi to endoplasmic reticulum; P:Golgi to plasma membrane transport	down
PCG vs. POH	SOAP_k35_scaffold68778	serine racemase	P:cellular amino acid metabolic process; F:isomerase activity; F:pyridoxal phosphate binding	down
PCG vs. POH	Velvet_k45_Velvet_k45_Locus_6844_Transcript_11_Confidence_1.000_Length_2791	glutamine--tRNA ligase-like	F:glutamine-tRNA ligase activity; F:ATP binding; C:cytoplasm; P:glutaminyl-tRNA aminoacylation	down
PCG vs. POH	Velvet_k65_Velvet_k65_Locus_16353_Transcript_7174_Confidence_0.090_Length_7816	1-phosphatidylinositol 3-phosphate 5-kinase isoform X1	F:binding; P:phosphate-containing compound metabolic process; F:transferase activity	down
PCG vs. POH	Velvet_k45_Velvet_k45_Locus_29561_Transcript_211_Confidence_0.522_Length_4977	ubiquitin carboxyl-terminal hydrolase 16-like	P:proteolysis; F:peptidase activity	down
PCG vs. POH	Velvet_k45_Velvet_k45_Locus_14282_Transcript_1120_Confidence_0.565_Length_8092	thioredoxin domain-containing protein 5		down
PCG vs. POH	TRINITY_DN73371_c2_g1_i2	tripeptidyl-peptidase 2-like	F:serine-type peptidase activity	down
PCG vs. POH	TransAb_k45_S468360	alpha-adducin-like isoform X1		down
PCG vs. POH	TransAb_k35_S333024	ras-related protein Rab-5B-like	F:GTPase activity; F:GTP binding; C:early endosome; C:plasma membrane; P:intracellular protein transport; P:regulation of endocytosis; C:endocytic vesicle; P:Rab protein signal transduction	down
PCG vs. POH	SOAP_k85_scaffold47718	uncharacterized protein LOC110442690		down
PCG vs. POH	TRINITY_DN62024_c1_g1_i1	galectin 2	F:carbohydrate binding	down
PCG vs. POH	Velvet_k35_Velvet_k35_Locus_981_Transcript_89_Confidence_0.370_Length_4774	long-chain-fatty-acid--CoA ligase 5-like isoform X1	C:membrane; F:ligase activity	down
PCG vs. POH	TRINITY_DN66990_c1_g1_i5	threonine--tRNA ligase, cytoplasmic-like isoform X1	F:threonine-tRNA ligase activity; F:ATP binding; C:cytoplasm; P:threonyl-tRNA aminoacylation	down
PCG vs. POH	TRINITY_DN51768_c0_g1_i2	Collagen alpha-5(VI) chain	C:collagen trimer	down
PCG vs. POH	Velvet_k75_Velvet_k75_Locus_16744_Transcript_38_Confidence_0.593_Length_2217	toll-interacting protein-like		down
PCG vs. POH	TransAb_k35_S174984	cathepsin B	F:cysteine-type endopeptidase activity; C:extracellular space; C:lysosome; C:integral component of membrane; P:regulation of catalytic activity; P:proteolysis involved in protein catabolic process	down
PCG vs. POH	TRINITY_DN48732_c0_g1_i2	CHAP domain-containing protein		down
PCG vs. POH	TRINITY_DN65893_c0_g1_i1	vesicle-fusing ATPase 1-like	F:ATP binding; F:ATP hydrolysis activity; P:SNARE complex disassembly	down
PCG vs. POH	Velvet_k55_Velvet_k55_Locus_23729_Transcript_18_Confidence_0.636_Length_4063	AP-3 complex subunit beta-2-like isoform X1	P:intracellular protein transport; P:vesicle-mediated transport; C:AP-3 adaptor complex	down
PCG vs. POH	TransAb_k45_R460571	---NA---		down
PCG vs. POH	Velvet_k45_Velvet_k45_Locus_1106_Transcript_614_Confidence_0.171_Length_1453	protein canopy 4-like	P:immune system process; F:signaling receptor binding	down
PCG vs. POH	TransAb_k75_R163693	RNA-binding protein lark-like	F:RNA binding; F:zinc ion binding	down
PCG vs. POH	TransAb_k65_S191636	microtubule-associated protein RP/EB family member 1-like isoform X7		down
PCG vs. POH	TRINITY_DN67570_c2_g1_i1	4-hydroxybutyrate coenzyme A transferase	P:acetyl-CoA metabolic process; F:transferase activity	down
PCG vs. POH	TransAb_k65_S63184	vesicle-trafficking protein SEC22b-like	C:integral component of membrane; P:vesicle-mediated transport	down
PCG vs. POH	TRINITY_DN74625_c1_g1_i1	cystathionine gamma-lyase-like	F:cystathionine gamma-lyase activity; C:cytoplasm; C:integral component of membrane; P:cysteine biosynthetic process via cystathionine; P:transsulfuration; F:pyridoxal phosphate binding	down
PCG vs. POH	TransAb_k35_R806287	uncharacterized protein LOC111123273 isoform X2		down
PCG vs. POH	TRINITY_DN79291_c2_g2_i1	rab GDP dissociation inhibitor beta	F:Rab GDP-dissociation inhibitor activity; F:GTPase activator activity; C:cytoplasm; P:small GTPase mediated signal transduction; P:protein transport; P:vesicle-mediated transport; F:small GTPase binding; P:positive regulation of GTPase activity	down
PCG vs. POH	TRINITY_DN64434_c2_g1_i6	far upstream element-binding protein 1-like isoform X1	F:nucleic acid binding	down
PCG vs. POH	TRINITY_DN68963_c0_g1_i4	Aldehyde dehydrogenase, mitochondrial	F:aldehyde dehydrogenase (NAD+) activity; F:aldehyde dehydrogenase [NAD(P)+] activity; C:mitochondrial matrix; P:carbohydrate metabolic process; P:ethanol catabolic process; P:ethanol oxidation; F:electron transfer activity; P:electron transport chain; F:glyceraldehyde-3-phosphate dehydrogenase (NAD+) (non-phosphorylating) activity; F:NAD binding	down
PCG vs. POH	TransAb_k45_R480500	transitional endoplasmic reticulum ATPase	F:ATP binding; P:locomotory behavior; P:regulation of autophagy; F:hydrolase activity; P:regulation of proteasomal ubiquitin-dependent protein catabolic process; P:chordate embryonic development	down
PCG vs. POH	SOAP_k35_C3494116	Prohibitin	C:membrane	down
PCG vs. POH	Velvet_k45_Velvet_k45_Locus_12828_Transcript_310_Confidence_0.065_Length_2543	dynamin-1-like protein	P:mitochondrial fission; F:GTPase activity; F:GTP binding; P:peroxisome fission	down
PCG vs. POH	SOAP_k55_C3218297	actin-interacting protein 1 isoform X1	C:actin cytoskeleton; P:actin cytoskeleton organization; C:obsolete cytoskeletal part; P:supramolecular fiber organization	down
PCG vs. POH	TransAb_k85_S77142	selenide, water dikinase	F:selenide, water dikinase activity; F:ATP binding; P:selenocysteine biosynthetic process; P:phosphorylation	down
PCG vs. POH	Velvet_k35_Velvet_k35_Locus_22008_Transcript_13_Confidence_0.920_Length_3478	Protein phosphatase inhibitor 2	P:regulation of phosphoprotein phosphatase activity	down
PCG vs. POH	TransAb_k35_R816985	Universal stress protein A-like protein		down
PCG vs. POH	Velvet_k55_Velvet_k55_Locus_8248_Transcript_311_Confidence_0.303_Length_3826	Propionyl-CoA carboxylase alpha chain, mitochondrial	F:ATP binding; F:ligase activity; F:metal ion binding	down
PCG vs. POH	TransAb_k45_R458706	cathepsin D	F:aspartic-type endopeptidase activity; P:proteolysis	down
PCG vs. POH	Velvet_k65_Velvet_k65_Locus_14759_Transcript_413_Confidence_0.684_Length_4210	neprilysin-like		down
PCG vs. POH	Velvet_k45_Velvet_k45_Locus_2691_Transcript_16_Confidence_0.700_Length_13036	RE1-silencing transcription factor		down
PCG vs. POH	SOAP_k55_scaffold7437	Serine/arginine-rich splicing factor 1A	F:RNA binding	down
PCG vs. POH	Velvet_k55_Velvet_k55_Locus_28314_Transcript_23_Confidence_0.714_Length_2214	pollen-specific leucine-rich repeat extensin-like protein 1 isoform X1		down
PCG vs. POH	Velvet_k65_Velvet_k65_Locus_16371_Transcript_2531_Confidence_0.587_Length_13231	sushi, von Willebrand factor type A, EGF and pentraxin domain-containing protein 1-like		down
PCG vs. POH	SOAP_k35_scaffold65427	very low-density lipoprotein receptor-like	F:peptidase activity	down
PCG vs. POH	TransAb_k45_R469447	methenyltetrahydrofolate synthase domain-containing protein isoform X2	F:RNA binding	down
PCG vs. POH	Velvet_k85_Velvet_k85_Locus_31895_Transcript_45_Confidence_0.417_Length_1608	V-type proton ATPase subunit E-like	F:P-type potassium:proton transporter activity; P:fin regeneration; C:proton-transporting two-sector ATPase complex, catalytic domain; P:caudal fin development; F:proton-transporting ATPase activity, rotational mechanism; P:notochord cell vacuolation; P:retina development in camera-type eye; P:potassium ion transmembrane transport; P:proton transmembrane transport	down
PCG vs. POH	Velvet_k65_Velvet_k65_Locus_9306_Transcript_2736_Confidence_0.037_Length_2120	endoplasmic reticulum resident protein 44-like	C:obsolete cell; P:cell redox homeostasis	down
PCG vs. POH	Velvet_k55_Velvet_k55_Locus_13404_Transcript_511_Confidence_0.448_Length_2484	leupaxin-like isoform X1		down
PCG vs. POH	Velvet_k55_Velvet_k55_Locus_25972_Transcript_45_Confidence_0.444_Length_1070	transgelin-3-like isoform X2		down
PCG vs. POH	TRINITY_DN67273_c1_g1_i1	collagen alpha-1(XI) chain-like	C:obsolete extracellular region part	down
PCG vs. POH	Velvet_k65_Velvet_k65_Locus_22337_Transcript_1010_Confidence_0.686_Length_6066	neutral alpha-glucosidase AB-like isoform X2	F:hydrolase activity, hydrolyzing O-glycosyl compounds; P:carbohydrate metabolic process; F:carbohydrate binding	down
PCG vs. POH	TRINITY_DN77782_c1_g1_i5	tripartite motif-containing protein 45-like		down
PCG vs. POH	TransAb_k55_R325556	Serine hydroxymethyltransferase, mitochondrial	F:glycine hydroxymethyltransferase activity; F:methyltransferase activity; P:glycine biosynthetic process from serine; F:pyridoxal phosphate binding; P:methylation; P:tetrahydrofolate interconversion	down
PCG vs. POH	SOAP_k45_scaffold139803	glycine--tRNA ligase-like	F:glycine-tRNA ligase activity; F:ATP binding; C:mitochondrion; C:integral component of membrane; P:mitochondrial glycyl-tRNA aminoacylation; P:tail-anchored membrane protein insertion into ER membrane	down
PCG vs. POH	TRINITY_DN55926_c0_g1_i1	stomatin-like protein 2, mitochondrial	C:membrane	down
PCG vs. POH	SOAP_k85_scaffold36720	RNA-binding protein 45-like		down
PCG vs. POH	TransAb_k75_S158788	myophilin isoform X1	F:protein binding	down
PCG vs. POH	Velvet_k55_Velvet_k55_Locus_8592_Transcript_27_Confidence_0.667_Length_2004	phosphoglycerate kinase	F:phosphoglycerate kinase activity; F:ATP binding; P:glycolytic process	down
PCG vs. POH	Velvet_k35_Velvet_k35_Locus_8152_Transcript_610_Confidence_0.763_Length_4158	4-hydroxybutyrate coenzyme A transferase	P:acetyl-CoA metabolic process; F:transferase activity	down
PCG vs. POH	Velvet_k35_Velvet_k35_Locus_9077_Transcript_47_Confidence_0.263_Length_5518	protein RRP5 homolog isoform X1		down
PCG vs. POH	TransAb_k35_R812424	putative transcription factor p65 homolog isoform X1	F:DNA binding; F:DNA-binding transcription factor activity; C:nucleus; C:cytoplasm; P:regulation of transcription by RNA polymerase II	down
PCG vs. POH	TransAb_k65_R254845	myeloid-derived growth factor		down
PCG vs. POH	TRINITY_DN68101_c3_g1_i1	glycine-rich domain-containing protein 1-like		down
PCG vs. POH	Velvet_k35_Velvet_k35_Locus_9294_Transcript_812_Confidence_0.194_Length_5731	lysosomal alpha-mannosidase-like	F:binding; P:carbohydrate metabolic process; F:hydrolase activity, acting on glycosyl bonds	down
PCG vs. POH	SOAP_k35_scaffold83898	Non-specific lipid-transfer protein	F:acyltransferase activity, transferring groups other than amino-acyl groups	down
PCG vs. POH	SOAP_k65_scaffold105473	protein disulfide isomerase	F:protein disulfide isomerase activity; C:obsolete cell; P:cell redox homeostasis; F:dioxygenase activity; P:obsolete oxidation-reduction process	down
PCG vs. POH	TransAb_k35_S299934	phytanoyl-CoA dioxygenase domain-containing protein 1-like	F:dioxygenase activity; P:obsolete oxidation-reduction process	down
PCG vs. POH	TRINITY_DN64538_c0_g1_i3	uncharacterized protein LOC110457803		down
PCG vs. POH	SOAP_k85_C1173230	Trifunctional enzyme subunit alpha, mitochondrial	F:3-hydroxyacyl-CoA dehydrogenase activity; F:enoyl-CoA hydratase activity; F:ATP binding; P:fatty acid beta-oxidation; C:mitochondrial fatty acid beta-oxidation multienzyme complex	down
PCG vs. POH	Velvet_k55_Velvet_k55_Locus_13535_Transcript_611_Confidence_0.552_Length_1374	Actin, cytoplasmic 1	F:nucleotide binding; C:nucleus; C:plasma membrane; C:focal adhesion; C:actin cytoskeleton; C:dense body	down
PCG vs. POH	Velvet_k45_Velvet_k45_Locus_33019_Transcript_25_Confidence_0.750_Length_14895	baculoviral IAP repeat-containing protein 6-like isoform X1	P:cellular process	down
PCG vs. POH	Velvet_k45_Velvet_k45_Locus_23741_Transcript_17_Confidence_0.167_Length_1160	hemocyte protein-glutamine gamma-glutamyltransferase-like isoform X1	P:peptide cross-linking	down
PCG vs. POH	SOAP_k35_C3267687	mitochondrial import inner membrane translocase subunit Tim13	C:mitochondrial intermembrane space protein transporter complex; P:protein insertion into mitochondrial inner membrane; F:metal ion binding; P:obsolete chaperone-mediated protein transport	down
PCG vs. POH	Velvet_k55_Velvet_k55_Locus_14060_Transcript_15_Confidence_0.353_Length_7222	RNA-binding protein 12	F:RNA binding	down
PCG vs. POH	SOAP_k35_scaffold21681	nucleosome assembly protein 1-like 1 isoform X1	C:nucleus; P:nucleosome assembly	down
PCG vs. POH	Velvet_k35_Velvet_k35_Locus_5829_Transcript_12_Confidence_0.833_Length_5282	mediator of RNA polymerase II transcription subunit 14-like	C:protein-containing complex; C:obsolete nuclear part	down
PCG vs. POH	TransAb_k55_R349475	carboxylesterase 1C-like		down
PCG vs. POH	TRINITY_DN70324_c0_g1_i3	lysyl oxidase homolog 3A-like	F:scavenger receptor activity; F:copper ion binding; P:endocytosis; C:membrane; F:oxidoreductase activity, acting on the CH-NH2 group of donors, oxygen as acceptor; P:obsolete oxidation-reduction process	down
PCG vs. POH	TransAb_k65_S7923	small glutamine-rich tetratricopeptide repeat-containing protein alpha-like		down
PCG vs. POH	TransAb_k65_R242081	glutathione S-transferase mu	F:glutathione transferase activity	down
PCG vs. POH	TRINITY_DN81313_c2_g2_i1	choline dehydrogenase, mitochondrial-like	F:choline dehydrogenase activity; F:hydrolase activity; P:glycine betaine biosynthetic process from choline; F:flavin adenine dinucleotide binding; P:obsolete oxidation-reduction process	down
PCG vs. POH	SOAP_k85_scaffold9259	charged multivesicular body protein 4b	P:vacuolar transport; C:integral component of membrane	down
PCG vs. POH	SOAP_k45_scaffold334	zinc metalloproteinase nas-14-like	F:hydrolase activity	down
PCG vs. POH	TransAb_k35_R818096	stAR-related lipid transfer protein 5-like		down
PCG vs. POH	TRINITY_DN77782_c1_g1_i7	tripartite motif-containing protein 45-like		down
PCG vs. POH	SOAP_k85_C1169662	Coatomer subunit delta	C:Golgi membrane; P:retrograde vesicle-mediated transport, Golgi to endoplasmic reticulum; P:protein transport; C:COPI vesicle coat	down
PCG vs. POH	TRINITY_DN70858_c1_g1_i1	T-complex protein 1 subunit gamma-like	F:ATP binding; C:chaperonin-containing T-complex; P:protein folding; F:unfolded protein binding	down
PCG vs. POH	SOAP_k35_scaffold81466	Long-chain specific acyl-CoA dehydrogenase, mitochondrial	F:long-chain-acyl-CoA dehydrogenase activity; C:mitochondrion; F:palmitoyl-CoA oxidase activity; P:carnitine metabolic process, CoA-linked; P:fatty acid beta-oxidation using acyl-CoA dehydrogenase; P:long-chain fatty acid catabolic process; F:flavin adenine dinucleotide binding	down
PCG vs. POH	TransAb_k65_S198520	enolase-phosphatase E1	F:magnesium ion binding; C:nucleus; C:cytoplasm; P:dephosphorylation; P:L-methionine salvage from S-adenosylmethionine; P:L-methionine salvage from methylthioadenosine; F:2,3-diketo-5-methylthiopentyl-1-phosphate enolase activity; F:2-hydroxy-3-keto-5-methylthiopentenyl-1-phosphate phosphatase activity; F:acireductone synthase activity	down
PCG vs. POH	SOAP_k55_C3149049	cdc42 homolog	F:GTPase activity; F:GTP binding; P:small GTPase mediated signal transduction	down
PCG vs. POH	TRINITY_DN54217_c1_g1_i5	short-chain collagen C4-like isoform X5		down
PCG vs. POH	TransAb_k75_S46979	Ras-related protein Rap-1b	P:obsolete activation of MAPK activity; P:chondrocyte intercalation involved in growth plate cartilage morphogenesis; F:GTPase activity; F:MAP kinase kinase activity; F:GTP binding; C:plasma membrane; P:heart development; F:GDP binding; P:Rap protein signal transduction; P:cellular response to cAMP; P:negative regulation of synaptic vesicle exocytosis	down
PCG vs. POH	Velvet_k85_Velvet_k85_Locus_36912_Transcript_23_Confidence_0.714_Length_1924	serine hydroxymethyltransferase, cytosolic-like	F:glycine hydroxymethyltransferase activity; F:methyltransferase activity; P:glycine biosynthetic process from serine; F:pyridoxal phosphate binding; P:methylation; P:tetrahydrofolate interconversion	down
PCG vs. POH	SOAP_k75_scaffold29061	USP-like protein isoform 2		down
PCG vs. POH	Velvet_k35_Velvet_k35_Locus_18870_Transcript_22_Confidence_0.667_Length_2548	tripartite motif-containing protein 3-like isoform X1		down
PCG vs. POH	TransAb_k35_S697109	vesicle-associated membrane protein-associated protein A isoform X2	C:endoplasmic reticulum membrane; P:endoplasmic reticulum to Golgi vesicle-mediated transport; C:integral component of membrane; P:cellular component organization; F:FFAT motif binding; P:positive regulation by host of viral process; P:modulation by host of viral genome replication; P:protein localization to endoplasmic reticulum; P:positive regulation of viral life cycle	down
PCG vs. POH	TRINITY_DN74558_c1_g2_i2	peptidyl-prolyl cis-trans isomerase FKBP4-like isoform X1	P:protein peptidyl-prolyl isomerization; F:peptidyl-prolyl cis-trans isomerase activity; F:binding; C:cytoplasm; P:chaperone-mediated protein folding	down
PCG vs. POH	TRINITY_DN82502_c11_g1_i2	Golgi apparatus protein 1-like	C:membrane; C:membrane-bounded organelle	down
PCG vs. POH	Velvet_k35_Velvet_k35_Locus_26414_Transcript_36_Confidence_0.667_Length_3135	peroxiredoxin-2 isoform X2	C:cytosol; F:thioredoxin peroxidase activity; P:removal of superoxide radicals; P:hydrogen peroxide catabolic process; P:leukocyte activation; P:cell redox homeostasis; P:obsolete oxidation-reduction process	down
PCG vs. POH	Velvet_k45_Velvet_k45_Locus_8244_Transcript_2224_Confidence_0.324_Length_4054	major vault protein-like	C:nucleus; C:cytoplasm	down
PCG vs. POH	SOAP_k35_C3543956	V-type proton ATPase catalytic subunit A	F:ATP binding; C:vacuolar membrane; C:plasma membrane; C:proton-transporting V-type ATPase, V1 domain; P:ATP metabolic process; F:proton-transporting ATPase activity, rotational mechanism; P:proton transmembrane transport	down
PCG vs. POH	SOAP_k45_scaffold115003	flotillin-2a-like isoform X2		down
PCG vs. POH	Velvet_k55_Velvet_k55_Locus_43560_Transcript_16_Confidence_0.773_Length_3425	T-complex protein 1 subunit alpha-like	F:ATP binding; C:chaperonin-containing T-complex; P:protein folding; F:unfolded protein binding	down
PCG vs. POH	TRINITY_DN70140_c3_g1_i3	josephin-2	F:cysteine-type deubiquitinase activity; P:protein deubiquitination	down
PCG vs. POH	Velvet_k45_Velvet_k45_Locus_30796_Transcript_11_Confidence_1.000_Length_3692	coatomer subunit alpha	C:Golgi membrane; F:structural molecule activity; P:intracellular protein transport; P:vesicle-mediated transport; C:COPI vesicle coat	down
PCG vs. POH	TransAb_k35_S426369	eukaryotic peptide chain release factor subunit 1	P:cytoplasmic translational termination; C:cytosol; F:translation release factor activity, codon specific; C:translation release factor complex; F:sequence-specific mRNA binding	down
PCG vs. POH	SOAP_k65_scaffold41604	prostaglandin E synthase 3	C:nucleus; C:cytosol; P:protein folding; F:chaperone binding; P:chaperone-mediated protein complex assembly; F:Hsp90 protein binding	down
PCG vs. POH	Velvet_k55_Velvet_k55_Locus_10155_Transcript_14_Confidence_0.667_Length_3569	elongation factor-like GTPase 1	F:organic cyclic compound binding; F:heterocyclic compound binding	down
PCG vs. POH	SOAP_k75_C1664093	ras-related protein Rab-14	F:GTPase activity; F:GTP binding; C:early endosome; C:trans-Golgi network; C:cytosol; P:intracellular protein transport; P:Golgi to endosome transport; P:endocytic recycling; P:Rab protein signal transduction; P:defense response to bacterium; C:phagocytic vesicle; C:recycling endosome; P:phagolysosome assembly involved in apoptotic cell clearance	down
PCG vs. POH	TRINITY_DN72412_c5_g1_i1	persulfide dioxygenase ETHE1, mitochondrial	F:dioxygenase activity; P:obsolete oxidation-reduction process	down
PCG vs. POH	SOAP_k45_scaffold69436	caspase-7 isoform X2	F:peptidase activity	down
PCG vs. POH	TransAb_k45_S36218	thyroglobulin-like isoform X1		down
PCG vs. POH	SOAP_k55_scaffold65750	phosphoenolpyruvate phosphomutase	P:organic phosphonate biosynthetic process; F:metal ion binding; F:phosphoenolpyruvate mutase activity	down
PCG vs. POH	SOAP_k85_scaffold21209	glycerol-3-phosphate dehydrogenase [NAD(+)], cytoplasmic-like	F:glycerol-3-phosphate dehydrogenase [NAD+] activity; P:carbohydrate metabolic process; C:glycerol-3-phosphate dehydrogenase complex; F:protein homodimerization activity; P:glycerol-3-phosphate catabolic process; F:NAD binding; P:obsolete oxidation-reduction process	down
PCG vs. POH	TransAb_k65_R255415	phosphatidylinositol transfer protein beta isoform isoform X1	C:cytoplasm; F:phosphatidylcholine transporter activity; F:phosphatidylinositol transfer activity; P:phospholipid transport; F:transferase activity; F:phosphatidylcholine binding; F:phosphatidylinositol binding	down
PCG vs. POH	SOAP_k85_scaffold55395	purine nucleoside phosphorylase-like isoform X2	F:purine-nucleoside phosphorylase activity; P:nucleoside metabolic process	down
PCG vs. POH	Velvet_k45_Velvet_k45_Locus_46561_Transcript_35_Confidence_0.500_Length_3338	Vacuolar protein sorting-associated protein 4B	C:spindle pole; F:ATP binding; C:nucleus; C:centrosome; C:cytosol; P:potassium ion transport; P:nucleus organization; P:mitotic metaphase plate congression; F:protein C-terminus binding; C:endosome membrane; P:positive regulation of G2/M transition of mitotic cell cycle; C:integral component of membrane; F:ATP hydrolysis activity; P:cholesterol transport; P:endosome to lysosome transport via mult…	down
PCG vs. POH	SOAP_k85_scaffold65052	major egg antigen-like isoform X3		down
PCG vs. POH	Velvet_k35_Velvet_k35_Locus_20230_Transcript_410_Confidence_0.414_Length_5674	ubiquitin-like modifier-activating enzyme 1	F:ATP binding; P:axonogenesis; F:ubiquitin-like modifier activating enzyme activity; P:protein modification process	down
PCG vs. POH	Velvet_k75_Velvet_k75_Locus_4294_Transcript_57_Confidence_0.611_Length_2461	Cathepsin L	P:proteolysis; F:cysteine-type peptidase activity	down
PCG vs. POH	Velvet_k45_Velvet_k45_Locus_14623_Transcript_1114_Confidence_0.351_Length_4388	Stress-70 protein, mitochondrial	F:ATP binding; C:mitochondrion; F:ATP hydrolysis activity; F:heat shock protein binding; P:cellular response to heat; P:cellular response to unfolded protein; P:protein refolding; F:protein folding chaperone; F:unfolded protein binding; P:chaperone cofactor-dependent protein refolding; F:misfolded protein binding	down
PCG vs. POH	SOAP_k35_scaffold35292	ras-related protein Rab-2	C:Golgi membrane; F:GTPase activity; F:sphingomyelin phosphodiesterase activity; F:GTP binding; C:endoplasmic reticulum membrane; P:intracellular protein transport; P:vesicle-mediated transport; P:Rab protein signal transduction; C:endoplasmic reticulum-Golgi intermediate compartment membrane	down
PCG vs. POH	SOAP_k75_scaffold83950	major egg antigen-like		down
PCG vs. POH	Velvet_k35_Velvet_k35_Locus_32249_Transcript_13_Confidence_0.583_Length_2441	V-type proton ATPase subunit B	F:ATP binding; C:proton-transporting V-type ATPase, V1 domain; P:ATP metabolic process; P:proton transmembrane transport	down
PCG vs. POH	TRINITY_DN80314_c3_g1_i1	major vault protein-like	C:nucleus; C:cytoplasm	down
PCG vs. POH	Velvet_k35_Velvet_k35_Locus_30235_Transcript_48_Confidence_0.275_Length_1761	eukaryotic translation initiation factor 2 subunit 2-like	F:translation initiation factor activity; P:translational initiation	down
PCG vs. POH	SOAP_k85_scaffold58982	peptidyl prolyl cis-trans isomerase B	P:protein peptidyl-prolyl isomerization; F:peptidyl-prolyl cis-trans isomerase activity; F:cyclosporin A binding; P:protein refolding; F:unfolded protein binding	down
PCG vs. POH	TRINITY_DN64622_c0_g1_i4	Tumor protein D54		down
PCG vs. POH	SOAP_k35_scaffold34686	ubiquilin-1-like isoform X1		down
PCG vs. POH	Velvet_k75_Velvet_k75_Locus_29673_Transcript_13_Confidence_0.500_Length_1793	T-complex protein 1 subunit eta	F:ATP binding; C:chaperonin-containing T-complex; P:protein folding; F:unfolded protein binding	down
PCG vs. POH	TransAb_k35_R802680	heat shock protein 90	F:ATP binding; C:cytosol; C:plasma membrane; P:protein folding; C:cell surface; C:protein-containing complex; P:cellular response to heat; C:perinuclear region of cytoplasm; P:protein stabilization; F:unfolded protein binding; F:disordered domain specific binding	down
PCG vs. POH	Velvet_k45_Velvet_k45_Locus_7372_Transcript_2526_Confidence_0.205_Length_8686	PREDICTED: uncharacterized protein LOC105341007		down
PCG vs. POH	SOAP_k45_scaffold55738	heat shock cognate 71 kDa protein	C:Prp19 complex; F:G protein-coupled receptor binding; F:phosphatidylserine binding; F:ATP binding; C:nucleus; C:late endosome; C:cytosol; C:integral component of membrane; F:ATP hydrolysis activity; F:protein-macromolecule adaptor activity; F:heat shock protein binding; F:ubiquitin protein ligase binding; P:regulation of protein stability; P:protein refolding; P:positive regulation by host of vi…	down
PCG vs. POH	Velvet_k45_Velvet_k45_Locus_34576_Transcript_210_Confidence_0.654_Length_3223	myeloid leukemia factor 1		down
PCG vs. POH	TransAb_k35_S138945	ras-related protein Rab-1A	P:autophagosome assembly; C:Golgi membrane; F:GTPase activity; F:GTP binding; C:endoplasmic reticulum membrane; P:intracellular protein transport; P:endoplasmic reticulum to Golgi vesicle-mediated transport; P:Rab protein signal transduction	down
PCG vs. POH	Velvet_k55_Velvet_k55_Locus_3131_Transcript_58_Confidence_0.400_Length_843	uncharacterized protein LOC111123269 isoform X4		down
PCG vs. POH	SOAP_k35_scaffold99224	predicted protein		down
PCG vs. POH	Velvet_k35_Velvet_k35_Locus_9274_Transcript_1718_Confidence_0.433_Length_10618	filamin-A-like isoform X1	F:actin binding; P:actin cytoskeleton organization; P:cell differentiation	down
PCG vs. POH	Velvet_k75_Velvet_k75_Locus_13663_Transcript_311_Confidence_0.464_Length_8955	mucin-2-like isoform X1		down
PCG vs. POH	TransAb_k35_S894610	tyrosine--tRNA ligase, cytoplasmic-like	F:tRNA binding; F:tyrosine-tRNA ligase activity; F:ATP binding; C:cytosol; P:tyrosyl-tRNA aminoacylation; C:nuclear body	down
PCG vs. POH	Velvet_k35_Velvet_k35_Locus_12121_Transcript_19_Confidence_0.324_Length_2626	T-complex protein 1 subunit delta-like	F:ATP binding; C:chaperonin-containing T-complex; P:protein folding; F:unfolded protein binding	down
PCG vs. POH	SOAP_k55_C3099591	calmodulin-like protein 3		down
PCG vs. POH	SOAP_k75_scaffold67627	peroxiredoxin 4 precursor	F:peroxidase activity; C:obsolete cell; P:cell redox homeostasis; F:peroxiredoxin activity; P:obsolete oxidation-reduction process; P:cellular oxidant detoxification	down
PCG vs. POH	Velvet_k45_Velvet_k45_Locus_5254_Transcript_89_Confidence_0.536_Length_6172	protein transport protein Sec23A-like isoform X1	C:Golgi membrane; C:endoplasmic reticulum membrane; P:intracellular protein transport; F:zinc ion binding; C:COPII vesicle coat; P:COPII-coated vesicle budding	down
PCG vs. POH	Velvet_k65_Velvet_k65_Locus_19735_Transcript_33_Confidence_0.600_Length_1677	calreticulin	F:calcium ion binding; C:endoplasmic reticulum; P:protein folding; F:unfolded protein binding	down
PCG vs. POH	TransAb_k35_R820753	syntenin-1-like isoform X1	P:chemical synaptic transmission; P:actin cytoskeleton organization; P:intracellular signal transduction	down
PCG vs. POH	SOAP_k45_scaffold29255	microspherule protein 1-like	F:G-quadruplex RNA binding; C:collagen trimer; P:protein folding; C:Ino80 complex; F:unfolded protein binding; C:MLL1 complex	down
PCG vs. POH	TRINITY_DN81301_c0_g1_i1	UDP-glucose:glycoprotein glucosyltransferase 1-like	F:UDP-glucose:glycoprotein glucosyltransferase activity; C:endoplasmic reticulum; P:protein N-linked glycosylation via asparagine; F:unfolded protein binding; P:ER-associated misfolded protein catabolic process; P:UDP-glucosylation	down
PCG vs. POH	SOAP_k45_C3184463	T-complex protein 1 subunit beta	F:ATP binding; C:chaperonin-containing T-complex; P:protein folding; F:unfolded protein binding	down
PCG vs. POH	Velvet_k45_Velvet_k45_Locus_21576_Transcript_312_Confidence_0.350_Length_1490	3-hydroxyisobutyrate dehydrogenase, mitochondrial-like	P:valine catabolic process; F:3-hydroxyisobutyrate dehydrogenase activity; F:NADP binding; F:NAD binding; P:obsolete oxidation-reduction process	down
PCG vs. POH	SOAP_k85_scaffold54459	heat shock protein 60	F:ATP binding; C:cytoplasm; P:protein refolding	down
PCG vs. POH	TRINITY_DN71090_c2_g1_i2	fructose-1,6-bisphosphatase 1-like isoform X2	F:calcium ion binding; C:extracellular region; P:carbohydrate metabolic process; P:cell-matrix adhesion; P:dephosphorylation; F:fructose 1,6-bisphosphate 1-phosphatase activity	down
PCG vs. POH	Velvet_k35_Velvet_k35_Locus_50159_Transcript_15_Confidence_0.250_Length_1625	heat shock protein 30C-like		down
PCG vs. POH	Velvet_k85_Velvet_k85_Locus_36322_Transcript_710_Confidence_0.467_Length_1015	hypothetical protein AM593_09178, partial		down
PCG vs. POH	TRINITY_DN74360_c2_g2_i10	pyruvate carboxylase, mitochondrial-like isoform X1	F:pyruvate carboxylase activity; F:ATP binding; P:pyruvate metabolic process; P:gluconeogenesis; F:biotin binding; F:metal ion binding	down
PCG vs. POH	SOAP_k45_scaffold89496	protein disulfide-isomerase A3-like	F:protein disulfide isomerase activity; C:obsolete cell; P:cell redox homeostasis	down
PCG vs. POH	Velvet_k35_Velvet_k35_Locus_8238_Transcript_12_Confidence_0.750_Length_2908	T-complex protein 1 subunit theta-like	F:ATP binding; C:cytoplasm; P:protein folding; F:unfolded protein binding	down
PCG vs. POH	Velvet_k65_Velvet_k65_Locus_8951_Transcript_6069_Confidence_0.539_Length_12868	putative ankyrin repeat protein		down
PCG vs. POH	SOAP_k75_C1677820	endoplasmic reticulum resident protein 29-like	C:endoplasmic reticulum; P:cellular process; C:membrane; F:transferase activity	down
PCG vs. POH	SOAP_k85_C1159842	erlin-2 isoform X1	C:endoplasmic reticulum membrane; C:cytosol; C:plasma membrane; F:cholesterol binding; C:integral component of membrane; P:ubiquitin-dependent ERAD pathway; F:ubiquitin protein ligase binding; P:SREBP signaling pathway; C:protein-containing complex; C:membrane raft; P:negative regulation of cholesterol biosynthetic process; P:negative regulation of fatty acid biosynthetic process; P:transmembrane…	down
PCG vs. POH	Velvet_k55_Velvet_k55_Locus_7908_Transcript_211_Confidence_0.667_Length_3785	major vault protein-like	C:nucleus; C:cytoplasm	down
PCG vs. POH	SOAP_k75_scaffold88308	protein disulfide-isomerase A4-like	F:protein disulfide isomerase activity; C:endoplasmic reticulum; P:protein folding; C:cell surface; P:response to endoplasmic reticulum stress	down
PCG vs. POH	TransAb_k75_S36718	T-complex protein 1 subunit epsilon-like	F:ATP binding; C:cytoplasm; P:protein folding; F:unfolded protein binding	down
PCG vs. POH	SOAP_k85_scaffold37119	calumenin-B-like isoform X1	F:calcium ion binding; C:endoplasmic reticulum	down
PCG vs. POH	SOAP_k45_scaffold52565	sulfide:quinone oxidoreductase, mitochondrial	P:sulfide oxidation, using sulfide:quinone oxidoreductase; F:sulfide:quinone oxidoreductase activity; F:FAD binding	down
PCG vs. POH	TRINITY_DN77554_c1_g1_i10	cystathionine beta-synthase-like	F:cystathionine beta-synthase activity; C:cytoplasm; P:cysteine biosynthetic process from serine; P:cysteine biosynthetic process via cystathionine	down
PCG vs. POH	SOAP_k55_scaffold21574	E3 ubiquitin/ISG15 ligase TRIM25-like		down
PCG vs. POH	Velvet_k85_Velvet_k85_Locus_53823_Transcript_11_Confidence_1.000_Length_1268	reticulocalbin-2-like	F:calcium ion binding	down
PCG vs. POH	Velvet_k65_Velvet_k65_Locus_55460_Transcript_210_Confidence_0.447_Length_2424	Phosphoenolpyruvate carboxykinase [GTP]	F:phosphoenolpyruvate carboxykinase (GTP) activity; F:GTP binding; C:mitochondrion; C:cytosol; P:gluconeogenesis; F:kinase activity; P:phosphorylation; P:propionate catabolic process; F:manganese ion binding; P:response to lipid; P:response to starvation; P:glycerol biosynthetic process from pyruvate; P:cellular response to glucose stimulus	down
PCG vs. POH	TRINITY_DN73662_c0_g2_i4	dnaJ homolog subfamily A member 1	F:G protein-coupled receptor binding; F:ATPase activator activity; F:ATP binding; C:nucleus; C:cytosol; P:protein folding; P:response to unfolded protein; P:spermatogenesis; P:response to heat; C:microtubule cytoskeleton; C:membrane; P:flagellated sperm motility; P:androgen receptor signaling pathway; F:Hsp70 protein binding; F:Tat protein binding; P:negative regulation of protein ubiquitination;…	down
PCG vs. POH	Velvet_k55_Velvet_k55_Locus_43909_Transcript_1010_Confidence_0.600_Length_3416	glucose-regulated protein 94	F:ATP binding; P:protein folding; F:unfolded protein binding	down
PCG vs. POH	Velvet_k65_Velvet_k65_Locus_37897_Transcript_24_Confidence_0.667_Length_1137	hypothetical protein AM593_09178, partial		down
PCG vs. POH	Velvet_k45_Velvet_k45_Locus_32172_Transcript_1019_Confidence_0.618_Length_2940	Protein disulfide-isomerase A6	C:obsolete cell; F:isomerase activity; P:cell redox homeostasis	down
PCG vs. POH	SOAP_k85_scaffold100309	guanylate kinase-like isoform X2	F:guanylate kinase activity; P:phosphorylation; P:GMP metabolic process; P:GDP metabolic process	down
PCG vs. POH	TransAb_k55_R326802	sequestosome-1 isoform X2	P:cellular component organization; F:metal ion binding	down
PCG vs. POH	TRINITY_DN72833_c0_g1_i13	60 kDa SS-A/Ro ribonucleoprotein-like		down
PCG vs. POH	TransAb_k35_R813582	heme-binding protein 2-like	F:heme binding	down
PCG vs. POH	Velvet_k65_Velvet_k65_Locus_11394_Transcript_2229_Confidence_0.571_Length_8092	Hypoxia up-regulated protein 1	F:ATP binding; C:endoplasmic reticulum; C:integral component of membrane	down
PCG vs. POH	TransAb_k75_S99291	10 kDa heat shock protein, mitochondrial	F:ATP binding; P:protein folding	down
PCG vs. POH	Velvet_k45_Velvet_k45_Locus_38666_Transcript_1013_Confidence_0.514_Length_4052	heat shock 70 kDa protein 4-like	C:nucleus; C:cytosol	down
PCG vs. POH	TransAb_k85_S88256	metallo-beta-lactamase domain-containing protein 1-like isoform X1		down
PCG vs. POH	TransAb_k35_R823485	phosphoenolpyruvate carboxykinase, cytosolic [GTP]-like	F:phosphoenolpyruvate carboxykinase (GTP) activity; F:GTP binding; P:gluconeogenesis; F:kinase activity; P:phosphorylation	down
PCG vs. POH	SOAP_k65_scaffold133976	78 kDa glucose-regulated protein	P:response to hypoxia; P:response to yeast; F:ATP binding; C:extracellular region; C:endoplasmic reticulum lumen; F:hydrolase activity	down
PCG vs. POH	TransAb_k45_R445432	major egg antigen-like		down
PCG vs. POH	TransAb_k35_J785316	heat shock protein 70 B2-like	F:ATP binding	down
PCG vs. POH	TRINITY_DN64942_c4_g3_i6	heat shock protein 70	F:ATP binding; C:nucleus; C:cytosol; C:plasma membrane; P:vesicle-mediated transport; F:ATP hydrolysis activity; F:heat shock protein binding; P:cellular response to heat; P:cellular response to unfolded protein; P:protein refolding; F:protein folding chaperone; F:unfolded protein binding; P:chaperone cofactor-dependent protein refolding; F:misfolded protein binding	down
PCG vs. POH	TRINITY_DN68946_c1_g1_i1	BAG family molecular chaperone regulator 3-like		down
PCG vs. POH	Velvet_k35_Velvet_k35_Locus_147375_Transcript_44_Confidence_0.727_Length_3022	ankyrin repeat domain-containing protein		down
PCG vs. POH	Velvet_k75_Velvet_k75_Locus_99740_Transcript_26_Confidence_0.706_Length_2469	endoplasmic reticulum chaperone BiP	F:ATP binding; C:nucleus; C:endoplasmic reticulum lumen; C:membrane; F:ATP hydrolysis activity; P:ubiquitin-dependent ERAD pathway; F:heat shock protein binding; P:cellular response to heat; C:endoplasmic reticulum chaperone complex; P:protein refolding; F:protein folding chaperone; F:unfolded protein binding; P:chaperone cofactor-dependent protein refolding; F:misfolded protein binding; P:negati…	down
PCG vs. POH	SOAP_k65_scaffold43210	heat shock protein 70	F:ATP binding	down
POL vs. POH	SOAP_k35_C3526338	retinal dehydrogenase 1-like isoform X1	F:aldehyde dehydrogenase (NAD+) activity	up
POL vs. POH	TransAb_k35_S270899	ATP synthase subunit beta	F:ATP binding; P:proton motive force-driven ATP synthesis; F:hydrolase activity; C:proton-transporting ATP synthase complex, catalytic core F(1); F:proton-transporting ATP synthase activity, rotational mechanism	up
POL vs. POH	TransAb_k45_R458842	hypothetical protein AM593_09126, partial		up
POL vs. POH	Velvet_k45_Velvet_k45_Locus_118310_Transcript_11_Confidence_1.000_Length_2193	polyadenylate-binding protein 4-like	F:nucleic acid binding	up
POL vs. POH	SOAP_k75_scaffold90563	leucyl aminopeptidase	F:hydrolase activity	up
POL vs. POH	TRINITY_DN144085_c0_g1_i1	40S ribosomal protein S8	C:ribosome	up
POL vs. POH	TransAb_k35_R788655	allene oxide synthase-lipoxygenase protein	F:oxidoreductase activity	up
POL vs. POH	SOAP_k55_C3180257	glyceraldehyde 3-phosphate dehydrogenase	F:glyceraldehyde-3-phosphate dehydrogenase (NAD+) (phosphorylating) activity; C:cytoplasm; P:glucose metabolic process; P:glycolytic process; F:NADP binding; F:NAD binding; P:obsolete oxidation-reduction process	up
POL vs. POH	SOAP_k35_C3520136	Helicase at 25E	F:nucleic acid binding; F:helicase activity; F:ATP binding	up
POL vs. POH	TransAb_k75_S68801	peptidyl-prolyl cis-trans isomerase	P:protein peptidyl-prolyl isomerization; F:peptidyl-prolyl cis-trans isomerase activity; P:protein folding	up
POL vs. POH	SOAP_k55_C3221615	FAD-binding domain-containing protein	F:oxidoreductase activity; F:organic cyclic compound binding; F:heterocyclic compound binding	up
POL vs. POH	TRINITY_DN95676_c0_g1_i1	60S ribosomal protein L23	F:structural constituent of ribosome; C:ribosome; P:translation	up
POL vs. POH	TRINITY_DN41017_c0_g2_i1	ATP synthase subunit alpha, mitochondrial	F:ATP binding; P:proton motive force-driven ATP synthesis; C:proton-transporting ATP synthase complex, catalytic core F(1); F:proton-transporting ATP synthase activity, rotational mechanism	up
POL vs. POH	TRINITY_DN82762_c0_g1_i1	putative collagen alpha chain	C:basement membrane; P:positive regulation of cellular process; P:system development	up
POL vs. POH	SOAP_k35_C3515338	gelsolin-like protein 2	F:binding; P:regulation of actin filament polymerization	up
POL vs. POH	Velvet_k55_Velvet_k55_Locus_119308_Transcript_11_Confidence_1.000_Length_695	peptidyl-prolyl cis-trans isomerase 5	P:protein peptidyl-prolyl isomerization; F:peptidyl-prolyl cis-trans isomerase activity; P:protein folding	up
POL vs. POH	TRINITY_DN141683_c0_g1_i1	collagen alpha-1(II) chain		up
POL vs. POH	SOAP_k35_C3547244	glucose-regulated protein 94	P:response to hypoxia; F:calcium ion binding; F:ATP binding; C:endoplasmic reticulum; P:protein folding; P:ubiquitin-dependent ERAD pathway; P:otolith tethering; C:perinuclear region of cytoplasm; P:defense response to Gram-positive bacterium; F:unfolded protein binding	up
POL vs. POH	Velvet_k65_Velvet_k65_Locus_105654_Transcript_11_Confidence_1.000_Length_2223	heat shock protein 90	F:ATP binding; C:cytosol; C:plasma membrane; P:protein export from nucleus; P:determination of adult lifespan; P:detection of chemical stimulus; C:cell surface; P:response to inorganic substance; F:ATP hydrolysis activity; P:positive regulation of phosphoprotein phosphatase activity; C:protein-containing complex; P:cellular response to heat; F:nuclear glucocorticoid receptor binding; P:dauer larv…	up
POL vs. POH	SOAP_k35_C3361262	---NA---		up
POL vs. POH	SOAP_k35_C3524192	isocitrate dehydrogenase	F:magnesium ion binding; F:isocitrate dehydrogenase (NADP+) activity; C:mitochondrion; P:tricarboxylic acid cycle; P:isocitrate metabolic process; P:NADP metabolic process; F:NAD binding	up
POL vs. POH	SOAP_k85_C1177992	deoxynucleoside triphosphate triphosphohydrolase SAMHD1		up
POL vs. POH	SOAP_k35_C3524710	Phosphoenolpyruvate carboxykinase [GTP]	F:phosphoenolpyruvate carboxykinase (GTP) activity; F:GTP binding; P:gluconeogenesis; F:kinase activity; P:phosphorylation	up
POL vs. POH	TRINITY_DN119183_c0_g1_i1	Obg-like ATPase 1	F:ATP binding; F:GTP binding; C:cytoplasm; F:ATP hydrolysis activity; F:ribosome binding; F:ribosomal large subunit binding	up
POL vs. POH	SOAP_k35_C3294693	histone H2A	C:nucleosome; F:DNA binding; C:nucleus; F:protein heterodimerization activity	up
POL vs. POH	Velvet_k75_Velvet_k75_Locus_101894_Transcript_11_Confidence_1.000_Length_1598	protein disulfide-isomerase	C:endoplasmic reticulum; F:isomerase activity; P:protein modification process; F:catalytic activity, acting on a protein	up
POL vs. POH	Velvet_k45_Velvet_k45_Locus_131620_Transcript_11_Confidence_1.000_Length_1410	Tubulin alpha-1 chain	P:microtubule cytoskeleton organization; P:mitotic cell cycle; F:GTPase activity; F:structural constituent of cytoskeleton; F:GTP binding; C:cytoplasm; C:spindle; C:microtubule	up
POL vs. POH	SOAP_k35_C3524450	tubulin alpha-1A chain-like	F:GTPase activity; F:structural constituent of cytoskeleton; F:GTP binding; C:cytoplasm; C:microtubule; P:cytoskeleton organization; P:microtubule-based process	up
POL vs. POH	TRINITY_DN28065_c0_g1_i1	40S ribosomal protein S13	P:nuclear-transcribed mRNA catabolic process, nonsense-mediated decay; F:structural constituent of ribosome; F:protein binding; C:nucleoplasm; C:nucleolus; P:translation; P:SRP-dependent cotranslational protein targeting to membrane; C:postsynaptic density; P:viral transcription; C:cytosolic small ribosomal subunit; P:negative regulation of RNA splicing; F:mRNA 5'-UTR binding; F:small ribosomal s…	up
POL vs. POH	SOAP_k35_C3465046	Triosephosphate isomerase	F:triose-phosphate isomerase activity; C:cytosol; P:gluconeogenesis; P:glycolytic process; F:methylglyoxal synthase activity; P:methylglyoxal biosynthetic process; P:glycerol catabolic process; F:protein homodimerization activity; P:glyceraldehyde-3-phosphate biosynthetic process	up
POL vs. POH	TRINITY_DN62345_c3_g6_i1	tubulin beta chain	F:GTPase activity; F:structural constituent of cytoskeleton; F:GTP binding; C:cytoplasm; C:microtubule; P:cytoskeleton organization; P:microtubule-based process	up
POL vs. POH	Velvet_k35_Velvet_k35_Locus_39115_Transcript_13_Confidence_0.667_Length_1068	---NA---		up
POL vs. POH	TransAb_k35_R823155	---NA---		up
POL vs. POH	SOAP_k75_scaffold1392	nacre protein		up
POL vs. POH	TransAb_k35_S616446	apextrin-like protein		up
POL vs. POH	SOAP_k85_scaffold87170	hypothetical protein AM593_04087, partial		up
POL vs. POH	TRINITY_DN65629_c0_g1_i3	ankyrin repeat domain-containing protein 50-like		up
POL vs. POH	TRINITY_DN61945_c0_g1_i2	serine/threonine-protein phosphatase 6 regulatory ankyrin repeat subunit A-like isoform X1		up
POL vs. POH	TransAb_k45_R469245	tripartite motif-containing protein 2-like		up
POL vs. POH	SOAP_k75_C1736930	Transcription intermediary factor 1-beta		up
POL vs. POH	SOAP_k45_scaffold71040	calcyphosin-like protein		up
POL vs. POH	Velvet_k65_Velvet_k65_Locus_6487_Transcript_1524_Confidence_0.448_Length_3935	uncharacterized protein LOC111133666 isoform X24		up
POL vs. POH	Velvet_k85_Velvet_k85_Locus_42668_Transcript_11_Confidence_1.000_Length_598	bilirubin-inducible fluorescent protein UnaG-like		up
POL vs. POH	SOAP_k55_scaffold87955	thiopurine S-methyltransferase	F:methyltransferase activity	up
POL vs. POH	SOAP_k85_C1169206	uncharacterized protein LOC110989726		up
POL vs. POH	SOAP_k75_C1218177	low-density lipoprotein receptor-related protein 8-like		up
POL vs. POH	TRINITY_DN74576_c0_g1_i1	laminin subunit alpha		up
POL vs. POH	TRINITY_DN64308_c2_g1_i3	laminin subunit alpha-1	P:regulation of biological process	up
POL vs. POH	Velvet_k35_Velvet_k35_Locus_49_Transcript_26_Confidence_0.357_Length_2187	toll-like receptor 13	P:signal transduction; C:integral component of membrane; P:innate immune response	up
POL vs. POH	Velvet_k35_Velvet_k35_Locus_14185_Transcript_13_Confidence_0.893_Length_3619	Zinc metalloproteinase nas-15		up
POL vs. POH	Velvet_k55_Velvet_k55_Locus_18102_Transcript_1212_Confidence_0.548_Length_3348	p53-induced death domain-containing protein 1		up
POL vs. POH	TransAb_k45_S171310	uncharacterized protein LOC111106199 isoform X7		up
POL vs. POH	TransAb_k35_S237749	protein ATP6V1FNB-like		up
POL vs. POH	Velvet_k45_Velvet_k45_Locus_13027_Transcript_1017_Confidence_0.459_Length_4591	leucine-rich repeat and IQ domain-containing protein 1-like		up
POL vs. POH	TRINITY_DN67867_c0_g1_i5	tripartite motif-containing protein 2-like	F:metal ion binding	up
POL vs. POH	TransAb_k65_S143911	ADAM family mig-17		up
POL vs. POH	TRINITY_DN79568_c0_g1_i4	laminin subunit alpha-2-like isoform X6		up
POL vs. POH	Velvet_k35_Velvet_k35_Locus_69153_Transcript_12_Confidence_0.750_Length_884	globin-like		up
POL vs. POH	SOAP_k85_scaffold28613	epidermal differentiation-specific protein-like		up
POL vs. POH	TRINITY_DN80902_c3_g1_i1	stabilizer of axonemal microtubules 2-like isoform X2		up
POL vs. POH	TRINITY_DN70546_c2_g2_i2	protein N-terminal asparagine amidohydrolase-like	F:hydrolase activity	up
POL vs. POH	SOAP_k75_C1670930	glutathione S-transferase		up
POL vs. POH	Velvet_k45_Velvet_k45_Locus_1406_Transcript_6869_Confidence_0.245_Length_9265	protocadherin Fat 4-like isoform X2		up
POL vs. POH	SOAP_k75_C1746728	carboxylesterase 1C-like		up
POL vs. POH	TRINITY_DN79679_c1_g1_i8	uncharacterized protein LOC111109177		up
POL vs. POH	Velvet_k45_Velvet_k45_Locus_9376_Transcript_1421_Confidence_0.165_Length_3091	synaptogenesis protein syg-2-like		up
POL vs. POH	Velvet_k75_Velvet_k75_Locus_3103_Transcript_58_Confidence_0.579_Length_2048	UPF0602 protein C4orf47 homolog isoform X1		up
POL vs. POH	TransAb_k75_R165386	zinc finger SWIM domain-containing protein 6-like		up
POL vs. POH	Velvet_k55_Velvet_k55_Locus_4595_Transcript_2129_Confidence_0.280_Length_4198	citrate lyase subunit beta-like protein, mitochondrial	F:catalytic activity	up
POL vs. POH	TRINITY_DN56019_c2_g1_i5	golgin subfamily A member 5-like isoform X1		up
POL vs. POH	SOAP_k65_scaffold80956	actin, cytoplasmic	F:ATP binding; C:cytoplasm; C:cytoskeleton	up
POL vs. POH	Velvet_k35_Velvet_k35_Locus_5329_Transcript_1011_Confidence_0.608_Length_14078	dynein beta chain, ciliary-like	F:microtubule motor activity; F:ATP binding; C:cytoplasm; C:microtubule; P:microtubule-based movement; P:cell projection organization; C:dynein complex; C:motile cilium	up
POL vs. POH	TRINITY_DN79368_c3_g1_i5	uncharacterized protein C1orf158 homolog		up
POL vs. POH	TRINITY_DN77513_c1_g1_i4	heterochromatin protein 1-binding protein 3-like	F:binding; C:chromosome; P:chromatin organization	up
POL vs. POH	Velvet_k35_Velvet_k35_Locus_6703_Transcript_36_Confidence_0.545_Length_14483	dynein heavy chain 10, axonemal-like isoform X1	F:microtubule motor activity; F:ATP binding; P:microtubule-based movement; C:dynein complex	up
POL vs. POH	Velvet_k35_Velvet_k35_Locus_8436_Transcript_1113_Confidence_0.542_Length_6071	extended synaptotagmin-2-like isoform X1	C:membrane; P:localization	up
POL vs. POH	Velvet_k35_Velvet_k35_Locus_22366_Transcript_918_Confidence_0.528_Length_8671	myoferlin-like isoform X16	P:myoblast fusion; C:integral component of membrane	up
POL vs. POH	Velvet_k35_Velvet_k35_Locus_13654_Transcript_17_Confidence_0.667_Length_14953	dynein heavy chain 5, axonemal-like	F:microtubule motor activity; F:ATP binding; P:microtubule-based movement; C:dynein complex	up
POL vs. POH	Velvet_k45_Velvet_k45_Locus_19140_Transcript_110_Confidence_0.481_Length_3518	Zinc metalloproteinase nas-15		up
POL vs. POH	SOAP_k85_C990824	L-rhamnose-binding lectin CSL3-like		up
POL vs. POH	TRINITY_DN80461_c0_g1_i2	Kyphoscoliosis peptidase		up
POL vs. POH	Velvet_k55_Velvet_k55_Locus_20018_Transcript_11_Confidence_1.000_Length_2922	spermatogenesis-associated protein 48-like		up
POL vs. POH	TRINITY_DN73113_c1_g1_i14	lamin-B2-like isoform X1		up
POL vs. POH	Velvet_k35_Velvet_k35_Locus_36754_Transcript_56_Confidence_0.571_Length_3066	---NA---		up
POL vs. POH	SOAP_k35_scaffold126613	hypothetical protein LOTGIDRAFT_154105		up
POL vs. POH	TransAb_k35_R816822	calcyphosin-like protein isoform X1	F:calcium ion binding	up
POL vs. POH	TRINITY_DN49116_c0_g1_i1	L-amino-acid oxidase-like		up
POL vs. POH	Velvet_k45_Velvet_k45_Locus_13084_Transcript_711_Confidence_0.737_Length_13910	dynein heavy chain 1, axonemal-like isoform X6	P:cilium movement; F:microtubule motor activity; F:ATP binding; C:axonemal dynein complex; F:ATP hydrolysis activity	up
POL vs. POH	Velvet_k35_Velvet_k35_Locus_6450_Transcript_514_Confidence_0.427_Length_16942	dynein gamma chain, flagellar outer arm-like	F:microtubule motor activity; F:ATP binding; P:microtubule-based movement; C:dynein complex	up
POL vs. POH	TRINITY_DN66461_c0_g2_i1	Heavy metal-binding protein HIP		up
POL vs. POH	Velvet_k85_Velvet_k85_Locus_18744_Transcript_3133_Confidence_0.352_Length_7610	protocadherin Fat 4-like	F:calcium ion binding; P:homophilic cell adhesion via plasma membrane adhesion molecules; C:membrane	up
POL vs. POH	TransAb_k85_S12441	uncharacterized protein C1orf194 homolog		up
POL vs. POH	SOAP_k35_scaffold74482	TPA_inf: TEPP protein		up
POL vs. POH	Velvet_k55_Velvet_k55_Locus_1536_Transcript_106114_Confidence_0.204_Length_15541	dynein heavy chain 2, axonemal-like	F:microtubule motor activity; F:ATP binding; P:microtubule-based movement; C:dynein complex	up
POL vs. POH	Velvet_k45_Velvet_k45_Locus_888_Transcript_146148_Confidence_0.227_Length_33902	nesprin-1-like isoform X1	F:actin binding; C:integral component of membrane	up
POL vs. POH	TransAb_k45_R455179	phospholysine phosphohistidine inorganic pyrophosphate phosphatase	F:DNA binding; F:inorganic diphosphatase activity; C:cytosol; P:dephosphorylation; C:nuclear speck; F:phosphatase activity; F:protein homodimerization activity	up
POL vs. POH	TRINITY_DN74380_c0_g1_i5	peptidyl-prolyl cis-trans isomerase-like 6	P:protein peptidyl-prolyl isomerization; F:peptidyl-prolyl cis-trans isomerase activity; F:cyclosporin A binding; P:protein refolding; F:unfolded protein binding	up
POL vs. POH	TransAb_k45_S171680	PREDICTED: uncharacterized protein LOC105346399 isoform X1		up
POL vs. POH	Velvet_k35_Velvet_k35_Locus_2089_Transcript_22_Confidence_0.935_Length_4496	predicted protein		up
POL vs. POH	Velvet_k35_Velvet_k35_Locus_548_Transcript_1018_Confidence_0.622_Length_6039	septin-2-like isoform X2	F:GTP binding	up
POL vs. POH	SOAP_k55_scaffold105646	---NA---		up
POL vs. POH	Velvet_k45_Velvet_k45_Locus_4384_Transcript_17_Confidence_0.538_Length_3192	uncharacterized protein LOC110448810 isoform X2		up
POL vs. POH	SOAP_k55_C3211209	apextrin-like protein	C:membrane	up
POL vs. POH	Velvet_k35_Velvet_k35_Locus_5838_Transcript_1010_Confidence_0.738_Length_11490	Nuclear GTPase SLIP-GC		up
POL vs. POH	Velvet_k75_Velvet_k75_Locus_4809_Transcript_2029_Confidence_0.533_Length_8458	PREDICTED: uncharacterized protein LOC105317356 isoform X3		up
POL vs. POH	SOAP_k85_C1158148	mitogen-activated protein kinase 1	P:MAPK cascade; F:MAP kinase activity; F:ATP binding	up
POL vs. POH	TRINITY_DN72660_c3_g2_i1	CUGBP Elav-like family member 2 isoform X30		up
POL vs. POH	TRINITY_DN70066_c1_g1_i1	succinate-semialdehyde dehydrogenase, mitochondrial-like isoform X2	F:succinate-semialdehyde dehydrogenase (NAD+) activity; C:mitochondrion; F:succinate-semialdehyde dehydrogenase [NAD(P)+] activity; P:gamma-aminobutyric acid catabolic process; P:obsolete oxidation-reduction process	up
POL vs. POH	TransAb_k65_S25834	PREDICTED: uncharacterized protein LOC105332526	C:integral component of membrane	up
POL vs. POH	Velvet_k75_Velvet_k75_Locus_10544_Transcript_1015_Confidence_0.513_Length_4943	Putative disease resistance protein RGA3	F:ATP binding	up
POL vs. POH	SOAP_k35_scaffold63118	protein FAM166B-like		up
POL vs. POH	SOAP_k65_scaffold79464	Centrin-3	F:calcium ion binding; C:microtubule organizing center; F:microtubule binding; P:spindle pole body duplication	up
POL vs. POH	Velvet_k45_Velvet_k45_Locus_9322_Transcript_1516_Confidence_0.465_Length_1890	OTU domain-containing protein 5-A		up
POL vs. POH	Velvet_k55_Velvet_k55_Locus_32299_Transcript_44_Confidence_0.667_Length_600	histidine triad nucleotide-binding protein 1	F:catalytic activity	up
POL vs. POH	Velvet_k45_Velvet_k45_Locus_20588_Transcript_710_Confidence_0.355_Length_3399	long-chain-fatty-acid--CoA ligase ACSBG2-like	F:catalytic activity	up
POL vs. POH	TRINITY_DN71740_c1_g1_i5	15-hydroxyprostaglandin dehydrogenase [NAD(+)]-like		up
POL vs. POH	Velvet_k45_Velvet_k45_Locus_6393_Transcript_15_Confidence_0.810_Length_4220	nuclear protein MDM1-like isoform X1		up
POL vs. POH	TransAb_k35_S37271	arginine kinase	F:arginine kinase activity; F:ATP binding; P:phosphorylation	up
POL vs. POH	Velvet_k75_Velvet_k75_Locus_47192_Transcript_22_Confidence_0.750_Length_2050	RIB43A-like with coiled-coils protein 2		up
POL vs. POH	TRINITY_DN74477_c0_g1_i1	integrin alpha-PS1-like		up
POL vs. POH	TRINITY_DN54422_c0_g1_i1	complement C1q-like protein 4		up
POL vs. POH	TRINITY_DN70686_c0_g1_i2	low-density lipoprotein receptor-related protein 4-like isoform X1	C:membrane	up
POL vs. POH	Velvet_k75_Velvet_k75_Locus_7590_Transcript_2027_Confidence_0.547_Length_6229	serine/arginine repetitive matrix protein 1-like isoform X2		up
POL vs. POH	Velvet_k45_Velvet_k45_Locus_4045_Transcript_1415_Confidence_0.068_Length_2824	protein TBATA-like isoform X3		up
POL vs. POH	SOAP_k55_scaffold2840	tubulin beta-1 chain-like	P:microtubule cytoskeleton organization; P:mitotic cell cycle; F:GTPase activity; F:structural constituent of cytoskeleton; F:GTP binding; C:cytoplasm; C:microtubule	up
POL vs. POH	Velvet_k65_Velvet_k65_Locus_797_Transcript_6069_Confidence_0.441_Length_12777	lipoxygenase homology domain-containing protein 1-like isoform X2	F:binding; P:cellular response to stimulus	up
POL vs. POH	Velvet_k75_Velvet_k75_Locus_26592_Transcript_12_Confidence_0.750_Length_925	histone H1-delta-like	C:nucleosome; F:double-stranded DNA binding; C:nucleus; P:nucleosome assembly; P:obsolete nucleosome positioning; P:chromosome condensation; F:nucleosomal DNA binding; P:obsolete negative regulation of chromatin silencing; P:negative regulation of DNA recombination	up
POL vs. POH	SOAP_k55_scaffold145217	protein enhancer of sevenless 2B		up
POL vs. POH	TransAb_k65_S76718	glutathione S-transferase 1-like	F:glutathione transferase activity	up
POL vs. POH	Velvet_k85_Velvet_k85_Locus_808_Transcript_89_Confidence_0.455_Length_3684	C-1-tetrahydrofolate synthase, cytoplasmic-like	F:formate-tetrahydrofolate ligase activity; F:methylenetetrahydrofolate dehydrogenase (NADP+) activity; F:ATP binding; P:obsolete oxidation-reduction process	up
POL vs. POH	TRINITY_DN82127_c6_g1_i1	centrosomal protein of 135 kDa-like isoform X1	P:centriole replication; P:centriole-centriole cohesion	up
POL vs. POH	TRINITY_DN51466_c0_g1_i8	neurocalcin-delta B		up
POL vs. POH	TRINITY_DN57275_c5_g1_i1	Ariadne-like RING finger protein		up
POL vs. POH	TransAb_k65_R250840	UPF0691 protein C9orf116 homolog isoform X2		up
POL vs. POH	TRINITY_DN78481_c0_g1_i1	A disintegrin and metalloproteinase with thrombospondin motifs 7-like	F:metalloendopeptidase activity; P:proteolysis	up
POL vs. POH	Velvet_k35_Velvet_k35_Locus_28_Transcript_310_Confidence_0.189_Length_2304	aldehyde dehydrogenase, mitochondrial-like	F:retinal dehydrogenase activity; F:aldehyde dehydrogenase (NAD+) activity; P:obsolete oxidation-reduction process	up
POL vs. POH	SOAP_k65_scaffold130078	PREDICTED: uncharacterized protein LOC105334161 isoform X4		up
POL vs. POH	SOAP_k65_scaffold34095	EF-hand domain-containing family member B	F:calcium ion binding	up
POL vs. POH	TRINITY_DN62633_c0_g1_i1	alpha-aminoadipic semialdehyde synthase, mitochondrial-like	F:oxidoreductase activity; P:obsolete oxidation-reduction process	up
POL vs. POH	Velvet_k45_Velvet_k45_Locus_709_Transcript_4545_Confidence_0.217_Length_8454	lipoxygenase homology domain-containing protein 1-like isoform X2		up
POL vs. POH	SOAP_k75_scaffold9245	protein quaking-B-like isoform X6	F:nucleic acid binding	up
POL vs. POH	TRINITY_DN81160_c1_g1_i1	Histone-lysine N-methyltransferase 2A	F:DNA binding; C:nucleus; F:histone-lysine N-methyltransferase activity; P:histone lysine methylation; F:metal ion binding	up
POL vs. POH	Velvet_k55_Velvet_k55_Locus_4064_Transcript_1820_Confidence_0.459_Length_3436	PREDICTED: uncharacterized protein LOC105326232 isoform X16		up
POL vs. POH	TRINITY_DN80888_c2_g1_i1	cytosolic 10-formyltetrahydrofolate dehydrogenase-like	F:aldehyde dehydrogenase (NAD+) activity; C:cytoplasm; P:one-carbon metabolic process; P:biosynthetic process; P:10-formyltetrahydrofolate catabolic process; F:formyltetrahydrofolate dehydrogenase activity; F:hydroxymethyl-, formyl- and related transferase activity; P:obsolete oxidation-reduction process	up
POL vs. POH	Velvet_k55_Velvet_k55_Locus_1622_Transcript_3036_Confidence_0.336_Length_8362	titin homolog isoform X1		up
POL vs. POH	Velvet_k35_Velvet_k35_Locus_13_Transcript_5264252644_Confidence_0.000_Length_13395	probable E3 ubiquitin-protein ligase HECTD4	F:ubiquitin-protein transferase activity; P:protein ubiquitination	up
POL vs. POH	Velvet_k65_Velvet_k65_Locus_81_Transcript_1718_Confidence_0.571_Length_9687	rootletin-like isoform X2	P:centrosome cycle; C:ciliary rootlet	up
POL vs. POH	Velvet_k65_Velvet_k65_Locus_9978_Transcript_25_Confidence_0.538_Length_2502	tektin-3-like isoform X1		up
POL vs. POH	TRINITY_DN77771_c2_g1_i5	probable serine/threonine-protein kinase DDB_G0282963		up
POL vs. POH	SOAP_k55_scaffold15805	uncharacterized protein LOC110453401		up
POL vs. POH	TRINITY_DN67202_c1_g3_i4	Oligoribonuclease, mitochondrial	F:3'-5'-exoribonuclease activity; F:nucleic acid binding; C:nucleolus; C:mitochondrion; C:focal adhesion; P:RNA phosphodiester bond hydrolysis, exonucleolytic	up
POL vs. POH	Velvet_k45_Velvet_k45_Locus_13302_Transcript_4148_Confidence_0.594_Length_15572	E3 ubiquitin-protein ligase rnf213-alpha-like isoform X3		up
POL vs. POH	Velvet_k55_Velvet_k55_Locus_5533_Transcript_1623_Confidence_0.590_Length_8119	golgin subfamily B member 1 isoform X10		up
POL vs. POH	SOAP_k35_scaffold87673	peptidase M20 domain-containing protein 2-like		up
POL vs. POH	Velvet_k45_Velvet_k45_Locus_11281_Transcript_78_Confidence_0.636_Length_1002	FAS-associated death domain protein	F:cysteine-type endopeptidase activity; P:proteolysis; P:signal transduction; P:regulation of apoptotic process	up
POL vs. POH	TransAb_k45_R473637	AB hydrolase superfamily protein C1039.03-like isoform X1	F:hydrolase activity	up
POL vs. POH	TransAb_k35_S689778	hypothetical protein		up
POL vs. POH	TRINITY_DN73549_c1_g1_i10	UTP--glucose-1-phosphate uridylyltransferase isoform X2	F:UTP:glucose-1-phosphate uridylyltransferase activity; P:UDP-glucose metabolic process	up
POL vs. POH	SOAP_k35_scaffold60126	galectin 3	F:carbohydrate binding	up
POL vs. POH	SOAP_k85_C1029744	glutathione S-transferase-like	F:transferase activity	up
POL vs. POH	Velvet_k35_Velvet_k35_Locus_2047_Transcript_23_Confidence_0.714_Length_2220	aldehyde dehydrogenase, mitochondrial-like	P:somitogenesis; F:retinal dehydrogenase activity; P:liver development; F:aldehyde dehydrogenase (NAD+) activity; P:determination of left/right symmetry; P:hindbrain morphogenesis; P:central nervous system myelination; P:myelination in peripheral nervous system; P:fin regeneration; P:pectoral fin development; P:pronephric duct morphogenesis; P:retinol metabolic process; P:axial mesoderm developme…	up
POL vs. POH	Velvet_k35_Velvet_k35_Locus_746_Transcript_1116_Confidence_0.521_Length_13963	dystrophin-like isoform X1		up
POL vs. POH	Velvet_k75_Velvet_k75_Locus_21198_Transcript_23_Confidence_0.714_Length_3756	glycogen phosphorylase	P:carbohydrate metabolic process; F:glycogen phosphorylase activity; F:pyridoxal phosphate binding; F:linear malto-oligosaccharide phosphorylase activity; F:SHG alpha-glucan phosphorylase activity	up
POL vs. POH	Velvet_k45_Velvet_k45_Locus_11764_Transcript_310_Confidence_0.702_Length_5316	transient receptor potential cation channel subfamily V member 1 isoform X1	P:transport	up
POL vs. POH	Velvet_k75_Velvet_k75_Locus_16544_Transcript_1928_Confidence_0.482_Length_4356	B-cell linker protein-like		up
POL vs. POH	TRINITY_DN62290_c2_g5_i1	poly [ADP-ribose] polymerase 1		up
POL vs. POH	SOAP_k85_scaffold528	Mitogen-activated protein kinase 14	P:MAPK cascade; F:MAP kinase activity; F:ATP binding; C:nucleus; C:cytoplasm; P:regulation of gene expression; P:cellular response to organic substance	up
POL vs. POH	Velvet_k35_Velvet_k35_Locus_9694_Transcript_18_Confidence_0.635_Length_9835	Polycystic kidney disease protein 1-like 2		up
POL vs. POH	SOAP_k75_scaffold73755	aldehyde dehydrogenase family 8 member A1	F:retinal dehydrogenase activity; P:retinal metabolic process; P:9-cis-retinoic acid biosynthetic process; P:obsolete oxidation-reduction process	up
POL vs. POH	TransAb_k35_S698801	Calcium-dependent protein kinase 9	F:protein kinase activity; F:binding; P:protein phosphorylation	up
POL vs. POH	SOAP_k75_scaffold93890	phospholipid scramblase 1-like	P:plasma membrane phospholipid scrambling; F:phospholipid scramblase activity	up
POL vs. POH	Velvet_k75_Velvet_k75_Locus_838_Transcript_1522_Confidence_0.500_Length_5282	EF-hand calcium-binding domain-containing protein 6-like	F:calcium ion binding	up
POL vs. POH	TransAb_k55_R314515	---NA---		up
POL vs. POH	TRINITY_DN53598_c1_g1_i2	histidine triad nucleotide-binding protein 1	F:catalytic activity	up
POL vs. POH	TRINITY_DN75028_c2_g1_i1	Putative serine/threonine-protein kinase pats1		up
POL vs. POH	TRINITY_DN76252_c1_g2_i2	beta-1,3-glucan-binding protein-like	F:binding	up
POL vs. POH	Velvet_k35_Velvet_k35_Locus_8656_Transcript_17_Confidence_0.520_Length_6404	trichohyalin-like isoform X2		up
POL vs. POH	SOAP_k35_scaffold49307	alanine aminotransferase 1-like	F:transaminase activity; P:biosynthetic process; F:pyridoxal phosphate binding	up
POL vs. POH	Velvet_k55_Velvet_k55_Locus_14398_Transcript_1321_Confidence_0.463_Length_7764	mucin-17-like isoform X1		up
POL vs. POH	Velvet_k35_Velvet_k35_Locus_3230_Transcript_312_Confidence_0.515_Length_7255	sperm-associated antigen 17-like isoform X6		up
POL vs. POH	TRINITY_DN81083_c2_g1_i1	annexin A6-like	F:calcium ion binding; F:calcium-dependent phospholipid binding	up
POL vs. POH	Velvet_k45_Velvet_k45_Locus_2048_Transcript_1718_Confidence_0.353_Length_14471	dynein beta chain, ciliary-like	F:microtubule motor activity; F:ATP binding; C:cytoplasm; C:microtubule; P:microtubule-based movement; P:cell projection organization; C:dynein complex; C:motile cilium	up
POL vs. POH	Velvet_k55_Velvet_k55_Locus_10488_Transcript_310_Confidence_0.212_Length_1847	Complement component 1 Q subcomponent-binding protein, mitochondrial		up
POL vs. POH	Velvet_k65_Velvet_k65_Locus_2675_Transcript_1420_Confidence_0.611_Length_7762	LIM domain only protein 7-like isoform X1		up
POL vs. POH	SOAP_k35_C3524356	Alcohol dehydrogenase class-3	F:oxidoreductase activity; F:metal ion binding; P:obsolete oxidation-reduction process	up
POL vs. POH	Velvet_k35_Velvet_k35_Locus_16204_Transcript_12_Confidence_0.909_Length_2014	reticulocyte-binding protein PFD0110w isoform X3		up
POL vs. POH	Velvet_k75_Velvet_k75_Locus_7930_Transcript_23_Confidence_0.600_Length_2274	cAMP-dependent protein kinase type II regulatory subunit-like isoform X2	C:cAMP-dependent protein kinase complex; F:cAMP-dependent protein kinase regulator activity; F:kinase activity; F:cAMP binding; P:regulation of protein kinase activity	up
POL vs. POH	TRINITY_DN58733_c5_g1_i3	ribose-phosphate pyrophosphokinase 4-like isoform X1	F:magnesium ion binding; F:ribose phosphate diphosphokinase activity; P:nucleoside metabolic process; P:nucleotide biosynthetic process; F:kinase activity; P:phosphorylation	up
POL vs. POH	Velvet_k45_Velvet_k45_Locus_8347_Transcript_1019_Confidence_0.574_Length_15918	dynein heavy chain 5, axonemal-like isoform X3		up
POL vs. POH	SOAP_k75_C1678120	coactosin-like protein		up
POL vs. POH	TRINITY_DN81257_c1_g1_i5	neuroglian-like isoform X1		up
POL vs. POH	TransAb_k55_S313220	carbonyl reductase [NADPH] 1-like	F:oxidoreductase activity; P:obsolete oxidation-reduction process	up
POL vs. POH	Velvet_k45_Velvet_k45_Locus_18086_Transcript_1315_Confidence_0.242_Length_3006	secernin-2-like		up
POL vs. POH	SOAP_k45_scaffold118480	bifunctional polynucleotide phosphatase/kinase-like	P:DNA repair; P:phosphorylation; P:dephosphorylation; F:nucleobase-containing compound kinase activity	up
POL vs. POH	TRINITY_DN78232_c2_g3_i2	thymidine phosphorylase	F:pentosyltransferase activity; P:nucleobase-containing small molecule metabolic process; P:pyrimidine-containing compound metabolic process	up
POL vs. POH	Velvet_k65_Velvet_k65_Locus_1987_Transcript_5562_Confidence_0.422_Length_7330	adenylate kinase isoenzyme 5 isoform X1	P:cellular process	up
POL vs. POH	Velvet_k45_Velvet_k45_Locus_11560_Transcript_1624_Confidence_0.329_Length_6459	protein retinal degeneration B-like isoform X1		up
POL vs. POH	TransAb_k55_R316927	stabilizer of axonemal microtubules 2-like isoform X2	F:microtubule binding	up
POL vs. POH	TRINITY_DN72944_c5_g3_i4	tetratricopeptide repeat protein 38-like		up
POL vs. POH	TRINITY_DN73080_c0_g1_i1	meiosis-specific nuclear structural protein 1-like	C:motile cilium; P:cilium organization	up
POL vs. POH	Velvet_k75_Velvet_k75_Locus_3182_Transcript_56_Confidence_0.348_Length_2593	cysteine-rich secretory protein LCCL domain-containing 2-like		up
POL vs. POH	Velvet_k35_Velvet_k35_Locus_2452_Transcript_3338_Confidence_0.180_Length_4595	DNA repair protein XRCC1		up
POL vs. POH	Velvet_k55_Velvet_k55_Locus_292_Transcript_413_Confidence_0.300_Length_3216	70 kDa neurofilament protein	F:structural molecule activity; C:intermediate filament	up
POL vs. POH	Velvet_k35_Velvet_k35_Locus_1078_Transcript_1010_Confidence_0.595_Length_7635	uncharacterized protein LOC110464961 isoform X4		up
POL vs. POH	TRINITY_DN74522_c2_g2_i4	methyltransferase-like 26		up
POL vs. POH	SOAP_k35_scaffold64753	core histone macro-H2A.1-like isoform X2	C:nucleosome; F:DNA binding; C:nucleus; F:protein heterodimerization activity	up
POL vs. POH	SOAP_k55_scaffold59343	high mobility group-T protein-like	C:chromatin; C:cytoplasm; P:DNA recombination; P:chromatin remodeling; F:transcription factor binding; F:DNA binding, bending; F:2-alkenal reductase [NAD(P)+] activity; P:positive regulation of innate immune response; P:positive regulation of transcription by RNA polymerase II; P:obsolete oxidation-reduction process	up
POL vs. POH	Velvet_k35_Velvet_k35_Locus_15822_Transcript_11_Confidence_1.000_Length_1299	parkin coregulated gene protein	C:cytosol; F:Hsp70 protein binding; C:vesicle; C:neuron projection; F:chaperone binding; F:Hsp90 protein binding; P:negative regulation of cell death	up
POL vs. POH	Velvet_k85_Velvet_k85_Locus_8305_Transcript_44_Confidence_0.667_Length_1607	prostaglandin reductase 1-like	F:oxidoreductase activity, acting on the CH-CH group of donors, NAD or NADP as acceptor	up
POL vs. POH	SOAP_k75_C1752126	uncharacterized protein LOC110460860	F:calcium ion binding	up
POL vs. POH	Velvet_k45_Velvet_k45_Locus_12375_Transcript_11_Confidence_1.000_Length_2705	uncharacterized protein LOC111133555		up
POL vs. POH	Velvet_k75_Velvet_k75_Locus_23528_Transcript_3132_Confidence_0.274_Length_4428	septin-7-like isoform X1	F:GTP binding; C:septin complex	up
POL vs. POH	SOAP_k65_scaffold126922	Universal stress protein A-like protein		up
POL vs. POH	Velvet_k45_Velvet_k45_Locus_8346_Transcript_2837_Confidence_0.387_Length_12119	talin-1-like isoform X1		up
POL vs. POH	Velvet_k55_Velvet_k55_Locus_958_Transcript_2733_Confidence_0.513_Length_10133	Tight junction protein ZO-1		up
POL vs. POH	Velvet_k55_Velvet_k55_Locus_2696_Transcript_4251_Confidence_0.520_Length_16898	dystonin isoform X1	F:calcium ion binding; C:cytoskeleton; P:cytoskeleton organization; F:microtubule binding	up
POL vs. POH	SOAP_k85_C1040946	tctex1 domain-containing protein 1	P:cilium assembly	up
POL vs. POH	Velvet_k35_Velvet_k35_Locus_9943_Transcript_34_Confidence_0.632_Length_10086	tankyrase-like protein	F:glycosyltransferase activity; P:protein metabolic process	up
POL vs. POH	SOAP_k35_scaffold15015	Acetyl-coenzyme A synthetase, cytoplasmic	F:acetate-CoA ligase activity; F:ATP binding; C:integral component of membrane; F:AMP binding; P:acetyl-CoA biosynthetic process from acetate	up
POL vs. POH	TRINITY_DN69478_c3_g2_i14	putative aminopeptidase W07G4.4	F:aminopeptidase activity; C:cytoplasm; P:proteolysis; F:metalloexopeptidase activity; F:manganese ion binding	up
POL vs. POH	Velvet_k55_Velvet_k55_Locus_22418_Transcript_11_Confidence_1.000_Length_1317	Dehydrogenase/reductase SDR family member 11	F:oxidoreductase activity; P:obsolete oxidation-reduction process	up
POL vs. POH	TRINITY_DN62387_c3_g1_i3	coiled-coil domain-containing protein 105-like		up
POL vs. POH	Velvet_k35_Velvet_k35_Locus_22535_Transcript_16_Confidence_0.267_Length_3927	tektin-3-like isoform X1		up
POL vs. POH	TransAb_k35_S881451	uncharacterized protein C1orf189 homolog isoform X1		up
POL vs. POH	Velvet_k35_Velvet_k35_Locus_22471_Transcript_312_Confidence_0.421_Length_2913	enolase 4-like isoform X1		up
POL vs. POH	Velvet_k35_Velvet_k35_Locus_2854_Transcript_1114_Confidence_0.397_Length_5116	echinoderm microtubule-associated protein-like 2 isoform X2		up
POL vs. POH	TRINITY_DN55434_c0_g1_i3	SH3 domain-containing protein Dlish-like		up
POL vs. POH	TransAb_k35_R814371	protein phosphatase 1 regulatory subunit 32-like	F:phosphatase binding	up
POL vs. POH	SOAP_k85_C1147684	glutathione S-transferase A-like	F:glutathione transferase activity; C:cytoplasm; P:glutathione metabolic process; F:glutathione binding	up
POL vs. POH	SOAP_k35_scaffold125471	patatin-like phospholipase domain-containing protein 7 isoform X1	P:lipid metabolic process; C:membrane; F:hydrolase activity	up
POL vs. POH	Velvet_k35_Velvet_k35_Locus_21569_Transcript_49_Confidence_0.589_Length_3666	spermatogenesis-associated protein 6-like isoform X1		up
POL vs. POH	TRINITY_DN63257_c0_g1_i1	protein DJ-1-like	C:nucleus; C:cytosol; F:protein deglycase activity; P:protein deglycation, glyoxal removal; P:guanine deglycation, glyoxal removal	up
POL vs. POH	SOAP_k35_scaffold86205	X-ray repair cross-complementing protein 5-like	P:telomere maintenance; C:chromosome, telomeric region; F:damaged DNA binding; F:double-stranded DNA binding; F:helicase activity; P:double-strand break repair via nonhomologous end joining; F:telomeric DNA binding; C:Ku70:Ku80 complex; P:cellular response to gamma radiation; P:cellular response to X-ray	up
POL vs. POH	SOAP_k75_scaffold42873	universal stress protein PHOS32-like		up
POL vs. POH	TRINITY_DN81237_c3_g1_i10	laminin subunit gamma-1-like	P:anatomical structure morphogenesis; P:cellular process	up
POL vs. POH	Velvet_k85_Velvet_k85_Locus_2611_Transcript_1718_Confidence_0.340_Length_3593	Tetratricopeptide repeat protein 18		up
POL vs. POH	TRINITY_DN66440_c2_g1_i2	L-threonine 3-dehydrogenase, mitochondrial	F:catalytic activity; F:obsolete coenzyme binding	up
POL vs. POH	Velvet_k65_Velvet_k65_Locus_33096_Transcript_510_Confidence_0.571_Length_2544	endoribonuclease LACTB2	F:binding; C:membrane	up
POL vs. POH	Velvet_k55_Velvet_k55_Locus_11873_Transcript_310_Confidence_0.560_Length_8010	centrosomal protein of 295 kDa isoform X15		up
POL vs. POH	SOAP_k45_scaffold80748	dipeptidase 1-like	F:metallopeptidase activity; F:exopeptidase activity; C:intrinsic component of membrane	up
POL vs. POH	SOAP_k45_scaffold104055	nucleoside diphosphate kinase 7 isoform X1	F:nucleoside diphosphate kinase activity; F:ATP binding; P:nucleoside diphosphate phosphorylation; P:GTP biosynthetic process; P:UTP biosynthetic process; P:CTP biosynthetic process	up
POL vs. POH	TRINITY_DN74478_c0_g2_i1	cilia- and flagella-associated protein 57-like	C:motile cilium	up
POL vs. POH	SOAP_k55_scaffold143270	cilia- and flagella-associated protein 20	C:nucleus; C:centriole; C:microtubule; C:integral component of membrane; P:protein polyglutamylation; C:motile cilium; C:ciliary basal body; P:cilium assembly; P:regulation of cilium beat frequency involved in ciliary motility; P:positive regulation of cell motility; P:positive regulation of feeding behavior	up
POL vs. POH	Velvet_k55_Velvet_k55_Locus_432_Transcript_812_Confidence_0.486_Length_3062	abnormal spindle-like microcephaly-associated protein homolog isoform X7		up
POL vs. POH	Velvet_k35_Velvet_k35_Locus_668_Transcript_2937_Confidence_0.291_Length_15756	titin-like	P:signal transduction	up
POL vs. POH	TRINITY_DN68945_c3_g1_i15	calpain-B-like isoform X17		up
POL vs. POH	Velvet_k65_Velvet_k65_Locus_16938_Transcript_11_Confidence_1.000_Length_2177	Tripartite motif-containing protein 45		up
POL vs. POH	Velvet_k45_Velvet_k45_Locus_15976_Transcript_312_Confidence_0.558_Length_7400	CLIP-associating protein 1-like isoform X10		up
POL vs. POH	SOAP_k65_scaffold138727	Annexin A7	F:integrin binding; F:calcium ion binding; F:calcium-dependent phospholipid binding; C:nuclear envelope; C:endoplasmic reticulum membrane; C:cytosol; C:plasma membrane; P:cellular calcium ion homeostasis; P:autophagy; P:hemostasis; P:cell population proliferation; P:regulation of cell shape; P:response to salt stress; P:cellular water homeostasis; P:negative regulation of gene expression; P:respo…	up
POL vs. POH	Velvet_k45_Velvet_k45_Locus_18972_Transcript_1010_Confidence_0.343_Length_1981	actin-related protein 2/3 complex subunit 1A	F:actin binding; C:cytoplasm; C:Arp2/3 protein complex; P:Arp2/3 complex-mediated actin nucleation; C:muscle cell projection membrane	up
POL vs. POH	SOAP_k65_scaffold119323	cilia- and flagella-associated protein 161-like	C:membrane	up
POL vs. POH	Velvet_k85_Velvet_k85_Locus_8322_Transcript_44_Confidence_0.625_Length_3089	cytosolic phospholipase A2-like	F:phospholipase activity; P:phospholipid catabolic process; F:ion binding; C:intracellular membrane-bounded organelle; C:obsolete cytoplasmic part; F:carboxylic ester hydrolase activity	up
POL vs. POH	Velvet_k35_Velvet_k35_Locus_5908_Transcript_310_Confidence_0.593_Length_4809	Armadillo repeat-containing protein 4		up
POL vs. POH	Velvet_k55_Velvet_k55_Locus_16124_Transcript_2830_Confidence_0.345_Length_3974	serine/threonine-protein phosphatase 6 regulatory ankyrin repeat subunit B-like		up
POL vs. POH	TransAb_k35_R804509	Non-syndromic hearing impairment protein 5		up
POL vs. POH	SOAP_k45_scaffold90473	serine/arginine repetitive matrix protein 1-like		up
POL vs. POH	Velvet_k35_Velvet_k35_Locus_9213_Transcript_57_Confidence_0.562_Length_3499	coiled-coil domain-containing protein 81-like		up
POL vs. POH	SOAP_k85_C1178402	laminin subunit beta-1 isoform X1	P:anatomical structure morphogenesis; P:cellular component organization	up
POL vs. POH	Velvet_k55_Velvet_k55_Locus_16556_Transcript_1718_Confidence_0.705_Length_7495	filamin-A-like isoform X1		up
POL vs. POH	SOAP_k45_C3089833	Microsomal glutathione S-transferase 1	C:membrane; F:transferase activity	up
POL vs. POH	Velvet_k45_Velvet_k45_Locus_2965_Transcript_412_Confidence_0.317_Length_3256	jupiter microtubule associated homolog 1-like isoform X1		up
POL vs. POH	Velvet_k35_Velvet_k35_Locus_10383_Transcript_13_Confidence_0.833_Length_2055	tektin-1	C:microtubule cytoskeleton; P:cilium assembly; P:cilium movement involved in cell motility	up
POL vs. POH	TRINITY_DN61818_c0_g1_i1	adenylate kinase 7-like	F:adenylate kinase activity; F:cytidylate kinase activity; F:ATP binding; C:membrane; P:phosphorylation; P:nucleoside monophosphate phosphorylation	up
POL vs. POH	TRINITY_DN76251_c1_g1_i6	S-formylglutathione hydrolase	C:cytosol; F:S-formylglutathione hydrolase activity; F:identical protein binding; P:formaldehyde catabolic process; F:carboxylic ester hydrolase activity	up
POL vs. POH	Velvet_k35_Velvet_k35_Locus_7780_Transcript_411_Confidence_0.581_Length_6571	disks large homolog 1-like isoform X4		up
POL vs. POH	Velvet_k35_Velvet_k35_Locus_3087_Transcript_1314_Confidence_0.313_Length_5250	basic proline-rich protein isoform X1		up
POL vs. POH	Velvet_k75_Velvet_k75_Locus_53_Transcript_12_Confidence_0.750_Length_1419	tektin A1	C:microtubule cytoskeleton; C:sperm flagellum; P:cilium assembly; P:cilium movement involved in cell motility	up
POL vs. POH	Velvet_k85_Velvet_k85_Locus_3246_Transcript_311_Confidence_0.483_Length_3157	mitochondria-eating protein-like isoform X1	C:mitochondrial outer membrane; P:mitochondrial protein catabolic process	up
POL vs. POH	TransAb_k55_R342159	gelsolin-like protein 2	F:binding; P:regulation of actin filament polymerization	up
POL vs. POH	Velvet_k75_Velvet_k75_Locus_546_Transcript_912_Confidence_0.561_Length_3514	thioredoxin domain-containing protein 3 homolog isoform X2		up
POL vs. POH	Velvet_k35_Velvet_k35_Locus_12677_Transcript_1010_Confidence_0.538_Length_5005	centlein		up
POL vs. POH	TRINITY_DN82497_c7_g1_i1	spectrin alpha chain, non-erythrocytic 1-like isoform X1		up
POL vs. POH	Velvet_k55_Velvet_k55_Locus_3118_Transcript_1114_Confidence_0.297_Length_4454	leucine-rich repeat-containing protein 34-like isoform X1		up
POL vs. POH	Velvet_k55_Velvet_k55_Locus_3342_Transcript_17_Confidence_0.714_Length_2604	chromobox protein homolog 1-like	C:euchromatin; P:negative regulation of transcription, DNA-templated	up
POL vs. POH	Velvet_k45_Velvet_k45_Locus_54640_Transcript_22_Confidence_0.750_Length_1006	PREDICTED: uncharacterized protein LOC105328577		up
POL vs. POH	Velvet_k35_Velvet_k35_Locus_11882_Transcript_28_Confidence_0.522_Length_4957	alpha-actinin, sarcomeric-like isoform X2	F:calcium ion binding; F:actin filament binding; P:actin filament bundle assembly; P:actin crosslink formation	up
POL vs. POH	Velvet_k45_Velvet_k45_Locus_5996_Transcript_1115_Confidence_0.281_Length_5285	ATP-citrate synthase-like isoform X3	F:ATP citrate synthase activity; F:ATP binding; C:cytoplasm; P:acetyl-CoA biosynthetic process; P:citrate metabolic process; P:lipid metabolic process; F:metal ion binding; F:obsolete cofactor binding	up
POL vs. POH	Velvet_k45_Velvet_k45_Locus_14637_Transcript_89_Confidence_0.515_Length_3236	caspase-3-like isoform X1	F:cysteine-type endopeptidase activity	up
POL vs. POH	SOAP_k35_scaffold93890	PREDICTED: uncharacterized protein LOC105329767 isoform X1		up
POL vs. POH	TransAb_k35_R793273	Dual specificity protein kinase shkA		up
POL vs. POH	Velvet_k65_Velvet_k65_Locus_10362_Transcript_512_Confidence_0.638_Length_5146	annexin A7-like	F:ion binding	up
POL vs. POH	SOAP_k75_scaffold121696	uncharacterized protein LOC111125298 isoform X2		up
POL vs. POH	Velvet_k35_Velvet_k35_Locus_19925_Transcript_1018_Confidence_0.250_Length_3888	plectin-like isoform X4	C:membrane	up
POL vs. POH	Velvet_k65_Velvet_k65_Locus_4530_Transcript_7980_Confidence_0.125_Length_7655	alanine--glyoxylate aminotransferase 2, mitochondrial-like	F:transaminase activity; F:pyridoxal phosphate binding	up
POL vs. POH	Velvet_k65_Velvet_k65_Locus_5411_Transcript_4654_Confidence_0.503_Length_11417	Vacuolar protein sorting-associated protein 13A		up
POL vs. POH	TRINITY_DN80920_c1_g1_i4	collagen alpha chain, type IV, putative		up
POL vs. POH	TRINITY_DN62358_c5_g1_i5	NAD-dependent protein deacylase sirtuin-5, mitochondrial	C:nucleus; C:mitochondrial inner membrane; C:mitochondrial intermembrane space; C:mitochondrial matrix; C:cytosol; P:protein deacetylation; F:zinc ion binding; P:regulation of ketone biosynthetic process; F:NAD-dependent protein deacetylase activity; P:peptidyl-lysine demalonylation; P:peptidyl-lysine desuccinylation; F:protein-malonyllysine demalonylase activity; F:protein-succinyllysine desucci…	up
POL vs. POH	TRINITY_DN50315_c0_g1_i1	dnaJ homolog subfamily B member 13-like	C:cytosol; C:motile cilium; F:unfolded protein binding; P:chaperone cofactor-dependent protein refolding; F:chaperone binding; P:axonemal central apparatus assembly	up
POL vs. POH	SOAP_k45_scaffold24900	RecName: Full=Actin, cytoplasmic; Contains: RecName: Full=Actin, cytoplasmic, intermediate form; Flags: Precursor	F:ATP binding; C:cytoplasm; C:actin cytoskeleton	up
POL vs. POH	SOAP_k75_scaffold102867	nucleoside diphosphate kinase homolog 5-like	F:nucleoside diphosphate kinase activity; P:nucleoside diphosphate phosphorylation; P:GTP biosynthetic process; P:UTP biosynthetic process; P:CTP biosynthetic process; P:spermatid differentiation; P:negative regulation of oxidative stress-induced intrinsic apoptotic signaling pathway	up
POL vs. POH	TransAb_k35_S489414	F-actin-capping protein subunit alpha	F:actin binding; C:F-actin capping protein complex; P:barbed-end actin filament capping	up
POL vs. POH	TransAb_k55_S72252	profilin, partial		up
POL vs. POH	Velvet_k75_Velvet_k75_Locus_7268_Transcript_1624_Confidence_0.182_Length_2098	serine/arginine-rich splicing factor 6-like isoform X3	F:nucleic acid binding	up
POL vs. POH	Velvet_k85_Velvet_k85_Locus_913_Transcript_1314_Confidence_0.333_Length_7561	spectrin beta chain-like isoform X1	F:actin binding; F:structural constituent of cytoskeleton; F:phospholipid binding; C:spectrin; P:actin filament capping	up
POL vs. POH	SOAP_k75_C1731622	heterogeneous nuclear ribonucleoprotein C-like 3		up
POL vs. POH	Velvet_k55_Velvet_k55_Locus_10593_Transcript_1213_Confidence_0.364_Length_4327	guanine nucleotide-binding protein subunit beta	F:calmodulin binding; C:cytoplasm; P:signal transduction	up
POL vs. POH	TRINITY_DN82398_c1_g1_i3	microtubule-actin cross-linking factor 1, isoforms 1/2/3/5 isoform X5	F:calcium ion binding; C:cytoskeleton; P:cytoskeleton organization; F:microtubule binding	up
POL vs. POH	TRINITY_DN74199_c1_g1_i3	constitutive coactivator of PPAR-gamma-like protein 1		up
POL vs. POH	Velvet_k35_Velvet_k35_Locus_1531_Transcript_3441_Confidence_0.389_Length_13505	spectrin alpha chain-like	F:calcium ion binding	up
POL vs. POH	Velvet_k75_Velvet_k75_Locus_27180_Transcript_12_Confidence_0.750_Length_1070	cilia- and flagella-associated protein 77-like		up
POL vs. POH	TransAb_k55_S79629	GTP-binding nuclear protein Ran	F:GTPase activity; F:GTP binding; C:nucleus; C:cytoplasm; P:protein import into nucleus	down
POL vs. POH	SOAP_k75_C1741532	ATP synthase subunit alpha, mitochondrial-like	C:mitochondrial proton-transporting ATP synthase complex, catalytic sector F(1); F:ATP binding; P:proton motive force-driven ATP synthesis; F:ATP hydrolysis activity; F:ADP binding; F:proton-transporting ATP synthase activity, rotational mechanism	down
POL vs. POH	TRINITY_DN63479_c1_g5_i4	inorganic pyrophosphatase-like	F:magnesium ion binding; F:inorganic diphosphatase activity; C:cytoplasm; P:phosphate-containing compound metabolic process	down
POL vs. POH	SOAP_k35_scaffold62626	isocitrate dehydrogenase	F:magnesium ion binding; F:isocitrate dehydrogenase (NADP+) activity; P:tricarboxylic acid cycle; P:isocitrate metabolic process; F:NAD binding	down
POL vs. POH	TransAb_k85_R90042	plasminogen activator inhibitor 1 RNA-binding protein-like isoform X1	F:binding	down
POL vs. POH	Velvet_k35_Velvet_k35_Locus_13050_Transcript_1012_Confidence_0.158_Length_2520	Serine/threonine-protein phosphatase 2A 65 kDa regulatory subunit A alpha isoform	F:nucleic acid binding; F:3'-5' exonuclease activity; P:nucleic acid phosphodiester bond hydrolysis	down
POL vs. POH	SOAP_k75_scaffold111630	gelsolin-like protein 2	F:binding; P:regulation of actin filament polymerization	down
POL vs. POH	Velvet_k35_Velvet_k35_Locus_8811_Transcript_57_Confidence_0.600_Length_2994	flotillin-1-like isoform X2		down
POL vs. POH	Velvet_k85_Velvet_k85_Locus_44978_Transcript_12_Confidence_0.833_Length_1145	26S proteasome non-ATPase regulatory subunit 13-like	F:structural molecule activity; C:nucleus; C:cytosol; P:ubiquitin-dependent protein catabolic process; C:proteasome regulatory particle, lid subcomplex; P:proteasome assembly	down
POL vs. POH	TRINITY_DN60750_c2_g1_i5	UV excision repair protein RAD23 homolog B		down
POL vs. POH	Velvet_k55_Velvet_k55_Locus_2045_Transcript_11_Confidence_1.000_Length_3027	elongation factor 2	F:translation elongation factor activity; F:GTPase activity; F:GTP binding; C:cytosol; P:translational elongation; F:ribosome binding; C:ribonucleoprotein complex	down
POL vs. POH	Velvet_k55_Velvet_k55_Locus_6310_Transcript_2730_Confidence_0.081_Length_1958	60S ribosomal protein L10a	F:RNA binding; F:structural constituent of ribosome; P:translation; C:large ribosomal subunit	down
POL vs. POH	SOAP_k35_C3552332	DNA-directed RNA polymerase III subunit RPC1	F:RNA polymerase III activity; F:DNA binding; C:RNA polymerase III complex; P:transcription by RNA polymerase III; F:metal ion binding	down
POL vs. POH	TRINITY_DN76783_c0_g2_i7	aconitate hydratase, mitochondrial-like	F:aconitate hydratase activity; C:mitochondrion; P:tricarboxylic acid cycle; F:metal ion binding; F:4 iron, 4 sulfur cluster binding	down
POL vs. POH	TRINITY_DN64543_c4_g1_i3	eukaryotic translation initiation factor 3 subunit H-like	P:formation of cytoplasmic translation initiation complex; F:translation initiation factor activity; C:cytosol; C:eukaryotic translation initiation factor 3 complex; P:proteolysis; F:metallopeptidase activity; C:eukaryotic 43S preinitiation complex; C:eukaryotic 48S preinitiation complex; C:polysomal ribosome	down
POL vs. POH	TransAb_k75_S22515	eukaryotic translation initiation factor 5A-1-like	F:translation initiation factor activity; F:translation elongation factor activity; P:translational initiation; P:translational frameshifting; F:ribosome binding; P:positive regulation of translational elongation; P:positive regulation of translational termination	down
POL vs. POH	SOAP_k85_C974450	cytochrome c oxidase subunit 6A2, mitochondrial-like	C:mitochondrion; C:membrane	down
POL vs. POH	TransAb_k45_S272083	---NA---		down
POL vs. POH	TransAb_k35_R792975	JmjC domain-containing protein 8		down
POL vs. POH	TransAb_k35_S160916	ATP synthase subunit beta, mitochondrial	F:ATP binding; P:proton motive force-driven ATP synthesis; C:proton-transporting ATP synthase complex, catalytic core F(1); F:proton-transporting ATP synthase activity, rotational mechanism	down
POL vs. POH	Velvet_k35_Velvet_k35_Locus_8706_Transcript_11_Confidence_1.000_Length_4866	staphylococcal nuclease domain-containing protein 1-like	F:GTPase activity; F:endoribonuclease activity; F:GTP binding; C:cytoplasm; P:signal transduction; C:membrane; C:RISC complex; P:gene silencing by RNA; P:RNA phosphodiester bond hydrolysis, endonucleolytic	down
POL vs. POH	TRINITY_DN73371_c2_g1_i2	tripeptidyl-peptidase 2-like	F:serine-type peptidase activity	down
POL vs. POH	Velvet_k45_Velvet_k45_Locus_31167_Transcript_26_Confidence_0.680_Length_5108	cyclic GMP-AMP synthase isoform X1		down
POL vs. POH	SOAP_k75_C1743882	heterogeneous nuclear ribonucleoprotein H3-like	F:RNA binding	down
POL vs. POH	Velvet_k35_Velvet_k35_Locus_8236_Transcript_78_Confidence_0.565_Length_2064	rRNA 2'-O-methyltransferase fibrillarin	P:box C/D RNA 3'-end processing; F:RNA binding; F:rRNA methyltransferase activity; C:Cajal body; P:rRNA methylation; C:box C/D RNP complex; C:small-subunit processome; P:histone glutamine methylation; F:histone-glutamine methyltransferase activity	down
POL vs. POH	TRINITY_DN56866_c0_g1_i1	proteasome subunit beta type-4-like	F:metallocarboxypeptidase activity; F:threonine-type endopeptidase activity; C:nucleus; C:cytoplasm; C:proteasome core complex; F:zinc ion binding; P:proteolysis involved in protein catabolic process	down
POL vs. POH	SOAP_k45_scaffold96995	thioredoxin reductase 1, cytoplasmic-like	F:thioredoxin-disulfide reductase activity; C:mitochondrion; F:electron transfer activity; F:protein-disulfide reductase activity; P:electron transport chain; P:cell redox homeostasis; F:flavin adenine dinucleotide binding; P:cellular oxidant detoxification	down
POL vs. POH	Velvet_k35_Velvet_k35_Locus_20523_Transcript_1414_Confidence_0.500_Length_5610	alpha-centractin	P:establishment of mitotic spindle orientation; F:ATP binding; C:centrosome; C:dynactin complex; P:nuclear migration along microtubule; C:cell cortex region; F:cytoskeletal protein-membrane anchor activity	down
POL vs. POH	Velvet_k35_Velvet_k35_Locus_1531_Transcript_3941_Confidence_0.034_Length_3560	non-POU domain-containing octamer-binding protein-like isoform X2	F:transcription cis-regulatory region binding; F:RNA binding; C:nucleus	down
POL vs. POH	SOAP_k75_C1734184	elongation factor 1-alpha	F:translation elongation factor activity; F:GTPase activity; F:GTP binding; P:translational elongation	down
POL vs. POH	TransAb_k35_R813674	heterogeneous nuclear ribonucleoprotein R-like isoform X2	F:RNA binding	down
POL vs. POH	Velvet_k35_Velvet_k35_Locus_10690_Transcript_1523_Confidence_0.449_Length_6322	polyadenylate-binding protein 4-like	F:RNA binding; C:cytoplasm	down
POL vs. POH	TRINITY_DN60701_c0_g1_i1	hydroxyacyl-coenzyme A dehydrogenase, mitochondrial	F:3-hydroxyacyl-CoA dehydrogenase activity; P:fatty acid metabolic process; P:obsolete oxidation-reduction process; F:NAD+ binding	down
POL vs. POH	SOAP_k75_C1562851	NHP2-like protein 1	F:RNA binding; C:nucleolus; C:ribosome; P:ribosome biogenesis	down
POL vs. POH	TRINITY_DN71360_c0_g1_i6	ubiquitin-associated protein 2-like isoform X5		down
POL vs. POH	TRINITY_DN62105_c0_g1_i1	Electron transfer flavoprotein subunit alpha, mitochondrial	F:electron transfer activity; P:electron transport chain; F:flavin adenine dinucleotide binding	down
POL vs. POH	Velvet_k35_Velvet_k35_Locus_10617_Transcript_12_Confidence_0.750_Length_2316	citrate synthase, mitochondrial-like	F:citrate (Si)-synthase activity; C:mitochondrial matrix; P:carbohydrate metabolic process; P:tricarboxylic acid cycle; P:citrate metabolic process; P:response to activity	down
POL vs. POH	Velvet_k65_Velvet_k65_Locus_25591_Transcript_11_Confidence_1.000_Length_648	myosin regulatory light chain 12A-like	P:mitotic cytokinesis; P:nematode larval development; F:calcium ion binding; C:cytoplasm; P:meiosis I cytokinesis; P:protein localization; F:sulfuric ester hydrolase activity; P:embryonic body morphogenesis; P:establishment of cell polarity; C:filamentous actin	down
POL vs. POH	SOAP_k45_scaffold109392	---NA---		down
POL vs. POH	SOAP_k35_scaffold34448	carbonic anhydrase 2-like isoform X3	F:carbonate dehydratase activity; F:zinc ion binding	down
POL vs. POH	TransAb_k35_R810745	proteasome subunit alpha type-6	C:P-body; F:RNA binding; F:threonine-type endopeptidase activity; C:nucleoplasm; C:polysome; P:proteasomal ubiquitin-independent protein catabolic process; C:nuclear matrix; C:proteasome core complex, alpha-subunit complex; P:proteasome-mediated ubiquitin-dependent protein catabolic process; F:NF-kappaB binding; P:positive regulation of NF-kappaB transcription factor activity	down
POL vs. POH	TRINITY_DN72412_c5_g1_i1	persulfide dioxygenase ETHE1, mitochondrial	F:dioxygenase activity; P:obsolete oxidation-reduction process	down
POL vs. POH	TransAb_k75_R165208	myosin essential light chain	F:calcium ion binding; C:myosin complex	down
POL vs. POH	TRINITY_DN68348_c3_g2_i2	predicted protein	P:protein peptidyl-prolyl isomerization; F:peptidyl-prolyl cis-trans isomerase activity; P:protein folding	down
POL vs. POH	TransAb_k35_S882717	ran-specific GTPase-activating protein-like	F:GTPase activator activity; C:nuclear pore; C:cytoplasm; C:centrosome; F:small GTPase binding; P:positive regulation of mitotic centrosome separation	down
POL vs. POH	TransAb_k45_S468360	alpha-adducin-like isoform X1		down
POL vs. POH	TransAb_k75_R163693	RNA-binding protein lark-like	F:RNA binding; F:zinc ion binding	down
POL vs. POH	Velvet_k45_Velvet_k45_Locus_30016_Transcript_16_Confidence_0.083_Length_549	elongin-C	F:translation elongation factor activity; P:translational elongation; P:ubiquitin-dependent protein catabolic process	down
POL vs. POH	TRINITY_DN58749_c3_g4_i1	voltage-dependent anion-selective channel protein 2-like	C:mitochondrial outer membrane; F:voltage-gated anion channel activity; P:inorganic anion transport; P:anion transmembrane transport	down
POL vs. POH	TRINITY_DN49407_c0_g1_i1	60S ribosomal protein L4	F:structural constituent of ribosome; F:protein binding; C:nucleus; C:rough endoplasmic reticulum; P:translation; F:5S rRNA binding; C:postsynaptic density; C:cytosolic large ribosomal subunit; C:A band; P:positive regulation of axon extension	down
POL vs. POH	Velvet_k35_Velvet_k35_Locus_5925_Transcript_710_Confidence_0.122_Length_1581	pyruvate dehydrogenase E1 component subunit alpha, mitochondrial-like	F:pyruvate dehydrogenase (acetyl-transferring) activity; P:acetyl-CoA biosynthetic process from pyruvate; C:intracellular membrane-bounded organelle; P:obsolete oxidation-reduction process	down
POL vs. POH	TRINITY_DN48487_c0_g1_i1	calponin-2 isoform X1	F:actin binding; F:calmodulin binding; P:actomyosin structure organization	down
POL vs. POH	Velvet_k85_Velvet_k85_Locus_57719_Transcript_12_Confidence_0.667_Length_918	NADH-cytochrome b5 reductase 3-like isoform X1	F:cytochrome-b5 reductase activity, acting on NAD(P)H; C:integral component of membrane; P:obsolete oxidation-reduction process	down
POL vs. POH	TransAb_k45_R469447	methenyltetrahydrofolate synthase domain-containing protein isoform X2	F:RNA binding	down
POL vs. POH	TransAb_k45_R465394	Prohibitin-2	C:integral component of membrane	down
POL vs. POH	TransAb_k45_S345952	myosin regulatory light polypeptide 9	C:stress fiber; F:calcium ion binding; C:myosin II complex; C:Z disc; F:myosin heavy chain binding	down
POL vs. POH	TransAb_k35_R829675	thimet oligopeptidase-like isoform X1	F:metalloendopeptidase activity; P:proteolysis; F:metal ion binding	down
POL vs. POH	Velvet_k35_Velvet_k35_Locus_22805_Transcript_12_Confidence_0.667_Length_2991	26S proteasome non-ATPase regulatory subunit 2	C:proteasome regulatory particle, base subcomplex; F:enzyme regulator activity; P:regulation of protein catabolic process; P:regulation of catalytic activity	down
POL vs. POH	TRINITY_DN67273_c1_g1_i1	collagen alpha-1(XI) chain-like	C:obsolete extracellular region part	down
POL vs. POH	Velvet_k65_Velvet_k65_Locus_4610_Transcript_2534_Confidence_0.202_Length_3183	TOM1-like protein 2 isoform X1		down
POL vs. POH	Velvet_k75_Velvet_k75_Locus_25511_Transcript_1010_Confidence_0.455_Length_1484	mechanosensory protein 2-like	C:integral component of membrane	down
POL vs. POH	TransAb_k65_S63184	vesicle-trafficking protein SEC22b-like	C:integral component of membrane; P:vesicle-mediated transport	down
POL vs. POH	Velvet_k85_Velvet_k85_Locus_17498_Transcript_11_Confidence_1.000_Length_773	proteasome subunit beta type-1-B-like	F:threonine-type endopeptidase activity; C:nucleus; C:cytoplasm; C:proteasome core complex; P:proteasomal ubiquitin-independent protein catabolic process; P:proteasome-mediated ubiquitin-dependent protein catabolic process	down
POL vs. POH	SOAP_k35_scaffold124144	Vigilin	F:RNA binding	down
POL vs. POH	SOAP_k35_C3500134	thioester-forming surface-anchored protein		down
POL vs. POH	TransAb_k35_S695102	glyceraldehyde-3-phosphate dehydrogenase	F:glyceraldehyde-3-phosphate dehydrogenase (NAD+) (phosphorylating) activity; C:cytoplasm; P:glucose metabolic process; P:glycolytic process; F:NADP binding; F:NAD binding; P:obsolete oxidation-reduction process	down
POL vs. POH	TRINITY_DN48769_c0_g1_i11	PREDICTED: uncharacterized protein LOC105341623 isoform X5		down
POL vs. POH	TRINITY_DN82231_c1_g3_i1	polyadenylate-binding protein 1	F:mRNA 3'-UTR binding; C:nucleus; C:cytosol; F:poly(A) binding; F:poly(U) RNA binding; C:cytoplasmic stress granule	down
POL vs. POH	Velvet_k55_Velvet_k55_Locus_48873_Transcript_12_Confidence_0.750_Length_620	AChain A, Thioredoxin	C:obsolete cell; P:glycerol ether metabolic process; F:protein-disulfide reductase activity; P:cell redox homeostasis; P:obsolete oxidation-reduction process	down
POL vs. POH	Velvet_k35_Velvet_k35_Locus_6916_Transcript_412_Confidence_0.231_Length_5510	2-oxoglutarate dehydrogenase, mitochondrial-like isoform X1	F:oxidoreductase activity, acting on the aldehyde or oxo group of donors, disulfide as acceptor; P:obsolete oxidation-reduction process	down
POL vs. POH	TRINITY_DN59421_c1_g1_i1	filamin-A-like isoform X4		down
POL vs. POH	SOAP_k85_scaffold47718	uncharacterized protein LOC110442690		down
POL vs. POH	TRINITY_DN52022_c0_g2_i1	proteasome subunit alpha type-1-like	F:threonine-type endopeptidase activity; C:nucleus; C:cytoplasm; P:proteasomal ubiquitin-independent protein catabolic process; C:proteasome core complex, alpha-subunit complex; P:proteasome-mediated ubiquitin-dependent protein catabolic process	down
POL vs. POH	Velvet_k35_Velvet_k35_Locus_1577_Transcript_11_Confidence_1.000_Length_2420	MICOS complex subunit MIC60-like	C:mitochondrial inner membrane; C:integral component of membrane	down
POL vs. POH	Velvet_k65_Velvet_k65_Locus_34169_Transcript_13_Confidence_0.714_Length_2059	jmjC domain-containing protein 5		down
POL vs. POH	SOAP_k35_scaffold105811	UPF0160 protein MYG1, mitochondrial	F:phosphatidylinositol phospholipase C activity; F:calcium ion binding; P:acrosome reaction; P:lipid catabolic process; P:intracellular signal transduction; P:phosphatidylinositol metabolic process	down
POL vs. POH	TRINITY_DN69489_c0_g1_i6	Prolyl endopeptidase	F:serine-type endopeptidase activity; P:proteolysis; C:integral component of membrane; F:serine-type exopeptidase activity	down
POL vs. POH	Velvet_k65_Velvet_k65_Locus_4473_Transcript_23_Confidence_0.714_Length_1620	cytosolic malate dehydrogenase	P:carbohydrate metabolic process; P:tricarboxylic acid cycle; P:malate metabolic process; F:L-malate dehydrogenase activity	down
POL vs. POH	Velvet_k35_Velvet_k35_Locus_8152_Transcript_610_Confidence_0.763_Length_4158	4-hydroxybutyrate coenzyme A transferase	P:acetyl-CoA metabolic process; F:transferase activity	down
POL vs. POH	SOAP_k55_C3218297	actin-interacting protein 1 isoform X1	C:actin cytoskeleton; P:actin cytoskeleton organization; C:obsolete cytoskeletal part; P:supramolecular fiber organization	down
POL vs. POH	TRINITY_DN81576_c1_g1_i1	uncharacterized protein LOC111124596		down
POL vs. POH	Velvet_k55_Velvet_k55_Locus_5523_Transcript_1827_Confidence_0.635_Length_9048	oxysterol-binding protein 1-like isoform X1		down
POL vs. POH	TRINITY_DN64833_c3_g1_i1	ATPase inhibitor mai-2, mitochondrial-like	C:mitochondrion; P:heme biosynthetic process; P:negative regulation of ATP-dependent activity; F:ATPase inhibitor activity; F:ATPase binding	down
POL vs. POH	TRINITY_DN66069_c0_g1_i2	heat shock protein 75 kDa, mitochondrial-like	F:ATP binding; C:mitochondrial inner membrane; P:protein folding; F:protein kinase binding; F:unfolded protein binding	down
POL vs. POH	Velvet_k55_Velvet_k55_Locus_2024_Transcript_3038_Confidence_0.331_Length_5605	clathrin heavy chain 1 isoform X2	F:structural molecule activity; P:intracellular protein transport; P:vesicle-mediated transport; C:clathrin coat of trans-Golgi network vesicle; C:clathrin coat of coated pit; F:clathrin light chain binding; C:clathrin complex	down
POL vs. POH	SOAP_k45_scaffold139134	Y-box factor homolog	F:RNA binding; C:nucleus	down
POL vs. POH	TRINITY_DN82409_c12_g1_i1	eIF-2-alpha kinase activator GCN1-like	C:plasma membrane; C:gap junction; P:regulation of translation; P:ion transport; C:integral component of membrane; F:protein kinase regulator activity; F:protein kinase binding; P:positive regulation of kinase activity; F:ribosome binding; P:regulation of protein kinase activity	down
POL vs. POH	Velvet_k55_Velvet_k55_Locus_13181_Transcript_2122_Confidence_0.171_Length_5035	peripheral plasma membrane protein CASK isoform X6	F:protein kinase activity; F:ATP binding; P:protein phosphorylation	down
POL vs. POH	Velvet_k65_Velvet_k65_Locus_9306_Transcript_2736_Confidence_0.037_Length_2120	endoplasmic reticulum resident protein 44-like	C:obsolete cell; P:cell redox homeostasis	down
POL vs. POH	Velvet_k85_Velvet_k85_Locus_51822_Transcript_18_Confidence_0.650_Length_3128	AP-1 complex subunit beta-1-like	P:intracellular protein transport; P:vesicle-mediated transport; C:clathrin adaptor complex; F:clathrin binding	down
POL vs. POH	Velvet_k65_Velvet_k65_Locus_16371_Transcript_2531_Confidence_0.587_Length_13231	sushi, von Willebrand factor type A, EGF and pentraxin domain-containing protein 1-like		down
POL vs. POH	Velvet_k45_Velvet_k45_Locus_33019_Transcript_25_Confidence_0.750_Length_14895	baculoviral IAP repeat-containing protein 6-like isoform X1	P:cellular process	down
POL vs. POH	Velvet_k35_Velvet_k35_Locus_32162_Transcript_45_Confidence_0.467_Length_2277	Ribose-5-phosphate isomerase	F:ribose-5-phosphate isomerase activity; P:D-ribose metabolic process; P:pentose-phosphate shunt, non-oxidative branch; F:identical protein binding; C:intracellular membrane-bounded organelle	down
POL vs. POH	SOAP_k65_scaffold31778	Transketolase-like protein 2	F:catalytic activity	down
POL vs. POH	SOAP_k65_scaffold34213	protein IWS1 homolog	F:protein binding; C:nucleoplasm; P:transcription elongation from RNA polymerase II promoter; P:regulation of mRNA export from nucleus; P:regulation of mRNA processing; P:regulation of histone H4 acetylation; P:regulation of histone H3-K36 trimethylation	down
POL vs. POH	TRINITY_DN64434_c2_g1_i6	far upstream element-binding protein 1-like isoform X1	F:nucleic acid binding	down
POL vs. POH	TRINITY_DN67331_c0_g1_i4	transforming growth factor-beta-induced protein ig-h3-like		down
POL vs. POH	SOAP_k35_scaffold68778	serine racemase	P:cellular amino acid metabolic process; F:isomerase activity; F:pyridoxal phosphate binding	down
POL vs. POH	Velvet_k75_Velvet_k75_Locus_10668_Transcript_917_Confidence_0.580_Length_4958	PDZ and LIM domain protein 7-like isoform X4	F:metal ion binding	down
POL vs. POH	TransAb_k65_S7923	small glutamine-rich tetratricopeptide repeat-containing protein alpha-like		down
POL vs. POH	TransAb_k75_S46979	Ras-related protein Rap-1b	P:obsolete activation of MAPK activity; P:chondrocyte intercalation involved in growth plate cartilage morphogenesis; F:GTPase activity; F:MAP kinase kinase activity; F:GTP binding; C:plasma membrane; P:heart development; F:GDP binding; P:Rap protein signal transduction; P:cellular response to cAMP; P:negative regulation of synaptic vesicle exocytosis	down
POL vs. POH	TransAb_k65_S198520	enolase-phosphatase E1	F:magnesium ion binding; C:nucleus; C:cytoplasm; P:dephosphorylation; P:L-methionine salvage from S-adenosylmethionine; P:L-methionine salvage from methylthioadenosine; F:2,3-diketo-5-methylthiopentyl-1-phosphate enolase activity; F:2-hydroxy-3-keto-5-methylthiopentenyl-1-phosphate phosphatase activity; F:acireductone synthase activity	down
POL vs. POH	TRINITY_DN66990_c1_g1_i5	threonine--tRNA ligase, cytoplasmic-like isoform X1	F:threonine-tRNA ligase activity; F:ATP binding; C:cytoplasm; P:threonyl-tRNA aminoacylation	down
POL vs. POH	SOAP_k55_C3149049	cdc42 homolog	F:GTPase activity; F:GTP binding; P:small GTPase mediated signal transduction	down
POL vs. POH	TransAb_k65_S191636	microtubule-associated protein RP/EB family member 1-like isoform X7		down
POL vs. POH	SOAP_k85_scaffold9259	charged multivesicular body protein 4b	P:vacuolar transport; C:integral component of membrane	down
POL vs. POH	TRINITY_DN61612_c0_g1_i1	proteasome subunit alpha type-7-like	F:threonine-type endopeptidase activity; C:nucleus; C:cytoplasm; P:proteasomal ubiquitin-independent protein catabolic process; C:proteasome core complex, alpha-subunit complex; P:proteasome-mediated ubiquitin-dependent protein catabolic process	down
POL vs. POH	TRINITY_DN70140_c3_g1_i3	josephin-2	F:cysteine-type deubiquitinase activity; P:protein deubiquitination	down
POL vs. POH	TRINITY_DN69227_c2_g1_i5	uncharacterized transmembrane protein DDB_G0289901-like		down
POL vs. POH	SOAP_k35_scaffold85377	H/ACA ribonucleoprotein complex subunit 1	P:pseudouridine synthesis; F:RNA binding; C:nucleolus; P:rRNA processing	down
POL vs. POH	Velvet_k45_Velvet_k45_Locus_7326_Transcript_3537_Confidence_0.028_Length_1698	palmitoyl-protein thioesterase 1-like	P:protein depalmitoylation; C:lysosome; P:receptor-mediated endocytosis; F:palmitoyl-(protein) hydrolase activity	down
POL vs. POH	SOAP_k35_scaffold122384	26S proteasome non-ATPase regulatory subunit 4-like	C:proteasome complex	down
POL vs. POH	TransAb_k35_R819017	14-3-3 protein epsilon isoform X1	F:monooxygenase activity; F:protein domain specific binding; P:obsolete oxidation-reduction process	down
POL vs. POH	Velvet_k65_Velvet_k65_Locus_8396_Transcript_1013_Confidence_0.641_Length_7581	balbiani ring protein 3-like		down
POL vs. POH	TransAb_k45_R446793	protein PIF-like		down
POL vs. POH	SOAP_k75_C1679388	calcyclin-binding protein	F:protein binding	down
POL vs. POH	SOAP_k35_C3551164	paramyosin-like isoform X1	F:cytoskeletal motor activity; C:myofibril; C:myosin filament	down
POL vs. POH	TransAb_k35_S697109	vesicle-associated membrane protein-associated protein A isoform X2	C:endoplasmic reticulum membrane; P:endoplasmic reticulum to Golgi vesicle-mediated transport; C:integral component of membrane; P:cellular component organization; F:FFAT motif binding; P:positive regulation by host of viral process; P:modulation by host of viral genome replication; P:protein localization to endoplasmic reticulum; P:positive regulation of viral life cycle	down
POL vs. POH	Velvet_k35_Velvet_k35_Locus_13335_Transcript_1010_Confidence_0.531_Length_3919	egg surface protein-1	P:ion transport; C:membrane	down
POL vs. POH	SOAP_k85_scaffold21209	glycerol-3-phosphate dehydrogenase [NAD(+)], cytoplasmic-like	F:glycerol-3-phosphate dehydrogenase [NAD+] activity; P:carbohydrate metabolic process; C:glycerol-3-phosphate dehydrogenase complex; F:protein homodimerization activity; P:glycerol-3-phosphate catabolic process; F:NAD binding; P:obsolete oxidation-reduction process	down
POL vs. POH	Velvet_k45_Velvet_k45_Locus_29561_Transcript_211_Confidence_0.522_Length_4977	ubiquitin carboxyl-terminal hydrolase 16-like	P:proteolysis; F:peptidase activity	down
POL vs. POH	Velvet_k35_Velvet_k35_Locus_1924_Transcript_910_Confidence_0.106_Length_2196	heterogeneous nuclear ribonucleoprotein 87F-like isoform X3	F:mRNA binding; P:germ cell development	down
POL vs. POH	SOAP_k35_scaffold35292	ras-related protein Rab-2	C:Golgi membrane; F:GTPase activity; F:sphingomyelin phosphodiesterase activity; F:GTP binding; C:endoplasmic reticulum membrane; P:intracellular protein transport; P:vesicle-mediated transport; P:Rab protein signal transduction; C:endoplasmic reticulum-Golgi intermediate compartment membrane	down
POL vs. POH	SOAP_k65_scaffold135063	alpha-aspartyl dipeptidase	C:cytoplasm; P:proteolysis; F:serine-type peptidase activity; F:dipeptidase activity	down
POL vs. POH	Velvet_k35_Velvet_k35_Locus_17274_Transcript_311_Confidence_0.734_Length_5584	stromal membrane-associated protein 1-like isoform X2		down
POL vs. POH	SOAP_k35_C3553054	Beta-1,3-glucan-binding protein		down
POL vs. POH	SOAP_k55_scaffold65750	phosphoenolpyruvate phosphomutase	P:organic phosphonate biosynthetic process; F:metal ion binding; F:phosphoenolpyruvate mutase activity	down
POL vs. POH	Velvet_k45_Velvet_k45_Locus_2691_Transcript_16_Confidence_0.700_Length_13036	RE1-silencing transcription factor		down
POL vs. POH	Velvet_k45_Velvet_k45_Locus_9761_Transcript_3337_Confidence_0.281_Length_2622	fructose-bisphosphate aldolase	F:fructose-bisphosphate aldolase activity; P:glycolytic process	down
POL vs. POH	Velvet_k35_Velvet_k35_Locus_31614_Transcript_23_Confidence_0.500_Length_12340	hemicentin-1-like isoform X2		down
POL vs. POH	TRINITY_DN65893_c0_g1_i1	vesicle-fusing ATPase 1-like	F:ATP binding; F:ATP hydrolysis activity; P:SNARE complex disassembly	down
POL vs. POH	SOAP_k35_C3553060	collagen alpha-5(IV) chain-like	C:basement membrane; P:positive regulation of cellular process; P:system development	down
POL vs. POH	Velvet_k85_Velvet_k85_Locus_24777_Transcript_11_Confidence_1.000_Length_447	cystatin-B-like		down
POL vs. POH	SOAP_k55_scaffold140673	coatomer subunit gamma-2-like	C:Golgi membrane; F:structural molecule activity; P:intracellular protein transport; C:integral component of membrane; P:vesicle-mediated transport; C:COPI vesicle coat	down
POL vs. POH	Velvet_k45_Velvet_k45_Locus_24682_Transcript_1010_Confidence_0.640_Length_5379	programmed cell death 6-interacting protein-like isoform X2		down
POL vs. POH	SOAP_k35_C3534972	THO complex subunit 4-like	F:RNA binding	down
POL vs. POH	SOAP_k55_scaffold84633	Death-associated protein 1		down
POL vs. POH	SOAP_k45_scaffold115003	flotillin-2a-like isoform X2		down
POL vs. POH	SOAP_k35_scaffold92373	Bifunctional purine biosynthesis protein PURH	F:IMP cyclohydrolase activity; F:phosphoribosylaminoimidazolecarboxamide formyltransferase activity; P:purine nucleotide biosynthetic process	down
POL vs. POH	Velvet_k55_Velvet_k55_Locus_31552_Transcript_12_Confidence_0.750_Length_2254	pseudouridylate synthase 7 homolog isoform X1		down
POL vs. POH	SOAP_k35_scaffold45418	hsc70-interacting protein-like	P:chaperone cofactor-dependent protein refolding	down
POL vs. POH	Velvet_k35_Velvet_k35_Locus_9294_Transcript_812_Confidence_0.194_Length_5731	lysosomal alpha-mannosidase-like	F:binding; P:carbohydrate metabolic process; F:hydrolase activity, acting on glycosyl bonds	down
POL vs. POH	Velvet_k45_Velvet_k45_Locus_7372_Transcript_2526_Confidence_0.205_Length_8686	PREDICTED: uncharacterized protein LOC105341007		down
POL vs. POH	TransAb_k35_S174984	cathepsin B	F:cysteine-type endopeptidase activity; C:extracellular space; C:lysosome; C:integral component of membrane; P:regulation of catalytic activity; P:proteolysis involved in protein catabolic process	down
POL vs. POH	TransAb_k85_S20831	eukaryotic initiation factor 4A-I	F:translation initiation factor activity; F:helicase activity; F:ATP binding; P:translational initiation	down
POL vs. POH	Velvet_k35_Velvet_k35_Locus_981_Transcript_89_Confidence_0.370_Length_4774	long-chain-fatty-acid--CoA ligase 5-like isoform X1	C:membrane; F:ligase activity	down
POL vs. POH	TRINITY_DN79291_c2_g2_i1	rab GDP dissociation inhibitor beta	F:Rab GDP-dissociation inhibitor activity; F:GTPase activator activity; C:cytoplasm; P:small GTPase mediated signal transduction; P:protein transport; P:vesicle-mediated transport; F:small GTPase binding; P:positive regulation of GTPase activity	down
POL vs. POH	SOAP_k85_scaffold36720	RNA-binding protein 45-like		down
POL vs. POH	SOAP_k45_C3186945	eukaryotic translation initiation factor 3 subunit D-like	P:formation of cytoplasmic translation initiation complex; P:cap-dependent translational initiation; F:translation initiation factor activity; C:eukaryotic translation initiation factor 3 complex; C:eukaryotic 43S preinitiation complex; C:eukaryotic 48S preinitiation complex; F:mRNA cap binding	down
POL vs. POH	TransAb_k35_S311203	ADP-ribosylation factor 4	F:protein binding; F:GTP binding; C:Golgi apparatus; C:plasma membrane; P:intracellular protein transport; P:retrograde vesicle-mediated transport, Golgi to endoplasmic reticulum; P:Golgi to plasma membrane transport	down
POL vs. POH	Velvet_k55_Velvet_k55_Locus_23729_Transcript_18_Confidence_0.636_Length_4063	AP-3 complex subunit beta-2-like isoform X1	P:intracellular protein transport; P:vesicle-mediated transport; C:AP-3 adaptor complex	down
POL vs. POH	Velvet_k55_Velvet_k55_Locus_57981_Transcript_12_Confidence_0.667_Length_972	ependymin-related protein 1-like		down
POL vs. POH	Velvet_k45_Velvet_k45_Locus_23741_Transcript_17_Confidence_0.167_Length_1160	hemocyte protein-glutamine gamma-glutamyltransferase-like isoform X1	P:peptide cross-linking	down
POL vs. POH	Velvet_k45_Velvet_k45_Locus_2664_Transcript_12_Confidence_0.667_Length_6218	collagen alpha-2(IV) chain-like	C:obsolete extracellular region part	down
POL vs. POH	Velvet_k45_Velvet_k45_Locus_21576_Transcript_312_Confidence_0.350_Length_1490	3-hydroxyisobutyrate dehydrogenase, mitochondrial-like	P:valine catabolic process; F:3-hydroxyisobutyrate dehydrogenase activity; F:NADP binding; F:NAD binding; P:obsolete oxidation-reduction process	down
POL vs. POH	SOAP_k35_scaffold102258	protein PFC0760c-like isoform X1		down
POL vs. POH	Velvet_k55_Velvet_k55_Locus_8592_Transcript_27_Confidence_0.667_Length_2004	phosphoglycerate kinase	F:phosphoglycerate kinase activity; F:ATP binding; P:glycolytic process	down
POL vs. POH	Velvet_k45_Velvet_k45_Locus_8244_Transcript_2224_Confidence_0.324_Length_4054	major vault protein-like	C:nucleus; C:cytoplasm	down
POL vs. POH	TransAb_k35_R812424	putative transcription factor p65 homolog isoform X1	F:DNA binding; F:DNA-binding transcription factor activity; C:nucleus; C:cytoplasm; P:regulation of transcription by RNA polymerase II	down
POL vs. POH	TRINITY_DN77782_c1_g1_i5	tripartite motif-containing protein 45-like		down
POL vs. POH	Velvet_k45_Velvet_k45_Locus_6844_Transcript_11_Confidence_1.000_Length_2791	glutamine--tRNA ligase-like	F:glutamine-tRNA ligase activity; F:ATP binding; C:cytoplasm; P:glutaminyl-tRNA aminoacylation	down
POL vs. POH	TRINITY_DN52481_c0_g2_i3	troponin T, skeletal muscle isoform X6	C:troponin complex; P:regulation of muscle contraction	down
POL vs. POH	TransAb_k45_S447690	ribosome-binding protein 1 isoform X6		down
POL vs. POH	SOAP_k85_scaffold55395	purine nucleoside phosphorylase-like isoform X2	F:purine-nucleoside phosphorylase activity; P:nucleoside metabolic process	down
POL vs. POH	SOAP_k35_scaffold21681	nucleosome assembly protein 1-like 1 isoform X1	C:nucleus; P:nucleosome assembly	down
POL vs. POH	TransAb_k35_R813582	heme-binding protein 2-like	F:heme binding	down
POL vs. POH	TransAb_k45_S36218	thyroglobulin-like isoform X1		down
POL vs. POH	SOAP_k75_scaffold29061	USP-like protein isoform 2		down
POL vs. POH	TransAb_k45_R458706	cathepsin D	F:aspartic-type endopeptidase activity; P:proteolysis	down
POL vs. POH	TRINITY_DN78864_c2_g1_i8	protein PIF-like		down
POL vs. POH	Velvet_k65_Velvet_k65_Locus_22337_Transcript_1010_Confidence_0.686_Length_6066	neutral alpha-glucosidase AB-like isoform X2	F:hydrolase activity, hydrolyzing O-glycosyl compounds; P:carbohydrate metabolic process; F:carbohydrate binding	down
POL vs. POH	TRINITY_DN53912_c2_g1_i1	---NA---		down
POL vs. POH	Velvet_k85_Velvet_k85_Locus_46292_Transcript_13_Confidence_0.667_Length_1582	U1 small nuclear ribonucleoprotein A	F:RNA binding; C:integral component of membrane	down
POL vs. POH	TRINITY_DN64622_c0_g1_i4	Tumor protein D54		down
POL vs. POH	Velvet_k75_Velvet_k75_Locus_85063_Transcript_11_Confidence_1.000_Length_632	Stress response protein nhaX		down
POL vs. POH	SOAP_k45_scaffold55738	heat shock cognate 71 kDa protein	C:Prp19 complex; F:G protein-coupled receptor binding; F:phosphatidylserine binding; F:ATP binding; C:nucleus; C:late endosome; C:cytosol; C:integral component of membrane; F:ATP hydrolysis activity; F:protein-macromolecule adaptor activity; F:heat shock protein binding; F:ubiquitin protein ligase binding; P:regulation of protein stability; P:protein refolding; P:positive regulation by host of vi…	down
POL vs. POH	SOAP_k65_scaffold116980	heterogeneous nuclear ribonucleoprotein A1-like isoform X2	F:mRNA binding; P:germ cell development	down
POL vs. POH	TransAb_k55_R329337	L-rhamnose-binding lectin CSL3		down
POL vs. POH	SOAP_k85_C1159842	erlin-2 isoform X1	C:endoplasmic reticulum membrane; C:cytosol; C:plasma membrane; F:cholesterol binding; C:integral component of membrane; P:ubiquitin-dependent ERAD pathway; F:ubiquitin protein ligase binding; P:SREBP signaling pathway; C:protein-containing complex; C:membrane raft; P:negative regulation of cholesterol biosynthetic process; P:negative regulation of fatty acid biosynthetic process; P:transmembrane…	down
POL vs. POH	SOAP_k35_C3533306	Proliferation-associated protein 2G4	F:nucleic acid binding; C:nucleolus; C:cytoplasm	down
POL vs. POH	TransAb_k45_R480500	transitional endoplasmic reticulum ATPase	F:ATP binding; P:locomotory behavior; P:regulation of autophagy; F:hydrolase activity; P:regulation of proteasomal ubiquitin-dependent protein catabolic process; P:chordate embryonic development	down
POL vs. POH	SOAP_k85_C1177116	ras GTPase-activating protein-binding protein 2-like isoform X1	F:RNA binding; P:stress granule assembly	down
POL vs. POH	TRINITY_DN70346_c0_g1_i10	kelch repeat and BTB domain-containing protein 3		down
POL vs. POH	Velvet_k45_Velvet_k45_Locus_1106_Transcript_614_Confidence_0.171_Length_1453	protein canopy 4-like	P:immune system process; F:signaling receptor binding	down
POL vs. POH	SOAP_k75_scaffold98997	matrix metalloproteinase	F:peptidase activity	down
POL vs. POH	TRINITY_DN54073_c3_g1_i1	vinyl phenol reductase/superoxide dismutase	F:superoxide dismutase activity; C:obsolete cell; P:removal of superoxide radicals; P:cellular homeostasis; F:metal ion binding; P:regulation of cellular process; P:obsolete oxidation-reduction process	down
POL vs. POH	TRINITY_DN78532_c3_g1_i5	lupus La protein homolog	F:nucleic acid binding	down
POL vs. POH	SOAP_k35_C3494116	Prohibitin	C:membrane	down
POL vs. POH	TRINITY_DN82502_c11_g1_i2	Golgi apparatus protein 1-like	C:membrane; C:membrane-bounded organelle	down
POL vs. POH	SOAP_k35_scaffold120698	hypothetical protein CGI_10005738		down
POL vs. POH	TRINITY_DN63252_c0_g1_i4	nucleoporin GLE1-like		down
POL vs. POH	TRINITY_DN77782_c1_g1_i7	tripartite motif-containing protein 45-like		down
POL vs. POH	SOAP_k55_C3099591	calmodulin-like protein 3		down
POL vs. POH	TRINITY_DN68101_c3_g1_i1	glycine-rich domain-containing protein 1-like		down
POL vs. POH	Velvet_k85_Velvet_k85_Locus_36912_Transcript_23_Confidence_0.714_Length_1924	serine hydroxymethyltransferase, cytosolic-like	F:glycine hydroxymethyltransferase activity; F:methyltransferase activity; P:glycine biosynthetic process from serine; F:pyridoxal phosphate binding; P:methylation; P:tetrahydrofolate interconversion	down
POL vs. POH	Velvet_k45_Velvet_k45_Locus_46561_Transcript_35_Confidence_0.500_Length_3338	Vacuolar protein sorting-associated protein 4B	C:spindle pole; F:ATP binding; C:nucleus; C:centrosome; C:cytosol; P:potassium ion transport; P:nucleus organization; P:mitotic metaphase plate congression; F:protein C-terminus binding; C:endosome membrane; P:positive regulation of G2/M transition of mitotic cell cycle; C:integral component of membrane; F:ATP hydrolysis activity; P:cholesterol transport; P:endosome to lysosome transport via mult…	down
POL vs. POH	TransAb_k75_S158788	myophilin isoform X1	F:protein binding	down
POL vs. POH	SOAP_k35_scaffold83898	Non-specific lipid-transfer protein	F:acyltransferase activity, transferring groups other than amino-acyl groups	down
POL vs. POH	SOAP_k85_C1173230	Trifunctional enzyme subunit alpha, mitochondrial	F:3-hydroxyacyl-CoA dehydrogenase activity; F:enoyl-CoA hydratase activity; F:ATP binding; P:fatty acid beta-oxidation; C:mitochondrial fatty acid beta-oxidation multienzyme complex	down
POL vs. POH	SOAP_k35_scaffold34686	ubiquilin-1-like isoform X1		down
POL vs. POH	SOAP_k85_C1169662	Coatomer subunit delta	C:Golgi membrane; P:retrograde vesicle-mediated transport, Golgi to endoplasmic reticulum; P:protein transport; C:COPI vesicle coat	down
POL vs. POH	Velvet_k35_Velvet_k35_Locus_29190_Transcript_55_Confidence_0.500_Length_1551	Collagen alpha-5(VI) chain	C:collagen trimer	down
POL vs. POH	Velvet_k35_Velvet_k35_Locus_32249_Transcript_13_Confidence_0.583_Length_2441	V-type proton ATPase subunit B	F:ATP binding; C:proton-transporting V-type ATPase, V1 domain; P:ATP metabolic process; P:proton transmembrane transport	down
POL vs. POH	TRINITY_DN55926_c0_g1_i1	stomatin-like protein 2, mitochondrial	C:membrane	down
POL vs. POH	Velvet_k45_Velvet_k45_Locus_34576_Transcript_210_Confidence_0.654_Length_3223	myeloid leukemia factor 1		down
POL vs. POH	SOAP_k85_scaffold58982	peptidyl prolyl cis-trans isomerase B	P:protein peptidyl-prolyl isomerization; F:peptidyl-prolyl cis-trans isomerase activity; F:cyclosporin A binding; P:protein refolding; F:unfolded protein binding	down
POL vs. POH	Velvet_k65_Velvet_k65_Locus_14759_Transcript_413_Confidence_0.684_Length_4210	neprilysin-like		down
POL vs. POH	Velvet_k45_Velvet_k45_Locus_17117_Transcript_312_Confidence_0.507_Length_4491	collagen alpha-4(VI) chain-like		down
POL vs. POH	Velvet_k45_Velvet_k45_Locus_30796_Transcript_11_Confidence_1.000_Length_3692	coatomer subunit alpha	C:Golgi membrane; F:structural molecule activity; P:intracellular protein transport; P:vesicle-mediated transport; C:COPI vesicle coat	down
POL vs. POH	TRINITY_DN74558_c1_g2_i2	peptidyl-prolyl cis-trans isomerase FKBP4-like isoform X1	P:protein peptidyl-prolyl isomerization; F:peptidyl-prolyl cis-trans isomerase activity; F:binding; C:cytoplasm; P:chaperone-mediated protein folding	down
POL vs. POH	TRINITY_DN70908_c1_g1_i2	matrix metalloproteinase	F:hydrolase activity	down
POL vs. POH	TransAb_k35_S138945	ras-related protein Rab-1A	P:autophagosome assembly; C:Golgi membrane; F:GTPase activity; F:GTP binding; C:endoplasmic reticulum membrane; P:intracellular protein transport; P:endoplasmic reticulum to Golgi vesicle-mediated transport; P:Rab protein signal transduction	down
POL vs. POH	SOAP_k45_scaffold52565	sulfide:quinone oxidoreductase, mitochondrial	P:sulfide oxidation, using sulfide:quinone oxidoreductase; F:sulfide:quinone oxidoreductase activity; F:FAD binding	down
POL vs. POH	TransAb_k65_R242081	glutathione S-transferase mu	F:glutathione transferase activity	down
POL vs. POH	TRINITY_DN80314_c3_g1_i1	major vault protein-like	C:nucleus; C:cytoplasm	down
POL vs. POH	TransAb_k35_R816985	Universal stress protein A-like protein		down
POL vs. POH	Velvet_k35_Velvet_k35_Locus_5829_Transcript_12_Confidence_0.833_Length_5282	mediator of RNA polymerase II transcription subunit 14-like	C:protein-containing complex; C:obsolete nuclear part	down
POL vs. POH	TransAb_k35_R835589	T-complex protein 1 subunit zeta	F:ATP binding; C:chaperonin-containing T-complex; P:protein folding; F:unfolded protein binding	down
POL vs. POH	SOAP_k35_C3543956	V-type proton ATPase catalytic subunit A	F:ATP binding; C:vacuolar membrane; C:plasma membrane; C:proton-transporting V-type ATPase, V1 domain; P:ATP metabolic process; F:proton-transporting ATPase activity, rotational mechanism; P:proton transmembrane transport	down
POL vs. POH	Velvet_k35_Velvet_k35_Locus_18870_Transcript_22_Confidence_0.667_Length_2548	tripartite motif-containing protein 3-like isoform X1		down
POL vs. POH	Velvet_k85_Velvet_k85_Locus_31895_Transcript_45_Confidence_0.417_Length_1608	V-type proton ATPase subunit E-like	F:P-type potassium:proton transporter activity; P:fin regeneration; C:proton-transporting two-sector ATPase complex, catalytic domain; P:caudal fin development; F:proton-transporting ATPase activity, rotational mechanism; P:notochord cell vacuolation; P:retina development in camera-type eye; P:potassium ion transmembrane transport; P:proton transmembrane transport	down
POL vs. POH	TRINITY_DN74625_c1_g1_i1	cystathionine gamma-lyase-like	F:cystathionine gamma-lyase activity; C:cytoplasm; C:integral component of membrane; P:cysteine biosynthetic process via cystathionine; P:transsulfuration; F:pyridoxal phosphate binding	down
POL vs. POH	SOAP_k75_scaffold83950	major egg antigen-like		down
POL vs. POH	Velvet_k45_Velvet_k45_Locus_14282_Transcript_1120_Confidence_0.565_Length_8092	thioredoxin domain-containing protein 5		down
POL vs. POH	TRINITY_DN62024_c1_g1_i1	galectin 2	F:carbohydrate binding	down
POL vs. POH	SOAP_k75_scaffold67627	peroxiredoxin 4 precursor	F:peroxidase activity; C:obsolete cell; P:cell redox homeostasis; F:peroxiredoxin activity; P:obsolete oxidation-reduction process; P:cellular oxidant detoxification	down
POL vs. POH	TransAb_k35_R802680	heat shock protein 90	F:ATP binding; C:cytosol; C:plasma membrane; P:protein folding; C:cell surface; C:protein-containing complex; P:cellular response to heat; C:perinuclear region of cytoplasm; P:protein stabilization; F:unfolded protein binding; F:disordered domain specific binding	down
POL vs. POH	TransAb_k35_S426369	eukaryotic peptide chain release factor subunit 1	P:cytoplasmic translational termination; C:cytosol; F:translation release factor activity, codon specific; C:translation release factor complex; F:sequence-specific mRNA binding	down
POL vs. POH	SOAP_k45_scaffold139803	glycine--tRNA ligase-like	F:glycine-tRNA ligase activity; F:ATP binding; C:mitochondrion; C:integral component of membrane; P:mitochondrial glycyl-tRNA aminoacylation; P:tail-anchored membrane protein insertion into ER membrane	down
POL vs. POH	SOAP_k35_C3267687	mitochondrial import inner membrane translocase subunit Tim13	C:mitochondrial intermembrane space protein transporter complex; P:protein insertion into mitochondrial inner membrane; F:metal ion binding; P:obsolete chaperone-mediated protein transport	down
POL vs. POH	Velvet_k35_Velvet_k35_Locus_26414_Transcript_36_Confidence_0.667_Length_3135	peroxiredoxin-2 isoform X2	C:cytosol; F:thioredoxin peroxidase activity; P:removal of superoxide radicals; P:hydrogen peroxide catabolic process; P:leukocyte activation; P:cell redox homeostasis; P:obsolete oxidation-reduction process	down
POL vs. POH	Velvet_k45_Velvet_k45_Locus_14743_Transcript_13_Confidence_0.667_Length_2152	Dihydrolipoyl dehydrogenase, mitochondrial	F:dihydrolipoyl dehydrogenase activity; C:obsolete cell; F:electron transfer activity; P:electron transport chain; P:cell redox homeostasis; F:flavin adenine dinucleotide binding; P:heart contraction	down
POL vs. POH	SOAP_k75_scaffold111385	peptidyl-prolyl cis-trans isomerase B	P:protein peptidyl-prolyl isomerization; F:peptidyl-prolyl cis-trans isomerase activity; F:collagen binding; F:cyclosporin A binding; C:protein-containing complex; P:protein refolding; C:obsolete endoplasmic reticulum part; P:positive regulation by host of viral process; F:unfolded protein binding; P:chaperone-mediated protein folding; P:negative regulation of collagen fibril organization	down
POL vs. POH	TransAb_k55_R349475	carboxylesterase 1C-like		down
POL vs. POH	Velvet_k45_Velvet_k45_Locus_5254_Transcript_89_Confidence_0.536_Length_6172	protein transport protein Sec23A-like isoform X1	C:Golgi membrane; C:endoplasmic reticulum membrane; P:intracellular protein transport; F:zinc ion binding; C:COPII vesicle coat; P:COPII-coated vesicle budding	down
POL vs. POH	SOAP_k45_scaffold29255	microspherule protein 1-like	F:G-quadruplex RNA binding; C:collagen trimer; P:protein folding; C:Ino80 complex; F:unfolded protein binding; C:MLL1 complex	down
POL vs. POH	Velvet_k35_Velvet_k35_Locus_9077_Transcript_47_Confidence_0.263_Length_5518	protein RRP5 homolog isoform X1		down
POL vs. POH	Velvet_k65_Velvet_k65_Locus_19735_Transcript_33_Confidence_0.600_Length_1677	calreticulin	F:calcium ion binding; C:endoplasmic reticulum; P:protein folding; F:unfolded protein binding	down
POL vs. POH	TRINITY_DN70858_c1_g1_i1	T-complex protein 1 subunit gamma-like	F:ATP binding; C:chaperonin-containing T-complex; P:protein folding; F:unfolded protein binding	down
POL vs. POH	SOAP_k75_scaffold88308	protein disulfide-isomerase A4-like	F:protein disulfide isomerase activity; C:endoplasmic reticulum; P:protein folding; C:cell surface; P:response to endoplasmic reticulum stress	down
POL vs. POH	TRINITY_DN77554_c1_g1_i10	cystathionine beta-synthase-like	F:cystathionine beta-synthase activity; C:cytoplasm; P:cysteine biosynthetic process from serine; P:cysteine biosynthetic process via cystathionine	down
POL vs. POH	Velvet_k65_Velvet_k65_Locus_8951_Transcript_6069_Confidence_0.539_Length_12868	putative ankyrin repeat protein		down
POL vs. POH	Velvet_k55_Velvet_k55_Locus_43560_Transcript_16_Confidence_0.773_Length_3425	T-complex protein 1 subunit alpha-like	F:ATP binding; C:chaperonin-containing T-complex; P:protein folding; F:unfolded protein binding	down
POL vs. POH	TransAb_k35_S894610	tyrosine--tRNA ligase, cytoplasmic-like	F:tRNA binding; F:tyrosine-tRNA ligase activity; F:ATP binding; C:cytosol; P:tyrosyl-tRNA aminoacylation; C:nuclear body	down
POL vs. POH	Velvet_k45_Velvet_k45_Locus_14623_Transcript_1114_Confidence_0.351_Length_4388	Stress-70 protein, mitochondrial	F:ATP binding; C:mitochondrion; F:ATP hydrolysis activity; F:heat shock protein binding; P:cellular response to heat; P:cellular response to unfolded protein; P:protein refolding; F:protein folding chaperone; F:unfolded protein binding; P:chaperone cofactor-dependent protein refolding; F:misfolded protein binding	down
POL vs. POH	Velvet_k35_Velvet_k35_Locus_20230_Transcript_410_Confidence_0.414_Length_5674	ubiquitin-like modifier-activating enzyme 1	F:ATP binding; P:axonogenesis; F:ubiquitin-like modifier activating enzyme activity; P:protein modification process	down
POL vs. POH	Velvet_k35_Velvet_k35_Locus_17630_Transcript_22_Confidence_0.750_Length_3128	uncharacterized protein LOC111135805 isoform X1		down
POL vs. POH	Velvet_k85_Velvet_k85_Locus_36322_Transcript_710_Confidence_0.467_Length_1015	hypothetical protein AM593_09178, partial		down
POL vs. POH	TRINITY_DN59620_c2_g1_i1	elongation factor 1 alpha	F:translation elongation factor activity; F:GTPase activity; F:GTP binding; C:cytoplasm; P:translational elongation	down
POL vs. POH	Velvet_k55_Velvet_k55_Locus_7908_Transcript_211_Confidence_0.667_Length_3785	major vault protein-like	C:nucleus; C:cytoplasm	down
POL vs. POH	SOAP_k45_scaffold89496	protein disulfide-isomerase A3-like	F:protein disulfide isomerase activity; C:obsolete cell; P:cell redox homeostasis	down
POL vs. POH	SOAP_k45_scaffold334	zinc metalloproteinase nas-14-like	F:hydrolase activity	down
POL vs. POH	TRINITY_DN71090_c2_g1_i2	fructose-1,6-bisphosphatase 1-like isoform X2	F:calcium ion binding; C:extracellular region; P:carbohydrate metabolic process; P:cell-matrix adhesion; P:dephosphorylation; F:fructose 1,6-bisphosphate 1-phosphatase activity	down
POL vs. POH	TRINITY_DN81301_c0_g1_i1	UDP-glucose:glycoprotein glucosyltransferase 1-like	F:UDP-glucose:glycoprotein glucosyltransferase activity; C:endoplasmic reticulum; P:protein N-linked glycosylation via asparagine; F:unfolded protein binding; P:ER-associated misfolded protein catabolic process; P:UDP-glucosylation	down
POL vs. POH	Velvet_k55_Velvet_k55_Locus_21128_Transcript_25_Confidence_0.417_Length_2363	elongation factor 1-alpha	F:translation elongation factor activity; F:GTPase activity; F:GTP binding; P:translational elongation	down
POL vs. POH	SOAP_k75_C1677820	endoplasmic reticulum resident protein 29-like	C:endoplasmic reticulum; P:cellular process; C:membrane; F:transferase activity	down
POL vs. POH	TRINITY_DN64538_c0_g1_i3	uncharacterized protein LOC110457803		down
POL vs. POH	Velvet_k35_Velvet_k35_Locus_9274_Transcript_1718_Confidence_0.433_Length_10618	filamin-A-like isoform X1	F:actin binding; P:actin cytoskeleton organization; P:cell differentiation	down
POL vs. POH	SOAP_k85_scaffold37119	calumenin-B-like isoform X1	F:calcium ion binding; C:endoplasmic reticulum	down
POL vs. POH	Velvet_k75_Velvet_k75_Locus_29673_Transcript_13_Confidence_0.500_Length_1793	T-complex protein 1 subunit eta	F:ATP binding; C:chaperonin-containing T-complex; P:protein folding; F:unfolded protein binding	down
POL vs. POH	Velvet_k55_Velvet_k55_Locus_43909_Transcript_1010_Confidence_0.600_Length_3416	glucose-regulated protein 94	F:ATP binding; P:protein folding; F:unfolded protein binding	down
POL vs. POH	SOAP_k45_C2935071	histone H2A-like	C:nucleosome; F:DNA binding; C:nucleus; F:protein heterodimerization activity	down
POL vs. POH	SOAP_k45_C3184463	T-complex protein 1 subunit beta	F:ATP binding; C:chaperonin-containing T-complex; P:protein folding; F:unfolded protein binding	down
POL vs. POH	TransAb_k35_R820753	syntenin-1-like isoform X1	P:chemical synaptic transmission; P:actin cytoskeleton organization; P:intracellular signal transduction	down
POL vs. POH	Velvet_k85_Velvet_k85_Locus_53823_Transcript_11_Confidence_1.000_Length_1268	reticulocalbin-2-like	F:calcium ion binding	down
POL vs. POH	SOAP_k85_scaffold54459	heat shock protein 60	F:ATP binding; C:cytoplasm; P:protein refolding	down
POL vs. POH	Velvet_k35_Velvet_k35_Locus_131891_Transcript_46_Confidence_0.562_Length_855	alpha-crystallin A chain-like		down
POL vs. POH	Velvet_k35_Velvet_k35_Locus_50159_Transcript_15_Confidence_0.250_Length_1625	heat shock protein 30C-like		down
POL vs. POH	Velvet_k65_Velvet_k65_Locus_55460_Transcript_210_Confidence_0.447_Length_2424	Phosphoenolpyruvate carboxykinase [GTP]	F:phosphoenolpyruvate carboxykinase (GTP) activity; F:GTP binding; C:mitochondrion; C:cytosol; P:gluconeogenesis; F:kinase activity; P:phosphorylation; P:propionate catabolic process; F:manganese ion binding; P:response to lipid; P:response to starvation; P:glycerol biosynthetic process from pyruvate; P:cellular response to glucose stimulus	down
POL vs. POH	Velvet_k35_Velvet_k35_Locus_12121_Transcript_19_Confidence_0.324_Length_2626	T-complex protein 1 subunit delta-like	F:ATP binding; C:chaperonin-containing T-complex; P:protein folding; F:unfolded protein binding	down
POL vs. POH	TRINITY_DN73662_c0_g2_i4	dnaJ homolog subfamily A member 1	F:G protein-coupled receptor binding; F:ATPase activator activity; F:ATP binding; C:nucleus; C:cytosol; P:protein folding; P:response to unfolded protein; P:spermatogenesis; P:response to heat; C:microtubule cytoskeleton; C:membrane; P:flagellated sperm motility; P:androgen receptor signaling pathway; F:Hsp70 protein binding; F:Tat protein binding; P:negative regulation of protein ubiquitination;…	down
POL vs. POH	SOAP_k55_scaffold21574	E3 ubiquitin/ISG15 ligase TRIM25-like		down
POL vs. POH	TransAb_k75_S36718	T-complex protein 1 subunit epsilon-like	F:ATP binding; C:cytoplasm; P:protein folding; F:unfolded protein binding	down
POL vs. POH	TransAb_k45_R445432	major egg antigen-like		down
POL vs. POH	Velvet_k35_Velvet_k35_Locus_8238_Transcript_12_Confidence_0.750_Length_2908	T-complex protein 1 subunit theta-like	F:ATP binding; C:cytoplasm; P:protein folding; F:unfolded protein binding	down
POL vs. POH	Velvet_k65_Velvet_k65_Locus_993_Transcript_5659_Confidence_0.019_Length_1200	major egg antigen-like		down
POL vs. POH	SOAP_k45_scaffold57556	Stress-induced protein 1		down
POL vs. POH	SOAP_k85_C989656	complement C1q-like protein 4		down
POL vs. POH	Velvet_k45_Velvet_k45_Locus_32172_Transcript_1019_Confidence_0.618_Length_2940	Protein disulfide-isomerase A6	C:obsolete cell; F:isomerase activity; P:cell redox homeostasis	down
POL vs. POH	Velvet_k65_Velvet_k65_Locus_37897_Transcript_24_Confidence_0.667_Length_1137	hypothetical protein AM593_09178, partial		down
POL vs. POH	TRINITY_DN74360_c2_g2_i10	pyruvate carboxylase, mitochondrial-like isoform X1	F:pyruvate carboxylase activity; F:ATP binding; P:pyruvate metabolic process; P:gluconeogenesis; F:biotin binding; F:metal ion binding	down
POL vs. POH	Velvet_k65_Velvet_k65_Locus_84228_Transcript_22_Confidence_0.750_Length_453	predicted protein		down
POL vs. POH	TRINITY_DN72833_c0_g1_i13	60 kDa SS-A/Ro ribonucleoprotein-like		down
POL vs. POH	Velvet_k55_Velvet_k55_Locus_80955_Transcript_912_Confidence_0.235_Length_2520	cubilin		down
POL vs. POH	SOAP_k55_scaffold5587	torsin family 1, member A (torsin A)	C:endoplasmic reticulum; P:nuclear envelope organization; F:cytoskeletal protein binding; P:protein localization; C:obsolete intracellular organelle part; P:cellular localization	down
POL vs. POH	TransAb_k85_S88256	metallo-beta-lactamase domain-containing protein 1-like isoform X1		down
POL vs. POH	Velvet_k65_Velvet_k65_Locus_11394_Transcript_2229_Confidence_0.571_Length_8092	Hypoxia up-regulated protein 1	F:ATP binding; C:endoplasmic reticulum; C:integral component of membrane	down
POL vs. POH	TransAb_k75_S99291	10 kDa heat shock protein, mitochondrial	F:ATP binding; P:protein folding	down
POL vs. POH	TRINITY_DN66349_c0_g2_i2	Stress-induced-phosphoprotein 1		down
POL vs. POH	TransAb_k65_S58843	hypothetical protein AM593_01840, partial	C:membrane	down
POL vs. POH	TransAb_k35_R823485	phosphoenolpyruvate carboxykinase, cytosolic [GTP]-like	F:phosphoenolpyruvate carboxykinase (GTP) activity; F:GTP binding; P:gluconeogenesis; F:kinase activity; P:phosphorylation	down
POL vs. POH	Velvet_k45_Velvet_k45_Locus_38666_Transcript_1013_Confidence_0.514_Length_4052	heat shock 70 kDa protein 4-like	C:nucleus; C:cytosol	down
POL vs. POH	TransAb_k35_J785316	heat shock protein 70 B2-like	F:ATP binding	down
POL vs. POH	Velvet_k85_Velvet_k85_Locus_126679_Transcript_11_Confidence_1.000_Length_1132	major egg antigen-like		down
POL vs. POH	TransAb_k55_S168138	dnaJ homolog subfamily B member 4-like	P:protein folding; F:unfolded protein binding	down
POL vs. POH	TRINITY_DN68946_c1_g1_i1	BAG family molecular chaperone regulator 3-like		down
POL vs. POH	Velvet_k65_Velvet_k65_Locus_20656_Transcript_1928_Confidence_0.409_Length_3891	heat shock protein 70	F:ATP binding	down
POL vs. POH	TRINITY_DN64942_c4_g3_i6	heat shock protein 70	F:ATP binding; C:nucleus; C:cytosol; C:plasma membrane; P:vesicle-mediated transport; F:ATP hydrolysis activity; F:heat shock protein binding; P:cellular response to heat; P:cellular response to unfolded protein; P:protein refolding; F:protein folding chaperone; F:unfolded protein binding; P:chaperone cofactor-dependent protein refolding; F:misfolded protein binding	down
POL vs. POH	TransAb_k35_S21137	---NA---		down
POL vs. POH	TransAb_k35_R802743	---NA---		down
POL vs. POH	TransAb_k85_S6357	---NA---		down
POL vs. POH	TransAb_k35_S36179	---NA---		down
POL vs. POH	SOAP_k65_scaffold43210	heat shock protein 70	F:ATP binding	down
POL vs. POH	Velvet_k75_Velvet_k75_Locus_99740_Transcript_26_Confidence_0.706_Length_2469	endoplasmic reticulum chaperone BiP	F:ATP binding; C:nucleus; C:endoplasmic reticulum lumen; C:membrane; F:ATP hydrolysis activity; P:ubiquitin-dependent ERAD pathway; F:heat shock protein binding; P:cellular response to heat; C:endoplasmic reticulum chaperone complex; P:protein refolding; F:protein folding chaperone; F:unfolded protein binding; P:chaperone cofactor-dependent protein refolding; F:misfolded protein binding; P:negati…	down
POL vs. POH	SOAP_k75_C1694004	---NA---		down
POL vs. POH	TransAb_k65_S244792	78 kDa glucose-regulated protein	P:response to hypoxia; P:response to yeast; F:ATP binding; C:extracellular region; C:nucleus; C:endoplasmic reticulum lumen; C:membrane; F:ATP hydrolysis activity; P:ubiquitin-dependent ERAD pathway; F:heat shock protein binding; P:cellular response to heat; C:endoplasmic reticulum chaperone complex; P:protein refolding; F:protein folding chaperone; F:unfolded protein binding; P:chaperone cofacto…	down
POL vs. POH	SOAP_k75_C1747088	PREDICTED: uncharacterized protein LOC103363409		down

## Sheet: DEProteinNotRNA
TreatmentComparison	Contig.Name	GeneName	GOID	Expression Direction
EFA vs. PFA	TRINITY_DN56129_c0_g1_i1	disks large-associated protein 5		up
EFA vs. PFA	TransAb_k75_S68801	peptidyl-prolyl cis-trans isomerase	P:protein peptidyl-prolyl isomerization; F:peptidyl-prolyl cis-trans isomerase activity; P:protein folding	up
EFA vs. PFA	TRINITY_DN81083_c2_g1_i1	annexin A6-like	F:calcium ion binding; F:calcium-dependent phospholipid binding	up
EFA vs. PFA	TRINITY_DN82232_c1_g1_i2	integrin-linked protein kinase-like isoform X2	F:protein kinase activity; F:ATP binding; P:protein phosphorylation; P:integrin-mediated signaling pathway	up
EFA vs. PFA	TRINITY_DN74360_c2_g2_i10	pyruvate carboxylase, mitochondrial-like isoform X1	F:pyruvate carboxylase activity; F:ATP binding; P:pyruvate metabolic process; P:gluconeogenesis; F:biotin binding; F:metal ion binding	up
EFA vs. PFA	SOAP_k75_scaffold42873	universal stress protein PHOS32-like		up
EFA vs. PFA	SOAP_k45_scaffold16810	DDB1- and CUL4-associated factor 7	C:nucleus; P:embryonic viscerocranium morphogenesis; P:cartilage development	up
EFA vs. PFA	SOAP_k85_C1145140	mitochondrial substrate carrier family protein ucpB-like	P:mitochondrial transport; C:integral component of membrane; C:mitochondrial membrane	up
EFA vs. PFA	TransAb_k35_S36179	---NA---		up
EFA vs. PFA	SOAP_k85_C1147684	glutathione S-transferase A-like	F:glutathione transferase activity; C:cytoplasm; P:glutathione metabolic process; F:glutathione binding	down
EFA vs. PFA	Velvet_k85_Velvet_k85_Locus_126679_Transcript_11_Confidence_1.000_Length_1132	major egg antigen-like		down
EFA vs. PFA	SOAP_k35_C3283043	thioredoxin domain-containing protein 17-like		down
EFA vs. PFA	SOAP_k65_C2069533	---NA---		down
EFA vs. PFA	Velvet_k45_Velvet_k45_Locus_5617_Transcript_910_Confidence_0.148_Length_2432	putative nuclease HARBI1		down
EFA vs. PFA	Velvet_k75_Velvet_k75_Locus_3502_Transcript_2627_Confidence_0.487_Length_8223	trichohyalin-like isoform X4		down
EFA vs. PFA	SOAP_k45_scaffold57556	Stress-induced protein 1		down
EFA vs. PFA	Velvet_k35_Velvet_k35_Locus_131891_Transcript_46_Confidence_0.562_Length_855	alpha-crystallin A chain-like		down
EFA vs. PFA	Velvet_k35_Velvet_k35_Locus_19925_Transcript_1018_Confidence_0.250_Length_3888	plectin-like isoform X4	C:membrane	down
EFA vs. PFA	Velvet_k65_Velvet_k65_Locus_20656_Transcript_1928_Confidence_0.409_Length_3891	heat shock protein 70	F:ATP binding	down
EFA vs. PFA	TRINITY_DN50359_c1_g2_i2	probable ATP-dependent RNA helicase DDX58	F:organic cyclic compound binding; F:heterocyclic compound binding	down
EFA vs. PFA	SOAP_k55_scaffold5587	torsin family 1, member A (torsin A)	C:endoplasmic reticulum; P:nuclear envelope organization; F:cytoskeletal protein binding; P:protein localization; C:obsolete intracellular organelle part; P:cellular localization	down
EFA vs. PFA	SOAP_k75_scaffold77796	ELAV-like protein 1-B isoform X1		down
EFA vs. PFA	TRINITY_DN73080_c0_g1_i1	meiosis-specific nuclear structural protein 1-like	C:motile cilium; P:cilium organization	down
EFA vs. PFA	TRINITY_DN70140_c3_g1_i3	josephin-2	F:cysteine-type deubiquitinase activity; P:protein deubiquitination	down
EFA vs. PFA	TRINITY_DN85602_c0_g1_i1	splicing factor 3B subunit 6	P:mRNA splicing, via spliceosome; F:RNA binding; C:U2 snRNP; C:U12-type spliceosomal complex; C:catalytic step 2 spliceosome	down
EFA vs. PFA	Velvet_k35_Velvet_k35_Locus_22805_Transcript_12_Confidence_0.667_Length_2991	26S proteasome non-ATPase regulatory subunit 2	C:proteasome regulatory particle, base subcomplex; F:enzyme regulator activity; P:regulation of protein catabolic process; P:regulation of catalytic activity	down
EFA vs. PFA	TRINITY_DN65132_c0_g1_i4	---NA---		down
EFA vs. PFA	TransAb_k75_S144793	high mobility group protein B3-like	F:DNA binding; C:nucleus	down
EFA vs. PFA	Velvet_k65_Velvet_k65_Locus_18441_Transcript_714_Confidence_0.442_Length_4130	alanine aminotransferase 2-like	F:transaminase activity; P:biosynthetic process; F:pyridoxal phosphate binding	down
PFA vs. PCG	TransAb_k35_S327119	hypothetical protein AM593_04087, partial	0	up
PFA vs. PCG	Velvet_k65_Velvet_k65_Locus_78201_Transcript_11_Confidence_1.000_Length_2365	Cyclic GMP-AMP synthase	0	up
PFA vs. PCG	TRINITY_DN77685_c1_g1_i3	altered inheritance of mitochondria protein 3-like isoform X4	0	up
PFA vs. PCG	Velvet_k35_Velvet_k35_Locus_2047_Transcript_23_Confidence_0.714_Length_2220	aldehyde dehydrogenase, mitochondrial-like	P:somitogenesis; F:retinal dehydrogenase activity; P:liver development; F:aldehyde dehydrogenase (NAD+) activity; P:determination of left/right symmetry; P:hindbrain morphogenesis; P:central nervous system myelination; P:myelination in peripheral nervous system; P:fin regeneration; P:pectoral fin development; P:pronephric duct morphogenesis; P:retinol metabolic process; P:axial mesoderm developme…	up
PFA vs. PCG	SOAP_k65_C2424411	peptidyl-prolyl cis-trans isomerase-like	P:protein peptidyl-prolyl isomerization; F:peptidyl-prolyl cis-trans isomerase activity; F:cyclosporin A binding; P:protein refolding; F:unfolded protein binding	up
PFA vs. PCG	Velvet_k35_Velvet_k35_Locus_15412_Transcript_69_Confidence_0.114_Length_2231	elongation factor 1-gamma-like	C:nucleus; C:cytoplasm; P:translational elongation	down
PFA vs. PCG	TRINITY_DN109237_c0_g1_i1	cell adhesion molecule 4-like	0	down
PFA vs. PCG	Velvet_k55_Velvet_k55_Locus_23729_Transcript_18_Confidence_0.636_Length_4063	AP-3 complex subunit beta-2-like isoform X1	P:intracellular protein transport; P:vesicle-mediated transport; C:AP-3 adaptor complex	down
PFA vs. PCG	Velvet_k35_Velvet_k35_Locus_19345_Transcript_22_Confidence_0.875_Length_12594	MAX gene-associated protein	0	down
PFA vs. PCG	Velvet_k75_Velvet_k75_Locus_4809_Transcript_2029_Confidence_0.533_Length_8458	PREDICTED: uncharacterized protein LOC105317356 isoform X3	0	down
PFA vs. PCG	Velvet_k35_Velvet_k35_Locus_8811_Transcript_57_Confidence_0.600_Length_2994	flotillin-1-like isoform X2	0	down
PFA vs. PCG	Velvet_k45_Velvet_k45_Locus_5254_Transcript_89_Confidence_0.536_Length_6172	protein transport protein Sec23A-like isoform X1	C:Golgi membrane; C:endoplasmic reticulum membrane; P:intracellular protein transport; F:zinc ion binding; C:COPII vesicle coat; P:COPII-coated vesicle budding	down
PFA vs. PCG	TRINITY_DN81083_c2_g1_i1	annexin A6-like	F:calcium ion binding; F:calcium-dependent phospholipid binding	down
PFA vs. PCG	SOAP_k35_C3464546	---NA---	0	down
PFA vs. PCG	Velvet_k65_Velvet_k65_Locus_74152_Transcript_28_Confidence_0.600_Length_3849	serine/threonine-protein phosphatase 6 regulatory ankyrin repeat subunit B isoform X1	0	down
PFA vs. PCG	TRINITY_DN81748_c6_g1_i5	4-hydroxyphenylpyruvate dioxygenase	C:Golgi membrane; F:DNA helicase activity; F:4-hydroxyphenylpyruvate dioxygenase activity; F:lactoylglutathione lyase activity; F:ATP binding; C:endoplasmic reticulum membrane; P:DNA replication; P:tyrosine catabolic process; P:DNA duplex unwinding; F:metal ion binding; P:obsolete oxidation-reduction process	down
PFA vs. PCG	SOAP_k75_C1218177	low-density lipoprotein receptor-related protein 8-like	0	down
PFA vs. PCG	SOAP_k45_scaffold86330	putative C1q domain containing protein MgC1q21	0	down
PFA vs. PCG	Velvet_k75_Velvet_k75_Locus_72653_Transcript_12_Confidence_0.571_Length_1058	Tripartite motif-containing protein 3	0	down
PFA vs. PCG	Velvet_k35_Velvet_k35_Locus_18360_Transcript_14_Confidence_0.643_Length_2889	D-3-phosphoglycerate dehydrogenase-like	F:phosphoglycerate dehydrogenase activity; P:L-serine biosynthetic process; F:NAD binding; P:obsolete oxidation-reduction process	down
PFA vs. PCG	TRINITY_DN66735_c4_g1_i2	collagen alpha-1(XII) chain-like isoform X1	0	down
PFA vs. PCG	TransAb_k55_R329337	L-rhamnose-binding lectin CSL3	0	down
PFA vs. PCG	TRINITY_DN74360_c2_g2_i10	pyruvate carboxylase, mitochondrial-like isoform X1	F:pyruvate carboxylase activity; F:ATP binding; P:pyruvate metabolic process; P:gluconeogenesis; F:biotin binding; F:metal ion binding	down
PFA vs. PCG	Velvet_k65_Velvet_k65_Locus_21414_Transcript_23_Confidence_0.600_Length_1596	epidermal differentiation-specific protein-like	0	down
PFA vs. PCG	TRINITY_DN73017_c1_g1_i3	thioredoxin domain-containing protein 16-like	0	down
PFA vs. PCG	TRINITY_DN82502_c11_g1_i2	Golgi apparatus protein 1-like	C:membrane; C:membrane-bounded organelle	down
PFA vs. PCG	TRINITY_DN80921_c2_g2_i1	synaptonemal complex protein 2 isoform X1	0	down
PFA vs. PCG	Velvet_k35_Velvet_k35_Locus_10690_Transcript_1523_Confidence_0.449_Length_6322	polyadenylate-binding protein 4-like	F:RNA binding; C:cytoplasm	down
PCG vs. POL	Velvet_k65_Velvet_k65_Locus_2675_Transcript_1420_Confidence_0.611_Length_7762	LIM domain only protein 7-like isoform X1	0	up
PCG vs. POL	Velvet_k65_Velvet_k65_Locus_40694_Transcript_11_Confidence_1.000_Length_782	tubulin beta chain	F:GTPase activity; F:structural constituent of cytoskeleton; F:GTP binding; C:cytoplasm; C:microtubule; P:cytoskeleton organization; P:microtubule-based process	up
PCG vs. POL	SOAP_k85_scaffold29639	S-acyl fatty acid synthase thioesterase, medium chain	0	up
PCG vs. POL	Velvet_k45_Velvet_k45_Locus_6120_Transcript_45_Confidence_0.600_Length_4539	granulins isoform X5	0	up
PCG vs. POL	Velvet_k45_Velvet_k45_Locus_39115_Transcript_11_Confidence_1.000_Length_1339	enoyl-CoA delta isomerase 2, mitochondrial isoform X1	F:fatty-acyl-CoA binding; F:isomerase activity	up
PCG vs. POL	Velvet_k55_Velvet_k55_Locus_10155_Transcript_14_Confidence_0.667_Length_3569	elongation factor-like GTPase 1	F:organic cyclic compound binding; F:heterocyclic compound binding	up
PCG vs. POL	TRINITY_DN80921_c2_g2_i1	synaptonemal complex protein 2 isoform X1	0	up
PCG vs. POL	TransAb_k55_R329337	L-rhamnose-binding lectin CSL3	0	up
PCG vs. POL	Velvet_k35_Velvet_k35_Locus_10690_Transcript_1523_Confidence_0.449_Length_6322	polyadenylate-binding protein 4-like	F:RNA binding; C:cytoplasm	up
PCG vs. POL	Velvet_k35_Velvet_k35_Locus_31614_Transcript_23_Confidence_0.500_Length_12340	hemicentin-1-like isoform X2	0	up
PCG vs. POL	Velvet_k35_Velvet_k35_Locus_18360_Transcript_14_Confidence_0.643_Length_2889	D-3-phosphoglycerate dehydrogenase-like	F:phosphoglycerate dehydrogenase activity; P:L-serine biosynthetic process; F:NAD binding; P:obsolete oxidation-reduction process	up
PCG vs. POL	SOAP_k45_scaffold27664	myticin C	0	up
PCG vs. POL	Velvet_k35_Velvet_k35_Locus_75224_Transcript_57_Confidence_0.684_Length_3806	AMP-activated protein kinase beta 1 non-catalytic subunit	F:AMP-activated protein kinase activity; C:nucleoplasm; C:cytosol; C:cAMP-dependent protein kinase complex; P:fatty acid metabolic process; P:phosphorylation; C:apical plasma membrane; F:protein kinase binding; C:nucleotide-activated protein kinase complex; P:regulation of catalytic activity; P:protein heterooligomerization; P:positive regulation of cold-induced thermogenesis	up
PCG vs. POL	Velvet_k65_Velvet_k65_Locus_21414_Transcript_23_Confidence_0.600_Length_1596	epidermal differentiation-specific protein-like	0	up
PCG vs. POL	SOAP_k55_scaffold21574	E3 ubiquitin/ISG15 ligase TRIM25-like	0	up
PCG vs. POL	Velvet_k35_Velvet_k35_Locus_8706_Transcript_11_Confidence_1.000_Length_4866	staphylococcal nuclease domain-containing protein 1-like	F:GTPase activity; F:endoribonuclease activity; F:GTP binding; C:cytoplasm; P:signal transduction; C:membrane; C:RISC complex; P:gene silencing by RNA; P:RNA phosphodiester bond hydrolysis, endonucleolytic	up
PCG vs. POL	SOAP_k35_C3464546	---NA---	0	up
PCG vs. POL	Velvet_k65_Velvet_k65_Locus_6472_Transcript_1115_Confidence_0.326_Length_2195	putative inhibitor of apoptosis	0	up
PCG vs. POL	SOAP_k35_C3552764	collagen alpha-1(I) chain-like isoform X3	0	up
PCG vs. POL	TRINITY_DN70546_c2_g2_i2	protein N-terminal asparagine amidohydrolase-like	F:hydrolase activity	up
PCG vs. POL	TRINITY_DN51431_c2_g1_i1	centrosomal protein of 290 kDa-like	0	up
PCG vs. POL	TRINITY_DN56726_c4_g3_i1	putative C1q domain containing protein MgC1q11	0	up
PCG vs. POL	TransAb_k55_R338628	integrin beta-PS-like	C:membrane	up
PCG vs. POL	Velvet_k55_Velvet_k55_Locus_14473_Transcript_1113_Confidence_0.382_Length_2680	fumarylacetoacetase	F:fumarylacetoacetase activity; P:L-phenylalanine catabolic process; P:tyrosine catabolic process; F:metal ion binding; P:homogentisate catabolic process	up
PCG vs. POL	TRINITY_DN109237_c0_g1_i1	cell adhesion molecule 4-like	0	up
PCG vs. POL	SOAP_k65_scaffold105473	protein disulfide isomerase	F:protein disulfide isomerase activity; C:obsolete cell; P:cell redox homeostasis; F:dioxygenase activity; P:obsolete oxidation-reduction process	up
PCG vs. POL	Velvet_k75_Velvet_k75_Locus_3182_Transcript_56_Confidence_0.348_Length_2593	cysteine-rich secretory protein LCCL domain-containing 2-like	0	down
PCG vs. POL	Velvet_k45_Velvet_k45_Locus_154273_Transcript_11_Confidence_1.000_Length_385	histone H2B	C:nucleosome; F:DNA binding; C:nucleus; F:protein heterodimerization activity	down
PCG vs. POL	Velvet_k75_Velvet_k75_Locus_546_Transcript_912_Confidence_0.561_Length_3514	thioredoxin domain-containing protein 3 homolog isoform X2	0	down
PCG vs. POL	SOAP_k35_C3146163	dynein light chain 1, cytoplasmic	C:cytoplasm; C:cytoplasmic dynein complex; C:microtubule; P:microtubule-based process; F:plus-end-directed microtubule motor activity; F:dynein intermediate chain binding; F:dynein light intermediate chain binding; P:obsolete positive regulation of microtubule motor activity, plus-end-directed	down
PCG vs. POL	TRINITY_DN50359_c1_g2_i2	probable ATP-dependent RNA helicase DDX58	F:organic cyclic compound binding; F:heterocyclic compound binding	down
PCG vs. POL	TRINITY_DN64942_c4_g3_i6	heat shock protein 70	F:ATP binding; C:nucleus; C:cytosol; C:plasma membrane; P:vesicle-mediated transport; F:ATP hydrolysis activity; F:heat shock protein binding; P:cellular response to heat; P:cellular response to unfolded protein; P:protein refolding; F:protein folding chaperone; F:unfolded protein binding; P:chaperone cofactor-dependent protein refolding; F:misfolded protein binding	down
PCG vs. POL	Velvet_k35_Velvet_k35_Locus_18912_Transcript_34_Confidence_0.444_Length_4887	protein FAM193A-like isoform X1	0	down
PCG vs. POL	Velvet_k75_Velvet_k75_Locus_2088_Transcript_814_Confidence_0.524_Length_4236	DNA ligase 1-like isoform X6	0	down
PCG vs. POL	TRINITY_DN66461_c0_g2_i1	Heavy metal-binding protein HIP	0	down
PCG vs. POL	SOAP_k85_scaffold65052	major egg antigen-like isoform X3	0	down
PCG vs. POL	SOAP_k65_scaffold41604	prostaglandin E synthase 3	C:nucleus; C:cytosol; P:protein folding; F:chaperone binding; P:chaperone-mediated protein complex assembly; F:Hsp90 protein binding	down
PCG vs. POL	TransAb_k35_R838148	bindin F-lectin	0	down
PCG vs. POL	Velvet_k45_Velvet_k45_Locus_145462_Transcript_12_Confidence_0.800_Length_790	Avidin family protein	0	down
PCG vs. POL	TransAb_k55_S168138	dnaJ homolog subfamily B member 4-like	P:protein folding; F:unfolded protein binding	down
PCG vs. POL	Velvet_k65_Velvet_k65_Locus_31407_Transcript_11_Confidence_1.000_Length_1167	vitelline envelope zona pellucida domain 10	0	down
PCG vs. POL	TransAb_k35_S174984	cathepsin B	F:cysteine-type endopeptidase activity; C:extracellular space; C:lysosome; C:integral component of membrane; P:regulation of catalytic activity; P:proteolysis involved in protein catabolic process	down
PCG vs. POL	TransAb_k35_S327119	hypothetical protein AM593_04087, partial	0	down
PCG vs. POH	Velvet_k65_Velvet_k65_Locus_75362_Transcript_22_Confidence_0.750_Length_3425	neuralized pats1	0	up
PCG vs. POH	Velvet_k45_Velvet_k45_Locus_9702_Transcript_910_Confidence_0.343_Length_2641	low titin quality protein	0	up
PCG vs. POH	TRINITY_DN73692_c3_g1_i1	60S ribosomal protein L35	P:maturation of LSU-rRNA from tricistronic rRNA transcript (SSU-rRNA, 5.8S rRNA, LSU-rRNA); F:mRNA binding; F:structural constituent of ribosome; P:translation; C:cytosolic large ribosomal subunit; P:erythrocyte differentiation; P:chordate embryonic development; P:regulation of cell cycle	up
PCG vs. POH	TransAb_k75_S144793	high mobility group protein B3-like	F:DNA binding; C:nucleus	up
PCG vs. POH	Velvet_k75_Velvet_k75_Locus_4137_Transcript_1421_Confidence_0.237_Length_5277	band 4.1-like protein 3 isoform X1	P:cytoskeleton organization; F:cytoskeletal protein binding; C:obsolete cell part; P:biological regulation	up
PCG vs. POH	Velvet_k35_Velvet_k35_Locus_31614_Transcript_23_Confidence_0.500_Length_12340	hemicentin-1-like isoform X2	0	up
PCG vs. POH	Velvet_k65_Velvet_k65_Locus_74152_Transcript_28_Confidence_0.600_Length_3849	serine/threonine-protein phosphatase 6 regulatory ankyrin repeat subunit B isoform X1	0	up
PCG vs. POH	SOAP_k45_scaffold86330	putative C1q domain containing protein MgC1q21	0	up
PCG vs. POH	TRINITY_DN68629_c4_g1_i4	MAU2 chromatid cohesion factor homolog	P:mitotic sister chromatid cohesion	up
PCG vs. POH	Velvet_k35_Velvet_k35_Locus_10194_Transcript_14_Confidence_0.897_Length_13375	WD repeat and FYVE domain-containing protein 3-like isoform X1	F:metal ion binding	up
PCG vs. POH	TransAb_k35_R813912	---NA---	0	up
PCG vs. POH	SOAP_k75_C1478184	EOG090X0LTV	F:methyltransferase activity; P:peptidyl-glutamine methylation; P:tRNA methylation; F:protein heterodimerization activity; P:rRNA (guanine-N7)-methylation	up
PCG vs. POH	TRINITY_DN76478_c0_g2_i2	tripartite motif-containing protein 45	0	up
PCG vs. POH	Velvet_k35_Velvet_k35_Locus_8706_Transcript_11_Confidence_1.000_Length_4866	staphylococcal nuclease domain-containing protein 1-like	F:GTPase activity; F:endoribonuclease activity; F:GTP binding; C:cytoplasm; P:signal transduction; C:membrane; C:RISC complex; P:gene silencing by RNA; P:RNA phosphodiester bond hydrolysis, endonucleolytic	up
PCG vs. POH	SOAP_k35_C3403493	40S ribosomal protein S9	F:structural constituent of ribosome; F:rRNA binding; C:cytosolic small ribosomal subunit; P:positive regulation of translational fidelity	up
PCG vs. POH	TransAb_k35_R810182	hypothetical protein AM593_01137, partial	0	up
PCG vs. POH	TransAb_k35_R807027	hypothetical protein AM593_08320, partial	0	up
PCG vs. POH	TransAb_k75_R168420	14-3-3 protein zeta isoform X2	P:establishment of mitotic spindle orientation; P:cell fate specification; C:nucleus; C:cell cortex; P:protein export from nucleus; P:regulation of mitotic cell cycle; P:determination of adult lifespan; P:embryo development ending in birth or egg hatching; P:polarity specification of anterior/posterior axis; P:zygote asymmetric cell division; P:heat acclimation; F:protein domain specific binding;…	up
PCG vs. POH	Velvet_k45_Velvet_k45_Locus_8806_Transcript_15_Confidence_0.667_Length_2321	C-terminal-binding protein-like isoform X1	F:oxidoreductase activity, acting on the CH-OH group of donors, NAD or NADP as acceptor; F:NAD binding; P:obsolete oxidation-reduction process	up
PCG vs. POH	SOAP_k35_C3464546	---NA---	0	up
PCG vs. POH	TRINITY_DN56726_c4_g3_i1	putative C1q domain containing protein MgC1q11	0	up
PCG vs. POH	TRINITY_DN64543_c4_g1_i3	eukaryotic translation initiation factor 3 subunit H-like	P:formation of cytoplasmic translation initiation complex; F:translation initiation factor activity; C:cytosol; C:eukaryotic translation initiation factor 3 complex; P:proteolysis; F:metallopeptidase activity; C:eukaryotic 43S preinitiation complex; C:eukaryotic 48S preinitiation complex; C:polysomal ribosome	up
PCG vs. POH	Velvet_k45_Velvet_k45_Locus_3680_Transcript_66_Confidence_0.667_Length_5397	E3 ubiquitin-protein ligase DZIP3-like	0	up
PCG vs. POH	Velvet_k55_Velvet_k55_Locus_58112_Transcript_11_Confidence_1.000_Length_569	40S ribosomal protein S15-like	P:ribosomal small subunit assembly; F:RNA binding; F:structural constituent of ribosome; P:translation; C:cytosolic small ribosomal subunit	up
PCG vs. POH	TRINITY_DN51431_c2_g1_i1	centrosomal protein of 290 kDa-like	0	up
PCG vs. POH	SOAP_k75_C1539477	40S ribosomal protein S10-like	P:ribosomal small subunit assembly; F:structural constituent of ribosome; C:cytosolic small ribosomal subunit	up
PCG vs. POH	TransAb_k55_R338628	integrin beta-PS-like	C:membrane	up
PCG vs. POH	TRINITY_DN63252_c0_g1_i4	nucleoporin GLE1-like	0	up
PCG vs. POH	Velvet_k45_Velvet_k45_Locus_11939_Transcript_2022_Confidence_0.015_Length_649	40S ribosomal protein S15Aa	F:structural constituent of ribosome; C:ribosome; P:translation	up
PCG vs. POH	TRINITY_DN109237_c0_g1_i1	cell adhesion molecule 4-like	0	up
PCG vs. POH	TRINITY_DN70326_c2_g1_i6	protein henna isoform X2	F:phenylalanine 4-monooxygenase activity; F:iron ion binding; P:L-phenylalanine catabolic process; P:tyrosine biosynthetic process; P:obsolete oxidation-reduction process	up
PCG vs. POH	TRINITY_DN80262_c2_g1_i1	nucleolin-like isoform X2	0	up
PCG vs. POH	SOAP_k45_scaffold109392	---NA---	0	up
PCG vs. POH	SOAP_k85_C1177492	radixin isoform X1	F:actin binding; C:cytoskeleton	up
PCG vs. POH	TransAb_k35_S864927	tropomyosin	P:regulation of muscle contraction; F:protein homodimerization activity	up
PCG vs. POH	SOAP_k75_scaffold129450	outer dense fiber protein 3-like	0	up
PCG vs. POH	SOAP_k35_scaffold116577	galectin-4 isoform X1	F:carbohydrate binding	down
PCG vs. POH	Velvet_k75_Velvet_k75_Locus_546_Transcript_912_Confidence_0.561_Length_3514	thioredoxin domain-containing protein 3 homolog isoform X2	0	down
PCG vs. POH	Velvet_k35_Velvet_k35_Locus_16204_Transcript_12_Confidence_0.909_Length_2014	reticulocyte-binding protein PFD0110w isoform X3	0	down
PCG vs. POH	Velvet_k65_Velvet_k65_Locus_78201_Transcript_11_Confidence_1.000_Length_2365	Cyclic GMP-AMP synthase	0	down
PCG vs. POH	TRINITY_DN50359_c1_g2_i2	probable ATP-dependent RNA helicase DDX58	F:organic cyclic compound binding; F:heterocyclic compound binding	down
PCG vs. POH	TRINITY_DN54535_c8_g4_i5	Pfs, NACHT and Ankyrin domain protein	0	down
PCG vs. POH	Velvet_k35_Velvet_k35_Locus_28365_Transcript_12_Confidence_0.909_Length_1712	E3 ubiquitin-protein ligase TRIM71-like	0	down
PCG vs. POH	TransAb_k35_S775993	major egg antigen-like	0	down
PCG vs. POH	TransAb_k55_R321026	PREDICTED: uncharacterized protein LOC105323233	0	down
PCG vs. POH	Velvet_k65_Velvet_k65_Locus_11080_Transcript_1415_Confidence_0.458_Length_4584	IgGFc-binding protein-like	0	down
PCG vs. POH	Velvet_k55_Velvet_k55_Locus_14398_Transcript_1321_Confidence_0.463_Length_7764	mucin-17-like isoform X1	0	down
PCG vs. POH	TransAb_k35_R806755	unconventional myosin-If-like	F:cytoskeletal motor activity; F:actin binding; F:ATP binding; C:myosin complex	down
POL vs. POH	Velvet_k35_Velvet_k35_Locus_3358_Transcript_3539_Confidence_0.287_Length_2911	deoxynucleoside triphosphate triphosphohydrolase SAMHD1-like	0	up
POL vs. POH	Velvet_k65_Velvet_k65_Locus_75362_Transcript_22_Confidence_0.750_Length_3425	neuralized pats1	0	up
POL vs. POH	TRINITY_DN73692_c3_g1_i1	60S ribosomal protein L35	P:maturation of LSU-rRNA from tricistronic rRNA transcript (SSU-rRNA, 5.8S rRNA, LSU-rRNA); F:mRNA binding; F:structural constituent of ribosome; P:translation; C:cytosolic large ribosomal subunit; P:erythrocyte differentiation; P:chordate embryonic development; P:regulation of cell cycle	up
POL vs. POH	SOAP_k75_scaffold76731	PREDICTED: uncharacterized protein LOC105326636	0	up
POL vs. POH	Velvet_k65_Velvet_k65_Locus_74791_Transcript_11_Confidence_1.000_Length_1059	---NA---	0	up
POL vs. POH	SOAP_k35_C3102835	histone H3 type 2	C:nucleosome; F:DNA binding; C:nucleus; F:protein heterodimerization activity	up
POL vs. POH	Velvet_k45_Velvet_k45_Locus_4822_Transcript_2430_Confidence_0.304_Length_3454	src substrate cortactin-like isoform X1	F:actin binding; F:oxidoreductase activity; P:actin filament polymerization; P:obsolete oxidation-reduction process	up
POL vs. POH	Velvet_k65_Velvet_k65_Locus_16411_Transcript_512_Confidence_0.553_Length_1731	cilia- and flagella-associated protein 45-like	C:motile cilium	up
POL vs. POH	SOAP_k85_C926543	40S ribosomal protein S25-like	F:structural constituent of ribosome; C:cytosolic small ribosomal subunit	up
POL vs. POH	TransAb_k75_S144793	high mobility group protein B3-like	F:DNA binding; C:nucleus	up
POL vs. POH	Velvet_k35_Velvet_k35_Locus_18912_Transcript_34_Confidence_0.444_Length_4887	protein FAM193A-like isoform X1	0	up
POL vs. POH	Velvet_k75_Velvet_k75_Locus_2088_Transcript_814_Confidence_0.524_Length_4236	DNA ligase 1-like isoform X6	0	up
POL vs. POH	SOAP_k35_C3403493	40S ribosomal protein S9	F:structural constituent of ribosome; F:rRNA binding; C:cytosolic small ribosomal subunit; P:positive regulation of translational fidelity	up
POL vs. POH	Velvet_k35_Velvet_k35_Locus_20814_Transcript_912_Confidence_0.261_Length_534	four-domain proteases inhibitor-like isoform X1	P:negative regulation of peptidase activity; F:peptidase inhibitor activity	up
POL vs. POH	SOAP_k85_scaffold65052	major egg antigen-like isoform X3	0	up
POL vs. POH	Velvet_k35_Velvet_k35_Locus_7311_Transcript_16_Confidence_0.571_Length_2120	malate dehydrogenase, mitochondrial-like	C:mitochondrion; P:tricarboxylic acid cycle; P:carboxylic acid metabolic process; F:L-malate dehydrogenase activity	up
POL vs. POH	SOAP_k45_scaffold86330	putative C1q domain containing protein MgC1q21	0	up
POL vs. POH	TRINITY_DN73036_c1_g1_i9	uncharacterized protein LOC110455829	0	up
POL vs. POH	SOAP_k75_scaffold77796	ELAV-like protein 1-B isoform X1	0	up
POL vs. POH	SOAP_k65_scaffold139704	mammalian ependymin-related protein 1-like	0	up
POL vs. POH	Velvet_k35_Velvet_k35_Locus_10194_Transcript_14_Confidence_0.897_Length_13375	WD repeat and FYVE domain-containing protein 3-like isoform X1	F:metal ion binding	up
POL vs. POH	Velvet_k65_Velvet_k65_Locus_67722_Transcript_69_Confidence_0.630_Length_5039	reverse transcriptase	P:nucleic acid metabolic process	up
POL vs. POH	SOAP_k45_C2995088	WSC-domain-containing protein	0	up
POL vs. POH	TRINITY_DN76431_c1_g2_i2	translin-associated factor X-interacting protein 1-like	0	up
POL vs. POH	Velvet_k55_Velvet_k55_Locus_8008_Transcript_19_Confidence_0.591_Length_2053	protein ADP-ribosylarginine hydrolase-like isoform X4	F:ADP-ribosylarginine hydrolase activity; F:GTPase activator activity; P:intracellular protein transport; F:small GTPase binding; P:protein modification process; P:activation of GTPase activity	up
POL vs. POH	Velvet_k35_Velvet_k35_Locus_19345_Transcript_22_Confidence_0.875_Length_12594	MAX gene-associated protein	0	up
POL vs. POH	Velvet_k85_Velvet_k85_Locus_12253_Transcript_69_Confidence_0.227_Length_1386	cathepsin l	P:proteolysis; F:cysteine-type peptidase activity; C:integral component of membrane	up
POL vs. POH	Velvet_k65_Velvet_k65_Locus_8911_Transcript_1623_Confidence_0.548_Length_8244	Tensin-1	0	up
POL vs. POH	SOAP_k35_scaffold105438	caltractin	P:mitotic cell cycle; F:calcium ion binding; C:centrosome; C:centriole; P:centriole replication; P:interkinetic nuclear migration; P:cilium assembly	up
POL vs. POH	SOAP_k75_C1539477	40S ribosomal protein S10-like	P:ribosomal small subunit assembly; F:structural constituent of ribosome; C:cytosolic small ribosomal subunit	up
POL vs. POH	TransAb_k55_R324697	adenylate kinase 2, mitochondrial isoform X2	F:adenylate kinase activity; F:ATP binding; C:mitochondrial intermembrane space; C:cytosol; P:ADP biosynthetic process; P:phosphorylation; P:AMP metabolic process; P:ATP metabolic process; P:nucleoside monophosphate phosphorylation; C:sperm mitochondrial sheath	up
POL vs. POH	SOAP_k35_C3274417	histone H3	C:nucleosome; F:DNA binding; C:nucleus; F:protein heterodimerization activity	up
POL vs. POH	TRINITY_DN57604_c1_g1_i4	apextrin-like protein	C:membrane	up
POL vs. POH	SOAP_k85_C1092666	lactoylglutathione lyase	F:lactoylglutathione lyase activity; F:metal ion binding	up
POL vs. POH	TRINITY_DN76896_c1_g1_i2	Protein translocase subunit secA	0	up
POL vs. POH	TransAb_k35_R813912	---NA---	0	up
POL vs. POH	SOAP_k45_scaffold134484	putative calmodulin	F:binding; P:cellular process	up
POL vs. POH	Velvet_k55_Velvet_k55_Locus_58112_Transcript_11_Confidence_1.000_Length_569	40S ribosomal protein S15-like	P:ribosomal small subunit assembly; F:RNA binding; F:structural constituent of ribosome; P:translation; C:cytosolic small ribosomal subunit	up
POL vs. POH	Velvet_k75_Velvet_k75_Locus_837_Transcript_15_Confidence_0.692_Length_8259	kinesin-like protein KIF28P	F:microtubule motor activity; F:ATP binding; P:microtubule-based movement; F:microtubule binding; C:membrane	up
POL vs. POH	SOAP_k55_scaffold138253	nacre protein	0	up
POL vs. POH	SOAP_k75_C1669138	complement C1q subcomponent subunit B-like	0	up
POL vs. POH	SOAP_k35_C3283043	thioredoxin domain-containing protein 17-like	0	up
POL vs. POH	TRINITY_DN73598_c2_g2_i4	thymopoietin isoform X5	0	up
POL vs. POH	TransAb_k35_S391504	60S ribosomal protein L7a	C:ribosome; P:ribosome biogenesis	up
POL vs. POH	Velvet_k85_Velvet_k85_Locus_23115_Transcript_13_Confidence_0.667_Length_1690	heterogeneous nuclear ribonucleoprotein K-like isoform X1	F:DNA binding; F:RNA binding; P:regulation of transcription by RNA polymerase II; P:RNA processing	up
POL vs. POH	SOAP_k35_C3403065	cytochrome c oxidase subunit 5A, mitochondrial-like	C:mitochondrial inner membrane; P:electron transport chain	up
POL vs. POH	TransAb_k35_S864927	tropomyosin	P:regulation of muscle contraction; F:protein homodimerization activity	up
POL vs. POH	SOAP_k75_scaffold129450	outer dense fiber protein 3-like	0	up
POL vs. POH	SOAP_k35_C3344003	ubiquinol-cytochrome C reductase subunit 6	C:mitochondrial respiratory chain complex III; P:mitochondrial electron transport, ubiquinol to cytochrome c	down
POL vs. POH	TransAb_k35_R886462	gelsolin-like protein 2	F:binding; P:regulation of actin filament polymerization	down
POL vs. POH	SOAP_k45_C3167303	L-xylulose reductase-like	F:oxidoreductase activity; P:obsolete oxidation-reduction process	down
POL vs. POH	TransAb_k35_R817955	soma ferritin-like	F:ferroxidase activity; C:obsolete cell; P:iron ion transport; P:cellular iron ion homeostasis; F:ferric iron binding; P:obsolete oxidation-reduction process	down
POL vs. POH	Velvet_k55_Velvet_k55_Locus_14473_Transcript_1113_Confidence_0.382_Length_2680	fumarylacetoacetase	F:fumarylacetoacetase activity; P:L-phenylalanine catabolic process; P:tyrosine catabolic process; F:metal ion binding; P:homogentisate catabolic process	down
POL vs. POH	Velvet_k85_Velvet_k85_Locus_19812_Transcript_22_Confidence_0.667_Length_917	isoamyl acetate-hydrolyzing esterase 1 homolog	F:hydrolase activity	down
POL vs. POH	Velvet_k75_Velvet_k75_Locus_3024_Transcript_13_Confidence_0.667_Length_2841	peroxisomal sarcosine oxidase	0	down
POL vs. POH	SOAP_k35_C3540192	cilia- and flagella-associated protein 206-like	C:motile cilium	down
POL vs. POH	Velvet_k55_Velvet_k55_Locus_15608_Transcript_1416_Confidence_0.413_Length_1869	uncharacterized protein LOC110050220	0	down
POL vs. POH	Velvet_k45_Velvet_k45_Locus_34216_Transcript_34_Confidence_0.500_Length_1253	methylglutaconyl-CoA hydratase, mitochondrial-like	F:catalytic activity	down
POL vs. POH	Velvet_k35_Velvet_k35_Locus_4746_Transcript_23_Confidence_0.500_Length_1185	development-specific protein LVN1.2-like	0	down
POL vs. POH	SOAP_k35_scaffold116577	galectin-4 isoform X1	F:carbohydrate binding	down
POL vs. POH	Velvet_k75_Velvet_k75_Locus_18867_Transcript_14_Confidence_0.444_Length_982	---NA---	0	down
POL vs. POH	Velvet_k65_Velvet_k65_Locus_21414_Transcript_23_Confidence_0.600_Length_1596	epidermal differentiation-specific protein-like	0	down
POL vs. POH	Velvet_k65_Velvet_k65_Locus_6472_Transcript_1115_Confidence_0.326_Length_2195	putative inhibitor of apoptosis	0	down
POL vs. POH	TRINITY_DN66334_c4_g1_i1	ATP-dependent RNA helicase DBP6-like	0	down
POL vs. POH	TRINITY_DN56026_c2_g1_i2	prolyl aminopeptidase	F:aminopeptidase activity; C:cytoplasm; P:proteolysis	down
POL vs. POH	Velvet_k35_Velvet_k35_Locus_147375_Transcript_44_Confidence_0.727_Length_3022	ankyrin repeat domain-containing protein	0	down
POL vs. POH	TRINITY_DN71547_c0_g1_i5	myticin C	0	down
POL vs. POH	SOAP_k45_scaffold27664	myticin C	0	down
POL vs. POH	TRINITY_DN68924_c1_g1_i4	EH domain-containing protein 3-like	F:calcium ion binding; F:GTP binding; C:obsolete cell; P:endocytic recycling	down
POL vs. POH	TRINITY_DN63778_c2_g1_i3	myticin C precursor	C:extracellular region; P:killing of cells of another organism; P:defense response to bacterium; P:defense response to fungus	down
POL vs. POH	SOAP_k65_scaffold66145	coiled-coil domain-containing protein 170-like	C:membrane	down
POL vs. POH	Velvet_k65_Velvet_k65_Locus_11080_Transcript_1415_Confidence_0.458_Length_4584	IgGFc-binding protein-like	0	down
POL vs. POH	SOAP_k45_scaffold108789	tubulin beta chain	P:microtubule cytoskeleton organization; P:mitotic cell cycle; F:GTPase activity; F:structural constituent of cytoskeleton; F:GTP binding; C:cytoplasm; C:microtubule	down
POL vs. POH	TRINITY_DN176615_c0_g1_i1	78 kDa glucose-regulated protein	F:ATP binding; C:nucleus; C:endoplasmic reticulum lumen; C:membrane; F:ATP hydrolysis activity; P:endoplasmic reticulum unfolded protein response; C:endoplasmic reticulum chaperone complex; P:protein refolding; F:protein folding chaperone; F:misfolded protein binding	down
POL vs. POH	Velvet_k35_Velvet_k35_Locus_426_Transcript_1416_Confidence_0.342_Length_3302	protein Ycf2-like	0	down
POL vs. POH	SOAP_k75_C1511489	temptin-like	F:catalytic activity	down
POL vs. POH	Velvet_k65_Velvet_k65_Locus_40694_Transcript_11_Confidence_1.000_Length_782	tubulin beta chain	F:GTPase activity; F:structural constituent of cytoskeleton; F:GTP binding; C:cytoplasm; C:microtubule; P:cytoskeleton organization; P:microtubule-based process	down
POL vs. POH	Velvet_k45_Velvet_k45_Locus_6120_Transcript_45_Confidence_0.600_Length_4539	granulins isoform X5	0	down

## Sheet: NoDERNAorProtein
Contig.Name	GeneName	GOID
SOAP_k55_scaffold120763	60S ribosomal protein L13-like	F:structural constituent of ribosome; C:ribosome; P:translation
TRINITY_DN56887_c1_g1_i17	Collagen alpha-3(VI) chain
SOAP_k45_scaffold83348	small nuclear ribonucleoprotein F	P:spliceosomal snRNP assembly; F:RNA binding; C:U1 snRNP; C:sno(s)RNA-containing ribonucleoprotein complex; C:catalytic step 2 spliceosome
Velvet_k35_Velvet_k35_Locus_409_Transcript_210_Confidence_0.630_Length_15091	E3 ubiquitin-protein ligase MYCBP2-like isoform X1
TRINITY_DN73928_c4_g2_i3	Delta(3,5)-Delta(2,4)-dienoyl-CoA isomerase, mitochondrial	F:isomerase activity
TRINITY_DN52224_c6_g1_i1	60S ribosomal protein L6	P:ribosomal large subunit assembly; P:cytoplasmic translation; F:RNA binding; F:structural constituent of ribosome; C:cytosolic large ribosomal subunit
SOAP_k35_scaffold17384	60S ribosomal protein L13A	F:structural constituent of ribosome; P:translation; C:large ribosomal subunit
TransAb_k55_R335779	polyadenylate-binding protein 4-like	F:RNA binding; C:cytoplasm
Velvet_k55_Velvet_k55_Locus_5535_Transcript_915_Confidence_0.524_Length_5642	cilia- and flagella-associated protein 43-like
SOAP_k35_C3422595	40S ribosomal protein S8	F:structural constituent of ribosome; C:ribosome; P:translation
Velvet_k45_Velvet_k45_Locus_21780_Transcript_22_Confidence_0.750_Length_1078	60S ribosomal protein L10-like	F:structural constituent of ribosome; C:ribosome; P:translation
Velvet_k45_Velvet_k45_Locus_12149_Transcript_1423_Confidence_0.500_Length_11983	putative neural-cadherin 2
Velvet_k35_Velvet_k35_Locus_25396_Transcript_88_Confidence_0.300_Length_795	60S ribosomal protein L7	P:maturation of LSU-rRNA from tricistronic rRNA transcript (SSU-rRNA, 5.8S rRNA, LSU-rRNA); F:structural constituent of ribosome; C:cytosolic large ribosomal subunit
TransAb_k35_R803522	40S ribosomal protein S11	F:structural constituent of ribosome; C:ribosome; P:translation
TransAb_k35_R856770	saccharopine dehydrogenase-like oxidoreductase	C:mitochondrion; C:lipid droplet; C:plasma membrane; P:glycolipid biosynthetic process; C:integral component of membrane; F:oxidoreductase activity; P:obsolete oxidation-reduction process
TransAb_k75_S47284	60S ribosomal protein L34-like	F:structural constituent of ribosome; C:ribosome; P:translation
Velvet_k35_Velvet_k35_Locus_20377_Transcript_22_Confidence_0.667_Length_802	histone H2AX-like	C:nucleosome; F:DNA binding; C:nucleus; F:protein heterodimerization activity
Velvet_k55_Velvet_k55_Locus_18477_Transcript_811_Confidence_0.469_Length_2473	hypothetical protein AM593_10281, partial
TransAb_k65_R238376	hypothetical protein AM593_03328, partial
TRINITY_DN82136_c0_g2_i5	tropomodulin-like isoform X2	F:tropomyosin binding; P:pointed-end actin filament capping
SOAP_k45_C3018238	---NA---
TRINITY_DN62345_c3_g3_i1	Tubulin beta-2C chain	F:GTPase activity; F:structural constituent of cytoskeleton; F:GTP binding; C:cytoplasm; C:microtubule; P:cytoskeleton organization; P:microtubule-based process
TRINITY_DN193296_c0_g1_i1	Calcineurin B homologous protein 1	F:calcium ion binding
SOAP_k55_scaffold124253	fatty acid-binding protein, heart
TransAb_k65_S169593	opine dehydrogenase-like	F:D-octopine dehydrogenase activity; F:strombine dehydrogenase activity; F:obsolete coenzyme binding; P:obsolete oxidation-reduction process
TRINITY_DN61526_c4_g1_i6	intraflagellar transport protein 22 homolog	F:GTPase activity; P:intracellular protein transport; C:membrane; F:oxidoreductase activity, acting on NAD(P)H; P:Rab protein signal transduction; F:4 iron, 4 sulfur cluster binding; P:obsolete oxidation-reduction process
SOAP_k55_C3198257	26S proteasome non-ATPase regulatory subunit 7	C:nucleoplasm; C:proteasome regulatory particle; F:protein homodimerization activity; P:proteasome-mediated ubiquitin-dependent protein catabolic process
TransAb_k35_R828353	60S ribosomal protein L30	F:RNA binding; F:structural constituent of ribosome; C:cytosolic large ribosomal subunit
Velvet_k35_Velvet_k35_Locus_3358_Transcript_3039_Confidence_0.257_Length_2659	deoxynucleoside triphosphate triphosphohydrolase SAMHD1-like
Velvet_k35_Velvet_k35_Locus_89_Transcript_1011_Confidence_0.067_Length_4686	Aldehyde dehydrogenase family 16 member A1	F:oxidoreductase activity, acting on the aldehyde or oxo group of donors, NAD or NADP as acceptor; P:obsolete oxidation-reduction process
SOAP_k55_C3152945	proteasome subunit beta type-7-like	F:threonine-type endopeptidase activity; C:nucleus; C:cytoplasm; C:proteasome core complex; C:integral component of membrane; P:proteolysis involved in protein catabolic process
TransAb_k55_R327265	RNA-binding protein Musashi homolog 2-like isoform X3
Velvet_k35_Velvet_k35_Locus_2083_Transcript_1112_Confidence_0.286_Length_12579	WD repeat-containing protein 5B	C:integral component of membrane
TRINITY_DN54841_c0_g1_i1	proteasome subunit alpha type-4	C:P-body; F:threonine-type endopeptidase activity; C:nucleus; C:cytosol; P:proteasomal ubiquitin-independent protein catabolic process; C:proteasome core complex, alpha-subunit complex; P:proteasome-mediated ubiquitin-dependent protein catabolic process
Velvet_k65_Velvet_k65_Locus_20042_Transcript_511_Confidence_0.429_Length_1591	4-hydroxy-2-oxoglutarate aldolase, mitochondrial-like	C:integral component of membrane; F:lyase activity
TransAb_k75_S116268	sodium/potassium-transporting ATPase subunit beta-2	C:membrane
TRINITY_DN200419_c0_g1_i1	beta-tubulin	F:GTPase activity; F:structural constituent of cytoskeleton; F:GTP binding; C:cytoplasm; C:microtubule; P:cytoskeleton organization; P:microtubule-based process
SOAP_k85_scaffold11026	copine-3-like
Velvet_k35_Velvet_k35_Locus_24603_Transcript_29_Confidence_0.543_Length_1757	phytanoyl-CoA dioxygenase domain-containing protein 1-like	F:dioxygenase activity; P:obsolete oxidation-reduction process
SOAP_k75_scaffold42229	S-adenosylmethionine synthase isoform type-1	F:methionine adenosyltransferase activity; F:ATP binding; P:S-adenosylmethionine biosynthetic process; P:one-carbon metabolic process; F:metal ion binding
SOAP_k35_scaffold27374	protein-L-isoaspartate(D-aspartate) O-methyltransferase-like isoform X4	F:protein-L-isoaspartate (D-aspartate) O-methyltransferase activity; P:protein methylation; C:membrane
TRINITY_DN75701_c8_g1_i7	sulfotransferase family cytosolic 1B member 1-like
Velvet_k35_Velvet_k35_Locus_2465_Transcript_27_Confidence_0.579_Length_2826	gelsolin-like protein 2	F:calcium ion binding; P:actin nucleation; P:actin filament severing; F:actin filament binding; P:barbed-end actin filament capping
SOAP_k65_scaffold27453	L-amino-acid oxidase-like
SOAP_k45_C2674481	uncharacterized protein LOC112570193
SOAP_k45_scaffold126874	60S ribosomal protein L9	P:cytoplasmic translation; F:structural constituent of ribosome; F:rRNA binding; C:cytosolic large ribosomal subunit
Velvet_k85_Velvet_k85_Locus_22609_Transcript_11_Confidence_1.000_Length_633	uncharacterized protein LOC110454889
SOAP_k45_C3115953	33 kDa inner dynein arm light chain, axonemal	F:cytoskeletal motor activity; C:axoneme; C:filopodium; C:dynein complex; P:inner dynein arm assembly; F:dynein heavy chain binding
Velvet_k55_Velvet_k55_Locus_6058_Transcript_1015_Confidence_0.491_Length_9579	non-classical arabinogalactan protein 31-like
SOAP_k85_C721715	ATP synthase subunit e, mitochondrial-like
Velvet_k45_Velvet_k45_Locus_44696_Transcript_14_Confidence_0.600_Length_2543	Na(+)/H(+) exchange regulatory cofactor NHE-RF1-like isoform X2
Velvet_k35_Velvet_k35_Locus_23512_Transcript_13_Confidence_0.714_Length_1749	4-trimethylaminobutyraldehyde dehydrogenase-like	F:oxidoreductase activity, acting on the aldehyde or oxo group of donors, NAD or NADP as acceptor; P:obsolete oxidation-reduction process
TRINITY_DN73481_c0_g1_i2	Laminin-like protein epi-1
SOAP_k35_C3527036	2-oxoisovalerate dehydrogenase subunit alpha, mitochondrial-like	F:3-methyl-2-oxobutanoate dehydrogenase (2-methylpropanoyl-transferring) activity; F:3-methyl-2-oxobutanoate dehydrogenase (2-methylpropanoyl-transferring) activity; C:mitochondrial alpha-ketoglutarate dehydrogenase complex; P:branched-chain amino acid catabolic process; P:obsolete oxidation-reduction process
SOAP_k65_C1800541	barrier-to-autointegration factor	F:DNA binding
SOAP_k55_scaffold13542	ubiquitin-conjugating enzyme E2 variant 2
Velvet_k35_Velvet_k35_Locus_10142_Transcript_1213_Confidence_0.198_Length_8205	PH-interacting protein-like isoform X2	F:insulin receptor binding; P:insulin receptor signaling pathway
TransAb_k55_S284171	copper transport protein ATOX1-like	C:membrane
TRINITY_DN76635_c0_g1_i3	cysteine desulfurase, mitochondrial	C:nucleus; C:mitochondrial matrix; P:iron incorporation into metallo-sulfur cluster; F:pyridoxal phosphate binding; F:cysteine desulfurase activity; P:[2Fe-2S] cluster assembly
Velvet_k65_Velvet_k65_Locus_10166_Transcript_611_Confidence_0.548_Length_6987	neuroglian-like isoform X1
Velvet_k45_Velvet_k45_Locus_2268_Transcript_3945_Confidence_0.243_Length_3640	IgGFc-binding protein-like isoform X1
TransAb_k35_S68343	fatty acid-binding protein, heart
SOAP_k85_scaffold55626	feeding circuit activating peptides-like
SOAP_k75_scaffold37929	coiled-coil domain-containing protein 151-like	P:cilium movement; C:cilium; P:axonemal dynein complex assembly
Velvet_k35_Velvet_k35_Locus_49979_Transcript_77_Confidence_0.600_Length_2434	neuralized pats1
Velvet_k85_Velvet_k85_Locus_14877_Transcript_13_Confidence_0.714_Length_1242	apextrin-like protein
Velvet_k35_Velvet_k35_Locus_32606_Transcript_1013_Confidence_0.712_Length_4558	bactericidal permeability increasing protein	C:extracellular space; F:lipid binding
TRINITY_DN56587_c4_g1_i5	furin-like protease 2
TRINITY_DN64459_c1_g1_i2	Aspartyl aminopeptidase	C:extracellular region; C:cytoplasm; P:proteolysis; F:zinc ion binding; F:metalloaminopeptidase activity
SOAP_k45_C2991122	Complement C1q-like protein 4
Velvet_k35_Velvet_k35_Locus_37145_Transcript_1314_Confidence_0.547_Length_2438	allene oxide synthase-lipoxygenase protein	F:oxidoreductase activity
TRINITY_DN63699_c0_g1_i2	E3 ubiquitin/ISG15 ligase TRIM25
SOAP_k55_scaffold51212	cytochrome b-c1 complex subunit 8	C:mitochondrion; F:ubiquinol-cytochrome-c reductase activity; C:integral component of membrane; P:electron transport chain; P:forebrain development
SOAP_k85_scaffold102494	sodium/potassium-transporting ATPase subunit alpha-like	F:ATP binding; F:P-type potassium transmembrane transporter activity; C:integral component of membrane; F:metal ion binding; P:potassium ion transmembrane transport
Velvet_k35_Velvet_k35_Locus_1540_Transcript_2932_Confidence_0.103_Length_7288	neuroglian-like isoform X1
TransAb_k35_S105722	NADH dehydrogenase [ubiquinone] 1 alpha subcomplex subunit 10, mitochondrial-like
SOAP_k75_C1693762	PREDICTED: uncharacterized protein LOC105338874
TRINITY_DN67692_c2_g1_i2	maleylacetoacetate isomerase-like	F:glutathione transferase activity; C:mitochondrion; P:L-phenylalanine catabolic process; P:glutathione metabolic process; F:maleylacetoacetate isomerase activity
Velvet_k65_Velvet_k65_Locus_31775_Transcript_33_Confidence_0.857_Length_1751	arylsulfatase B-like
Velvet_k65_Velvet_k65_Locus_31471_Transcript_2129_Confidence_0.378_Length_5088	tRNA 2'-phosphotransferase 1	P:tRNA splicing, via endonucleolytic cleavage and ligation; F:transferase activity, transferring phosphorus-containing groups
TRINITY_DN50082_c2_g1_i1	60S acidic ribosomal protein P1	F:structural constituent of ribosome; C:ribosome; P:translational elongation
SOAP_k45_scaffold37430	beta-ureidopropionase-like isoform X1	F:beta-ureidopropionase activity; P:beta-alanine biosynthetic process via 3-ureidopropionate
SOAP_k75_C1641051	ATP synthase subunit delta, mitochondrial-like	C:mitochondrial proton-transporting ATP synthase complex, catalytic sector F(1); P:proton motive force-driven ATP synthesis; F:proton-transporting ATP synthase activity, rotational mechanism
SOAP_k85_scaffold89426	proteasome subunit beta type-3	F:threonine-type endopeptidase activity; C:nucleus; C:cytoplasm; C:proteasome core complex, beta-subunit complex; P:proteasome-mediated ubiquitin-dependent protein catabolic process
TransAb_k55_S53127	guanine nucleotide-binding protein subunit beta-2-like 1	F:kinase activity; P:phosphorylation
Velvet_k45_Velvet_k45_Locus_5182_Transcript_1416_Confidence_0.167_Length_1283	Collagen alpha-4(VI) chain
TRINITY_DN48579_c0_g1_i2	elongation factor 1-alpha	F:translation elongation factor activity; F:GTPase activity; F:GTP binding; P:translational elongation
SOAP_k75_C1650225	60S ribosomal protein L11	P:ribosomal large subunit assembly; F:structural constituent of ribosome; P:translation; C:cytosolic large ribosomal subunit
SOAP_k55_scaffold102649	Fructose-bisphosphate aldolase	F:fructose-bisphosphate aldolase activity; P:glycolytic process
Velvet_k75_Velvet_k75_Locus_7056_Transcript_1016_Confidence_0.132_Length_3441	plastin-2 isoform X2	C:cytoplasm; C:actin filament; C:actin filament bundle; F:actin filament binding; P:actin filament bundle assembly; P:actin filament network formation
Velvet_k85_Velvet_k85_Locus_43486_Transcript_34_Confidence_0.750_Length_2576	CD2-associated protein
Velvet_k55_Velvet_k55_Locus_14800_Transcript_311_Confidence_0.175_Length_1639	probable deferrochelatase/peroxidase YfeX	F:adenyl-nucleotide exchange factor activity; F:peroxidase activity; C:cytosol; P:protein folding; F:heme binding; F:protein homodimerization activity; P:regulation of catalytic activity; F:chaperone binding; P:obsolete oxidation-reduction process; P:cellular oxidant detoxification
TRINITY_DN75552_c1_g1_i5	putative uncharacterized oxidoreductase YDR541C	F:3-beta-hydroxy-delta5-steroid dehydrogenase activity; P:steroid biosynthetic process; C:integral component of membrane; F:obsolete coenzyme binding; P:obsolete oxidation-reduction process
SOAP_k35_scaffold92330	60S acidic ribosomal protein P2	F:structural constituent of ribosome; C:ribosome; P:translational elongation
Velvet_k75_Velvet_k75_Locus_12689_Transcript_310_Confidence_0.607_Length_5420	snRNA-activating protein complex subunit 4
SOAP_k75_scaffold53288	lamin-L(II)-like isoform X5
Velvet_k45_Velvet_k45_Locus_60573_Transcript_24_Confidence_0.667_Length_1449	actin-5C	F:ATP binding; C:cytoplasm; C:cytoskeleton
Velvet_k55_Velvet_k55_Locus_10568_Transcript_13_Confidence_0.571_Length_1457	transaldolase-like isoform X2	F:transaldolase activity; C:cytoplasm; P:carbohydrate metabolic process; P:pentose-phosphate shunt
Velvet_k35_Velvet_k35_Locus_3996_Transcript_17_Confidence_0.207_Length_1116	isochorismatase domain-containing protein 1-like	F:catalytic activity; C:cytoplasm
Velvet_k75_Velvet_k75_Locus_222_Transcript_7172_Confidence_0.034_Length_2650	aldehyde dehydrogenase, mitochondrial-like	F:oxidoreductase activity, acting on the aldehyde or oxo group of donors, NAD or NADP as acceptor; P:obsolete oxidation-reduction process
TransAb_k45_S106892	kyphoscoliosis peptidase
Velvet_k55_Velvet_k55_Locus_772_Transcript_2526_Confidence_0.200_Length_8377	vinculin isoform X17	F:structural molecule activity; P:cell adhesion; C:actin cytoskeleton; F:actin filament binding
SOAP_k35_scaffold125577	AChain A, 14-3-3 Protein Zeta/delta	C:nucleus; P:protein targeting; P:synaptic target recognition; F:transcription factor binding; P:regulation of cell death; F:protein kinase binding; F:protein domain specific binding; F:ubiquitin protein ligase binding; F:identical protein binding; F:transmembrane transporter binding; P:establishment of Golgi localization; P:regulation of synapse maturation; P:Golgi reassembly; C:hippocampal moss…
TransAb_k55_S251256	Low molecular weight phosphotyrosine protein phosphatase	F:protein tyrosine phosphatase activity; P:protein dephosphorylation; C:obsolete cell part
TRINITY_DN77659_c0_g1_i2	GDP-L-fucose synthase-like	P:GDP-L-fucose biosynthetic process; F:GDP-L-fucose synthase activity; F:obsolete coenzyme binding; P:obsolete oxidation-reduction process
Velvet_k65_Velvet_k65_Locus_5422_Transcript_131136_Confidence_0.361_Length_14717	sushi, von Willebrand factor type A, EGF and pentraxin domain-containing protein 1-like
Velvet_k35_Velvet_k35_Locus_984_Transcript_310_Confidence_0.458_Length_13150	dynein heavy chain 12, axonemal-like isoform X6	F:microtubule motor activity; F:ATP binding; P:microtubule-based movement; C:dynein complex
TransAb_k35_S166619	proteasome subunit alpha type-3	F:threonine-type endopeptidase activity; C:nucleus; C:cytoplasm; P:ubiquitin-dependent protein catabolic process; C:proteasome core complex, alpha-subunit complex
TRINITY_DN70682_c0_g2_i1	NADH-ubiquinone oxidoreductase 75 kDa subunit, mitochondrial-like	C:mitochondrial respiratory chain complex I; F:NADH dehydrogenase (ubiquinone) activity; F:electron transfer activity; P:ATP synthesis coupled electron transport; C:plasma membrane respiratory chain complex I; F:4 iron, 4 sulfur cluster binding
SOAP_k45_scaffold95986	adenosylhomocysteinase A	F:adenosylhomocysteinase activity; C:cytosol; P:one-carbon metabolic process; P:S-adenosylmethionine cycle
TransAb_k75_S22475	hypothetical protein KP79_PYT24339
Velvet_k35_Velvet_k35_Locus_44_Transcript_855862_Confidence_0.009_Length_4008	villin-1-like isoform X1	P:regulation of actin filament polymerization; F:ion binding; F:actin filament binding
TransAb_k55_S292044	Protein SET	C:nucleus; P:nucleosome assembly; P:neuromast development
Velvet_k45_Velvet_k45_Locus_11927_Transcript_13_Confidence_0.714_Length_6754	flocculation protein FLO11-like isoform X4
Velvet_k45_Velvet_k45_Locus_22024_Transcript_210_Confidence_0.485_Length_2946	cytoplasmic dynein 1 intermediate chain 2-like isoform X13	C:cytoplasmic dynein complex; P:microtubule-based movement
SOAP_k85_C1157400	Tubulin beta-4B chain	P:microtubule cytoskeleton organization; P:mitotic cell cycle; F:GTPase activity; F:structural constituent of cytoskeleton; F:GTP binding; C:cytoplasm; C:microtubule
TRINITY_DN57857_c5_g1_i6	ATP synthase subunit b, mitochondrial-like
TransAb_k35_S401347	14-3-3 protein beta/alpha-1	P:establishment of mitotic spindle orientation; P:cell fate specification; C:nucleus; C:cell cortex; P:protein export from nucleus; P:regulation of mitotic cell cycle; P:determination of adult lifespan; P:embryo development ending in birth or egg hatching; P:polarity specification of anterior/posterior axis; P:zygote asymmetric cell division; P:heat acclimation; F:protein domain specific binding;…
Velvet_k45_Velvet_k45_Locus_6573_Transcript_711_Confidence_0.500_Length_3334	dihydropyrimidinase isoform X4	C:cytoplasm; F:hydrolase activity, acting on carbon-nitrogen (but not peptide) bonds
SOAP_k65_scaffold123541	nascent polypeptide-associated complex subunit alpha-like	C:nascent polypeptide-associated complex; F:hydrolase activity
TransAb_k35_S62842	elongation factor 1-beta	F:translation elongation factor activity; C:eukaryotic translation elongation factor 1 complex; P:translational elongation
SOAP_k55_scaffold94776	Rho GDP-dissociation inhibitor 1
Velvet_k75_Velvet_k75_Locus_1648_Transcript_2331_Confidence_0.537_Length_14414	hemicentin-1-like isoform X23
Velvet_k35_Velvet_k35_Locus_49157_Transcript_16_Confidence_0.821_Length_5822	Carboxypeptidase D	F:carboxypeptidase activity
TRINITY_DN59348_c0_g1_i1	E3 ubiquitin-protein ligase DTX3L	P:cellular process
Velvet_k75_Velvet_k75_Locus_8481_Transcript_36_Confidence_0.643_Length_2316	F-actin-capping protein subunit beta isoform X1	P:cell morphogenesis; P:neural crest cell migration; C:cytoplasm; C:F-actin capping protein complex; P:regulation of lamellipodium assembly; F:actin filament binding; P:barbed-end actin filament capping; P:negative regulation of filopodium assembly; P:muscle cell development
Velvet_k35_Velvet_k35_Locus_8560_Transcript_1819_Confidence_0.562_Length_4592	methylcrotonoyl-CoA carboxylase subunit alpha, mitochondrial-like	F:extracellular ligand-gated ion channel activity; F:ATP binding; C:integral component of membrane; F:ligase activity; P:ion transmembrane transport; F:metal ion binding
SOAP_k45_C3141259	40S ribosomal protein SA-like	P:ribosomal small subunit assembly; F:structural constituent of ribosome; F:laminin receptor activity; C:nucleus; C:plasma membrane; P:translation; P:cell adhesion; C:cytosolic small ribosomal subunit; F:laminin binding
TransAb_k45_S243123	40S ribosomal protein S18	F:structural constituent of ribosome; C:cytosol; C:ribosome; P:translation; F:rRNA binding
Velvet_k35_Velvet_k35_Locus_4506_Transcript_1117_Confidence_0.275_Length_4545	ATP-dependent RNA helicase DHX36-like	F:nucleotide binding; F:hydrolase activity
SOAP_k45_scaffold83042	3'(2'),5'-bisphosphate nucleotidase 1-like	F:3'(2'),5'-bisphosphate nucleotidase activity; P:dephosphorylation; P:phosphatidylinositol phosphate biosynthetic process
TRINITY_DN59598_c5_g1_i1	60S ribosomal protein L35a	F:structural constituent of ribosome; C:ribosome; P:translation
SOAP_k65_scaffold55672	dihydropteridine reductase	F:nucleic acid binding; F:3'-5' exonuclease activity; F:oxidoreductase activity; P:obsolete oxidation-reduction process; P:nucleic acid phosphodiester bond hydrolysis
TRINITY_DN74660_c1_g2_i4	branched-chain-amino-acid aminotransferase, cytosolic-like	C:mitochondrion; P:leucine biosynthetic process; P:valine biosynthetic process; F:L-leucine transaminase activity; F:L-valine transaminase activity; F:L-isoleucine transaminase activity
TRINITY_DN58111_c1_g2_i3	putative gastrointestinal growth factor xP4
TransAb_k85_S61717	serine/threonine-protein phosphatase 2A catalytic subunit beta isoform	F:phosphoprotein phosphatase activity; P:protein dephosphorylation
SOAP_k85_scaffold8740	26S proteasome non-ATPase regulatory subunit 11A-like	F:structural molecule activity; P:ubiquitin-dependent protein catabolic process; C:proteasome regulatory particle, lid subcomplex; P:proteasome assembly
TRINITY_DN51399_c0_g2_i1	40S ribosomal protein S16	P:maturation of SSU-rRNA from tricistronic rRNA transcript (SSU-rRNA, 5.8S rRNA, LSU-rRNA); F:RNA binding; F:structural constituent of ribosome; P:translation; C:cytosolic small ribosomal subunit
Velvet_k45_Velvet_k45_Locus_2362_Transcript_611_Confidence_0.625_Length_5154	cubilin-like isoform X2
SOAP_k85_scaffold21343	succinate dehydrogenase [ubiquinone] flavoprotein subunit, mitochondrial-like	C:mitochondrial inner membrane; P:tricarboxylic acid cycle; F:succinate dehydrogenase (ubiquinone) activity; P:electron transport chain; F:flavin adenine dinucleotide binding
SOAP_k85_scaffold102773	enolase	C:phosphopyruvate hydratase complex; F:magnesium ion binding; F:phosphopyruvate hydratase activity; P:glycolytic process; C:integral component of membrane
TransAb_k35_S784885	apextrin-like protein
TRINITY_DN61094_c2_g1_i1	uncharacterized protein LOC111111285 isoform X1
SOAP_k65_scaffold10985	F-box only protein 36
SOAP_k35_C3532116	cytochrome b-c1 complex subunit 2, mitochondrial	C:mitochondrial inner membrane; C:mitochondrial protein-containing complex
TRINITY_DN82447_c3_g1_i1	Protocadherin Fat 4
SOAP_k75_scaffold60893	ubiquitin carboxyl-terminal hydrolase-like	P:proteolysis; F:cysteine-type peptidase activity; P:cellular process
TRINITY_DN57552_c0_g2_i5	dihydropyrimidinase-like isoform X1	C:cytoplasm; F:hydrolase activity, acting on carbon-nitrogen (but not peptide) bonds
SOAP_k85_C1158110	mitochondrial-processing peptidase subunit beta	F:metalloendopeptidase activity; C:mitochondrial inner membrane; P:protein processing involved in protein targeting to mitochondrion; C:mitochondrial processing peptidase complex; F:metal ion binding
TransAb_k35_R822966	serine/threonine-protein kinase PAK 1-like isoform X3	F:nucleotide binding; F:protein kinase activity; P:phosphorylation
SOAP_k65_scaffold68037	calcineurin subunit B type 1	P:branching involved in blood vessel morphogenesis; P:epithelial to mesenchymal transition; F:phosphoprotein phosphatase activity; F:calcium ion binding; C:calcineurin complex; P:protein dephosphorylation; P:protein import into nucleus; P:heart development; F:phosphatase binding; P:myelination in peripheral nervous system; P:calcineurin-NFAT signaling cascade; C:sarcolemma; P:lung epithelial cell…
Velvet_k55_Velvet_k55_Locus_3525_Transcript_1322_Confidence_0.557_Length_10918	peflin-like	F:calcium ion binding
TRINITY_DN79455_c0_g1_i1	twitchin-like isoform X1	F:protein kinase activity; F:ATP binding; P:protein phosphorylation
TRINITY_DN48483_c0_g1_i1	proteasome subunit beta type-2	F:threonine-type endopeptidase activity; C:nucleus; C:cytoplasm; C:proteasome core complex; P:proteolysis involved in protein catabolic process
Velvet_k35_Velvet_k35_Locus_16801_Transcript_1011_Confidence_0.435_Length_5163	G-protein coupled receptor 158	C:membrane
SOAP_k45_scaffold23761	actin-related protein 2/3 complex subunit 3	C:cytoplasm; C:Arp2/3 protein complex; P:Arp2/3 complex-mediated actin nucleation; F:actin filament binding
SOAP_k65_scaffold89418	60S ribosomal protein L19-like	F:RNA binding; F:structural constituent of ribosome; P:translation; C:cytosolic large ribosomal subunit
SOAP_k85_scaffold46565	Isocitrate dehydrogenase [NADP] cytoplasmic	F:magnesium ion binding; F:isocitrate dehydrogenase (NADP+) activity; C:mitochondrion; C:peroxisome; C:cytosol; P:tricarboxylic acid cycle; P:isocitrate metabolic process; P:NADP metabolic process; F:NAD binding
TransAb_k35_R812958	delta-1-pyrroline-5-carboxylate dehydrogenase, mitochondrial-like	F:1-pyrroline-5-carboxylate dehydrogenase activity; P:proline catabolic process to glutamate; F:oxidoreductase activity, acting on the aldehyde or oxo group of donors, NAD or NADP as acceptor; P:obsolete oxidation-reduction process
Velvet_k55_Velvet_k55_Locus_11965_Transcript_26_Confidence_0.625_Length_2414	retinal dehydrogenase 1-like	F:oxidoreductase activity, acting on the aldehyde or oxo group of donors, NAD or NADP as acceptor; P:obsolete oxidation-reduction process
TRINITY_DN60489_c4_g1_i8	AChain A, DIISOPROPYLFLUOROPHOSPHATASE	F:calcium ion binding; F:diisopropyl-fluorophosphatase activity
TRINITY_DN2971_c0_g1_i1	rootletin-like isoform X8
TRINITY_DN83724_c0_g1_i1	protocadherin Fat 4
TransAb_k35_J790447	uncharacterized oxidoreductase At1g06690, chloroplastic-like	F:oxidoreductase activity; P:obsolete oxidation-reduction process
TransAb_k45_R486987	protein singed-like	C:cytoplasm; C:cytoskeleton; P:actin filament organization; F:protein-macromolecule adaptor activity; F:actin filament binding
SOAP_k35_C3489592	collagen alpha-1(XI) chain isoform X1
Velvet_k45_Velvet_k45_Locus_61067_Transcript_11_Confidence_1.000_Length_945	60S ribosomal protein L23a	P:ribosomal large subunit assembly; F:structural constituent of ribosome; P:translation; C:cytosolic large ribosomal subunit
SOAP_k85_C1158746	Trifunctional enzyme subunit beta, mitochondrial	F:acyltransferase activity, transferring groups other than amino-acyl groups
SOAP_k75_C1624775	Prefoldin subunit 2	P:protein folding; C:prefoldin complex; C:intracellular membrane-bounded organelle; C:obsolete cytoplasmic part; F:unfolded protein binding
TRINITY_DN57604_c1_g2_i2	apextrin-like protein	C:membrane
Velvet_k35_Velvet_k35_Locus_12871_Transcript_35_Confidence_0.750_Length_1392	Enoyl-CoA hydratase, mitochondrial	F:enoyl-CoA hydratase activity; C:mitochondrion; P:fatty acid beta-oxidation
TRINITY_DN78949_c6_g3_i1	glutathione reductase, mitochondrial-like	F:glutathione-disulfide reductase (NADPH) activity; C:cytoplasm; P:glutathione metabolic process; F:electron transfer activity; P:electron transport chain; P:cell redox homeostasis; F:flavin adenine dinucleotide binding; F:NADP binding; P:cellular oxidant detoxification
SOAP_k35_C3449294	putative universal stress protein SAS1637
Velvet_k75_Velvet_k75_Locus_5261_Transcript_14_Confidence_0.700_Length_3754	MAM and LDL-receptor class A domain-containing protein 1-like	P:metabolic process; F:hydrolase activity; F:catalytic activity, acting on a protein
SOAP_k65_C2290255	fatty acid-binding protein-like
Velvet_k45_Velvet_k45_Locus_4578_Transcript_2126_Confidence_0.394_Length_4481	pyruvate kinase PKM-like isoform X4	F:magnesium ion binding; F:pyruvate kinase activity; P:glycolytic process; F:kinase activity; F:potassium ion binding
TRINITY_DN69912_c2_g4_i1	myosin heavy chain	F:cytoskeletal motor activity; F:calmodulin binding; F:ATP binding; C:myofibril; C:myosin filament; F:actin filament binding
TRINITY_DN56192_c0_g1_i1	aspartate aminotransferase, mitochondrial-like	F:L-aspartate:2-oxoglutarate aminotransferase activity; P:cellular amino acid metabolic process; P:biosynthetic process; F:pyridoxal phosphate binding
TRINITY_DN65308_c0_g1_i3	probable methylmalonate-semialdehyde dehydrogenase [acylating], mitochondrial	F:methylmalonate-semialdehyde dehydrogenase (acylating) activity; C:mitochondrion; P:thymine catabolic process; P:valine catabolic process; F:malonate-semialdehyde dehydrogenase (acetylating) activity; P:obsolete oxidation-reduction process
Velvet_k45_Velvet_k45_Locus_2550_Transcript_1120_Confidence_0.372_Length_3148	heterogeneous nuclear ribonucleoprotein L-like isoform X4	F:RNA binding
TRINITY_DN70412_c0_g1_i3	alpha-aminoadipic semialdehyde dehydrogenase-like	F:oxidoreductase activity, acting on the aldehyde or oxo group of donors, NAD or NADP as acceptor; P:obsolete oxidation-reduction process
Velvet_k45_Velvet_k45_Locus_177050_Transcript_11_Confidence_1.000_Length_1079	tripartite motif-containing protein 5-like
Velvet_k35_Velvet_k35_Locus_13746_Transcript_1822_Confidence_0.300_Length_2947	heat shock 70 kDa protein 12A-like
TRINITY_DN77720_c5_g2_i1	hypothetical protein AM593_03349, partial
Velvet_k55_Velvet_k55_Locus_123087_Transcript_12_Confidence_0.889_Length_9501	helicase with zinc finger domain 2-like isoform X3
Velvet_k45_Velvet_k45_Locus_42032_Transcript_12_Confidence_0.833_Length_1600	hypothetical protein AM593_01443, partial
TRINITY_DN79269_c1_g2_i5	microtubule-associated protein futsch isoform X1	P:signal transduction; C:integral component of membrane; F:kinase activity; C:nucleotide-activated protein kinase complex; P:regulation of protein kinase activity
SOAP_k45_C3032322	Calmodulin	C:spindle pole; P:regulation of heart rate; F:calcium ion binding; P:detection of calcium ion; C:centrosome; C:spindle microtubule; C:plasma membrane; P:G protein-coupled receptor signaling pathway; F:adenylate cyclase binding; P:positive regulation of peptidyl-threonine phosphorylation; P:negative regulation of peptidyl-threonine phosphorylation; F:adenylate cyclase activator activity; P:regulat…
TRINITY_DN46868_c0_g1_i1	Cyclic GMP-AMP synthase
TRINITY_DN75900_c1_g1_i3	methylmalonyl-CoA epimerase, mitochondrial-like isoform X1	F:methylmalonyl-CoA epimerase activity; P:L-methylmalonyl-CoA metabolic process
TRINITY_DN72057_c0_g1_i3	von Willebrand factor D and EGF domain-containing protein-like
SOAP_k55_scaffold150473	---NA---
Velvet_k35_Velvet_k35_Locus_50623_Transcript_36_Confidence_0.533_Length_2312	tripartite motif-containing protein 45
SOAP_k35_C3221353	FK506-binding protein 2	P:protein peptidyl-prolyl isomerization; F:peptidyl-prolyl cis-trans isomerase activity
TRINITY_DN81488_c1_g1_i2	pol-like protein
TRINITY_DN179935_c0_g1_i1	Ribosomal protein S6 kinase beta-1	F:protein serine/threonine kinase activity; F:ATP binding; P:protein phosphorylation
TRINITY_DN58791_c5_g1_i6	neuralized pats1	P:metabolic process; F:transferase activity
SOAP_k75_scaffold34913	pyruvate dehydrogenase E1 component subunit beta, mitochondrial-like	F:pyruvate dehydrogenase (acetyl-transferring) activity; P:acetyl-CoA biosynthetic process from pyruvate; P:pigmentation; P:obsolete oxidation-reduction process
Velvet_k35_Velvet_k35_Locus_29838_Transcript_34_Confidence_0.609_Length_2369	heat shock 70 kDa protein 12A-like
SOAP_k45_scaffold65217	Fumarate hydratase class I, aerobic	F:fumarate hydratase activity; P:generation of precursor metabolites and energy; C:integral component of membrane
SOAP_k75_scaffold56805	dynein intermediate chain 3, ciliary-like isoform X1
Velvet_k65_Velvet_k65_Locus_72100_Transcript_11_Confidence_1.000_Length_494	intraflagellar transport protein 20 homolog	C:Golgi apparatus; C:centrosome; C:intraciliary transport particle B; C:motile cilium; P:intraciliary transport; P:centrosome localization; P:protein localization to cilium
TransAb_k45_S433612	Chloride intracellular channel exc-4
Velvet_k85_Velvet_k85_Locus_673_Transcript_410_Confidence_0.519_Length_3319	serine/threonine-protein phosphatase alpha-2 isoform	C:protein phosphatase type 1 complex; F:protein serine/threonine phosphatase activity; C:nucleus; P:protein dephosphorylation; F:metal ion binding; C:PTW/PP1 phosphatase complex
SOAP_k65_C2217758	tubulin-specific chaperone A	C:cytoplasm; C:microtubule; P:tubulin complex assembly; P:post-chaperonin tubulin folding pathway; P:brain development; F:beta-tubulin binding
Velvet_k35_Velvet_k35_Locus_413_Transcript_1616_Confidence_0.411_Length_3978	heterogeneous nuclear ribonucleoprotein U-like protein 1
SOAP_k75_scaffold66695	T9SS type A sorting domain-containing protein
TRINITY_DN60279_c0_g1_i1	EOG090X0BSC	F:triose-phosphate isomerase activity; P:gluconeogenesis; P:glycolytic process
Velvet_k45_Velvet_k45_Locus_9482_Transcript_78_Confidence_0.375_Length_1332	very low-density lipoprotein receptor-like
Velvet_k35_Velvet_k35_Locus_50853_Transcript_16_Confidence_0.650_Length_1116	neuronal acetylcholine receptor subunit alpha-2 isoform X1	F:transmembrane signaling receptor activity; F:extracellular ligand-gated ion channel activity; C:integral component of membrane; P:ion transmembrane transport; C:cell periphery
Velvet_k75_Velvet_k75_Locus_2877_Transcript_79_Confidence_0.472_Length_1985	uncharacterized protein LOC111122972
SOAP_k45_scaffold941	urease subunit alpha-like	F:urease activity; F:nickel cation binding; P:urea catabolic process
Velvet_k45_Velvet_k45_Locus_45028_Transcript_11_Confidence_1.000_Length_637	calmodulin	C:central plaque of spindle pole body; P:calcium-mediated signaling; F:metal ion binding; P:spindle pole body organization
SOAP_k65_scaffold125860	transcription factor BTF3 homolog 4-like	C:cytosol; C:nascent polypeptide-associated complex; C:polysomal ribosome
Velvet_k35_Velvet_k35_Locus_5119_Transcript_12_Confidence_0.667_Length_2305	leucine-rich repeat-containing protein 74A
SOAP_k85_scaffold39634	sulfite oxidase-like	F:transmembrane signaling receptor activity; F:extracellular ligand-gated ion channel activity; C:integral component of membrane; F:oxidoreductase activity; F:heme binding; F:molybdenum ion binding; P:ion transmembrane transport; P:nitrate assimilation; F:molybdopterin cofactor binding; P:obsolete oxidation-reduction process
SOAP_k45_scaffold109189	26S protease regulatory subunit 8	C:proteasome complex; F:ATP binding; C:cytoplasm; P:proteolysis; F:peptidase activity; P:protein catabolic process
Velvet_k55_Velvet_k55_Locus_29055_Transcript_12_Confidence_0.727_Length_2966	phosphoenolpyruvate carboxykinase [GTP]-like	F:phosphoenolpyruvate carboxykinase (GTP) activity; F:GTP binding; C:mitochondrion; C:cytosol; P:gluconeogenesis; F:kinase activity; P:phosphorylation; P:propionate catabolic process; F:manganese ion binding; P:response to lipid; P:response to starvation; P:glycerol biosynthetic process from pyruvate; P:cellular response to glucose stimulus
Velvet_k85_Velvet_k85_Locus_5920_Transcript_714_Confidence_0.526_Length_4435	serine/threonine-protein kinase 26-like isoform X4
Velvet_k45_Velvet_k45_Locus_31616_Transcript_110_Confidence_0.390_Length_1810	endonuclease domain-containing 1 protein-like
SOAP_k65_C2427975	cytochrome b-c1 complex subunit Rieske, mitochondrial-like	C:mitochondrial respiratory chain complex III; P:mitochondrial electron transport, ubiquinol to cytochrome c; F:ubiquinol-cytochrome-c reductase activity; F:2 iron, 2 sulfur cluster binding
Velvet_k45_Velvet_k45_Locus_24373_Transcript_3741_Confidence_0.235_Length_3130	PREDICTED: uncharacterized protein LOC105345013 isoform X4
Velvet_k55_Velvet_k55_Locus_28295_Transcript_27_Confidence_0.667_Length_2314	PREDICTED: uncharacterized protein LOC106012102
SOAP_k65_scaffold86955	drebrin-like protein
Velvet_k35_Velvet_k35_Locus_8012_Transcript_13_Confidence_0.800_Length_710	small nuclear ribonucleoprotein Sm D2	P:spliceosomal snRNP assembly; C:U5 snRNP; C:U1 snRNP; C:U2 snRNP; C:U4/U6 x U5 tri-snRNP complex; C:catalytic step 2 spliceosome
TRINITY_DN76349_c1_g2_i3	WD repeat-containing protein 5-like
TRINITY_DN105931_c0_g1_i1	collagen alpha-3(VI) chain
TRINITY_DN78239_c1_g1_i7	catalase	F:catalase activity; P:response to oxidative stress; F:heme binding; P:hydrogen peroxide catabolic process; F:metal ion binding; P:obsolete oxidation-reduction process; P:cellular oxidant detoxification
TransAb_k45_R468757	2-amino-3-carboxymuconate-6-semialdehyde decarboxylase	F:hydrolase activity; F:carboxy-lyase activity
TransAb_k35_R814816	kynurenine--oxoglutarate transaminase 3-like isoform X2	P:biosynthetic process; F:pyridoxal phosphate binding; F:kynurenine aminotransferase activity; P:L-kynurenine metabolic process
Velvet_k35_Velvet_k35_Locus_51275_Transcript_12_Confidence_0.889_Length_2342	Mitochondrial import receptor subunit TOM70	C:membrane
TRINITY_DN56894_c1_g1_i3	peptidyl-prolyl cis-trans isomerase B	P:protein peptidyl-prolyl isomerization; F:peptidyl-prolyl cis-trans isomerase activity; F:collagen binding; C:endoplasmic reticulum lumen; F:cyclosporin A binding; C:protein-containing complex; P:protein refolding; C:melanosome; F:unfolded protein binding; P:chaperone-mediated protein folding; P:negative regulation of collagen fibril organization
TRINITY_DN70802_c1_g2_i2	coiled-coil domain-containing protein 173-like
Velvet_k45_Velvet_k45_Locus_14189_Transcript_4147_Confidence_0.286_Length_8859	poly [ADP-ribose] polymerase 14-like isoform X1
Velvet_k55_Velvet_k55_Locus_661_Transcript_3340_Confidence_0.123_Length_3468	septin-2-like isoform X1	F:GTP binding; P:cell division
Velvet_k35_Velvet_k35_Locus_20514_Transcript_1415_Confidence_0.310_Length_3999	ornithine aminotransferase, mitochondrial	F:ornithine-oxo-acid transaminase activity; C:mitochondrial matrix; P:ornithine metabolic process; P:arginine catabolic process to proline via ornithine; P:arginine catabolic process to glutamate; F:pyridoxal phosphate binding; P:L-proline biosynthetic process
Velvet_k35_Velvet_k35_Locus_23017_Transcript_1112_Confidence_0.478_Length_4339	puromycin-sensitive aminopeptidase-like	F:aminopeptidase activity; P:proteolysis; F:metallopeptidase activity; F:zinc ion binding
TRINITY_DN82419_c5_g1_i2	vasodilator-stimulated phosphoprotein-like	C:obsolete cell; P:actin polymerization or depolymerization; P:intracellular transport
Velvet_k35_Velvet_k35_Locus_7374_Transcript_49_Confidence_0.732_Length_3707	acylamino-acid-releasing enzyme-like
SOAP_k65_C2342585	40S ribosomal protein S5	P:ribosomal small subunit assembly; F:mRNA binding; F:structural constituent of ribosome; P:translation; P:regulation of translational fidelity; F:rRNA binding; C:cytosolic small ribosomal subunit
TRINITY_DN59582_c5_g1_i2	40S ribosomal protein S12-like	F:structural constituent of ribosome; P:translation; C:cytosolic small ribosomal subunit
TRINITY_DN67518_c3_g4_i1	MAGUK p55 subfamily member 6-like	C:membrane
Velvet_k65_Velvet_k65_Locus_1976_Transcript_14_Confidence_0.727_Length_2283	omega-amidase NIT2	P:nitrogen compound metabolic process
Velvet_k85_Velvet_k85_Locus_37032_Transcript_1922_Confidence_0.635_Length_8807	Chitin synthase 8	F:binding
TRINITY_DN193713_c0_g1_i1	succinate dehydrogenase [ubiquinone] flavoprotein subunit, mitochondrial	C:mitochondrial inner membrane; P:tricarboxylic acid cycle; F:succinate dehydrogenase (ubiquinone) activity; P:electron transport chain; F:flavin adenine dinucleotide binding
Velvet_k45_Velvet_k45_Locus_3478_Transcript_5562_Confidence_0.202_Length_7085	poly [ADP-ribose] polymerase 4	F:glycosyltransferase activity
TRINITY_DN61660_c0_g1_i2	short-chain collagen C4-like
Velvet_k75_Velvet_k75_Locus_2215_Transcript_2325_Confidence_0.537_Length_4872	MAM and LDL-receptor class A domain-containing protein 1-like	F:hydrolase activity
TRINITY_DN76726_c0_g2_i1	Interferon-induced protein 44-like	F:GTP binding
Velvet_k35_Velvet_k35_Locus_11298_Transcript_1819_Confidence_0.233_Length_2003	Peroxidase-like protein
Velvet_k55_Velvet_k55_Locus_9401_Transcript_24_Confidence_0.462_Length_3362	ras-like GTP-binding protein Rho1 isoform X2	F:GTPase activity; F:GTP binding; C:plasma membrane; C:cell cortex; P:Rho protein signal transduction; P:regulation of cell shape; F:protein kinase binding; P:regulation of cell migration; P:establishment or maintenance of actin cytoskeleton polarity; C:cell division site; P:regulation of actin cytoskeleton organization; C:intracellular membrane-bounded organelle; P:actin filament bundle assembly
Velvet_k35_Velvet_k35_Locus_31318_Transcript_26_Confidence_0.500_Length_1021	perlucin-like protein
Velvet_k75_Velvet_k75_Locus_17803_Transcript_34_Confidence_0.286_Length_3568	Vacuolar protein 8	P:signal transduction
SOAP_k75_C1733554	succinate dehydrogenase [ubiquinone] iron-sulfur subunit, mitochondrial-like	C:mitochondrial inner membrane; P:tricarboxylic acid cycle; F:succinate dehydrogenase (ubiquinone) activity; F:electron transfer activity; P:respiratory electron transport chain; F:metal ion binding; F:2 iron, 2 sulfur cluster binding; F:3 iron, 4 sulfur cluster binding; F:4 iron, 4 sulfur cluster binding
TRINITY_DN72186_c3_g1_i2	Annexin A7	F:calcium ion binding; F:calcium-dependent phospholipid binding; P:negative regulation of coagulation
SOAP_k65_scaffold132310	histone H1	C:nucleosome; F:DNA binding; C:nucleus; P:nucleosome assembly
Velvet_k45_Velvet_k45_Locus_2405_Transcript_2634_Confidence_0.362_Length_15197	cytoplasmic dynein 1 heavy chain 1-like	F:microtubule motor activity; F:ATP binding; P:microtubule-based movement; C:dynein complex
Velvet_k35_Velvet_k35_Locus_8283_Transcript_38_Confidence_0.500_Length_3903	far upstream element-binding protein 1-like isoform X3	F:nucleic acid binding
Velvet_k35_Velvet_k35_Locus_43664_Transcript_2126_Confidence_0.444_Length_3250	heat shock 70 kDa protein 12A-like
Velvet_k65_Velvet_k65_Locus_10086_Transcript_35_Confidence_0.667_Length_1381	uncharacterized protein LOC111125454
Velvet_k35_Velvet_k35_Locus_135516_Transcript_33_Confidence_0.875_Length_2841	Cyclic GMP-AMP synthase
TransAb_k45_S100799	uncharacterized protein LOC111126524
Velvet_k65_Velvet_k65_Locus_147417_Transcript_11_Confidence_1.000_Length_1389	elongation factor 1-alpha	F:translation elongation factor activity; F:GTPase activity; F:GTP binding; C:cytoplasm; P:translational elongation; F:nucleotidyltransferase activity
SOAP_k35_C3514972	betaine--homocysteine S-methyltransferase 1-like	F:zinc ion binding; P:methionine biosynthetic process; P:methylation; F:betaine-homocysteine S-methyltransferase activity
SOAP_k65_C2217088	hemicentin-1-like isoform X19
Velvet_k35_Velvet_k35_Locus_164810_Transcript_11_Confidence_1.000_Length_2648	ankyrin repeat protein
TRINITY_DN76429_c1_g1_i1	bifunctional polynucleotide phosphatase/kinase	F:catalytic activity; P:phosphate-containing compound metabolic process; P:response to stress; P:regulation of cellular metabolic process; P:regulation of nitrogen compound metabolic process; P:regulation of macromolecule metabolic process; P:regulation of primary metabolic process
SOAP_k45_scaffold124727	3-oxoacyl-[acyl-carrier-protein] reductase FabG-like
TransAb_k35_S337504	balbiani ring protein 3-like
Velvet_k35_Velvet_k35_Locus_1582_Transcript_312_Confidence_0.241_Length_4372	Glutamate dehydrogenase 1, mitochondrial	F:nucleotide binding; P:cellular amino acid metabolic process; F:oxidoreductase activity, acting on the CH-NH2 group of donors, NAD or NADP as acceptor; P:obsolete oxidation-reduction process
SOAP_k45_C3170335	medium-chain specific acyl-CoA dehydrogenase, mitochondrial-like	C:mitochondrion; P:fatty acid beta-oxidation; F:flavin adenine dinucleotide binding; F:medium-chain-acyl-CoA dehydrogenase activity
Velvet_k55_Velvet_k55_Locus_23_Transcript_2324_Confidence_0.324_Length_6062	nuclear receptor coactivator 5-like isoform X1	F:nucleic acid binding
Velvet_k75_Velvet_k75_Locus_75818_Transcript_23_Confidence_0.750_Length_3026	---NA---
SOAP_k85_scaffold95841	prolyl aminopeptidase	F:aminopeptidase activity; C:cytoplasm; P:proteolysis
SOAP_k35_C3524648	actin	F:ATP binding; C:cytoplasm; C:actin cytoskeleton
TRINITY_DN68744_c1_g3_i2	acetyl-CoA acetyltransferase, mitochondrial	F:acetyl-CoA C-acetyltransferase activity; C:mitochondrial matrix; P:acetyl-CoA biosynthetic process; P:isoleucine catabolic process; P:fatty acid beta-oxidation; P:response to hormone; P:coenzyme A biosynthetic process; F:enzyme binding; P:response to starvation; P:acetyl-CoA catabolic process; F:metal ion binding; F:obsolete coenzyme binding; P:protein homooligomerization; P:adipose tissue deve…
Velvet_k55_Velvet_k55_Locus_4721_Transcript_813_Confidence_0.462_Length_2037	SH3 domain-binding protein 2 isoform X2
Velvet_k35_Velvet_k35_Locus_6614_Transcript_210_Confidence_0.364_Length_3113	Myelin expression factor 2	F:nucleic acid binding
Velvet_k35_Velvet_k35_Locus_33832_Transcript_15_Confidence_0.150_Length_1111	Pyrroline-5-carboxylate reductase 2	F:pyrroline-5-carboxylate reductase activity; P:obsolete oxidation-reduction process; P:L-proline biosynthetic process
Velvet_k75_Velvet_k75_Locus_17862_Transcript_1018_Confidence_0.458_Length_8693	A-kinase anchor protein 13-like isoform X1
SOAP_k55_C3189299	Tripartite motif-containing protein 56
TRINITY_DN33450_c0_g1_i1	hypothetical protein BOW52_08340
SOAP_k85_C937634	40S ribosomal protein S19-like	F:structural constituent of ribosome; C:ribosome; P:translation
Velvet_k45_Velvet_k45_Locus_16827_Transcript_12_Confidence_0.667_Length_560	60S ribosomal protein L32	F:structural constituent of ribosome; P:translation; C:cytosolic large ribosomal subunit
SOAP_k65_C2409973	3-hydroxyanthranilate 3,4-dioxygenase-like	F:3-hydroxyanthranilate 3,4-dioxygenase activity; C:cytoplasm; P:tryptophan catabolic process; F:ferrous iron binding; P:quinolinate biosynthetic process; P:'de novo' NAD biosynthetic process from tryptophan; P:anthranilate metabolic process; P:obsolete oxidation-reduction process
SOAP_k55_C2938657	perlucin-like protein	C:membrane
SOAP_k35_C3493612	ubiquitin domain-containing protein UBFD1-like isoform X2
SOAP_k35_C3404739	60S ribosomal protein L21	F:structural constituent of ribosome; C:ribosome; P:translation
TransAb_k65_S196179	UDP-glucose 4-epimerase	F:UDP-glucose 4-epimerase activity; C:cytosol; P:galactose catabolic process via UDP-galactose
Velvet_k35_Velvet_k35_Locus_7289_Transcript_910_Confidence_0.326_Length_3641	glutamine--fructose-6-phosphate aminotransferase [isomerizing] 2-like isoform X1	F:glutamine-fructose-6-phosphate transaminase (isomerizing) activity; F:carbohydrate derivative binding; P:carbohydrate derivative biosynthetic process
TransAb_k55_R323937	Myotrophin
Velvet_k65_Velvet_k65_Locus_20864_Transcript_1014_Confidence_0.596_Length_3849	Actin-related protein 3	F:ATP binding; C:Arp2/3 protein complex; P:Arp2/3 complex-mediated actin nucleation
TRINITY_DN67190_c2_g1_i11	carbonic anhydrase 1-like
Velvet_k35_Velvet_k35_Locus_33068_Transcript_44_Confidence_0.571_Length_2147	translationally-controlled tumor protein
Velvet_k35_Velvet_k35_Locus_28740_Transcript_27_Confidence_0.333_Length_800	transgelin-3-like isoform X2
Velvet_k65_Velvet_k65_Locus_6438_Transcript_2227_Confidence_0.364_Length_6473	adenylate kinase 9-like isoform X1	F:ATP binding; P:nucleobase-containing compound metabolic process; P:phosphorylation; F:nucleobase-containing compound kinase activity
SOAP_k65_C2452645	26S protease regulatory subunit 7	F:ATP binding; C:cytosol; P:ubiquitin-dependent protein catabolic process; F:peptidase activity; C:proteasome regulatory particle, base subcomplex; F:TBP-class protein binding; F:proteasome-activating activity; C:cytoplasmic ribonucleoprotein granule; P:positive regulation of RNA polymerase II transcription preinitiation complex assembly; P:positive regulation of proteasomal protein catabolic pro…
TransAb_k85_S71533	40S ribosomal protein S24	F:structural constituent of ribosome; C:ribosome; P:translation
SOAP_k55_scaffold23884	Translocon-associated protein subunit beta	C:membrane; F:transferase activity
SOAP_k45_scaffold53369	60S ribosomal protein L18a	F:structural constituent of ribosome; P:translation; C:cytosolic large ribosomal subunit
TransAb_k35_R818849	protein OSCP1-like
SOAP_k55_C2977371	NADH dehydrogenase [ubiquinone] 1 beta subcomplex subunit 10
Velvet_k55_Velvet_k55_Locus_20068_Transcript_47_Confidence_0.667_Length_3416	caspase 3/7-2	F:cysteine-type endopeptidase activity; P:proteolysis
TRINITY_DN69307_c3_g1_i8	glycogenin-1-like isoform X1	F:transferase activity
Velvet_k45_Velvet_k45_Locus_44_Transcript_4893475_Confidence_1.000_Length_670	thioredoxin domain-containing protein 12-like
TransAb_k45_S287127	Muscle-specific protein 20
TRINITY_DN74165_c1_g3_i1	ribosomal protein S6	F:structural constituent of ribosome; C:ribosome; P:translation
Velvet_k45_Velvet_k45_Locus_3213_Transcript_1010_Confidence_0.642_Length_9643	STE20-like serine/threonine-protein kinase isoform X2	F:protein serine/threonine kinase activity; F:ATP binding; P:protein phosphorylation
SOAP_k75_C1546095	ubiquitin-60S ribosomal protein L40	P:cytoplasmic translation; F:structural constituent of ribosome; C:nucleus; P:ubiquitin-dependent protein catabolic process; P:protein ubiquitination; C:cytosolic large ribosomal subunit; C:cytosolic small ribosomal subunit; F:protein tag; F:ubiquitin protein ligase binding
TransAb_k65_S28743	importin subunit beta-1-like isoform X1	C:obsolete cell; P:protein import into nucleus; C:integral component of membrane; F:small GTPase binding
Velvet_k85_Velvet_k85_Locus_1580_Transcript_36_Confidence_0.625_Length_1756	methyl-CpG-binding domain protein 2-like isoform X1	F:methyl-CpG binding; C:NuRD complex
SOAP_k75_C1418900	Sjoegren syndrome nuclear autoantigen 1
TRINITY_DN79110_c1_g1_i1	major vault protein-like
TransAb_k85_S64005	---NA---
Velvet_k35_Velvet_k35_Locus_33218_Transcript_410_Confidence_0.278_Length_813	uncharacterized protein LOC111123531
SOAP_k35_scaffold64467	glycine dehydrogenase (decarboxylating), mitochondrial	F:glycine dehydrogenase (decarboxylating) activity; C:mitochondrion; P:glycine catabolic process; F:lyase activity; P:obsolete oxidation-reduction process
Velvet_k75_Velvet_k75_Locus_25095_Transcript_110_Confidence_0.594_Length_4295	uncharacterized protein LOC110467415 isoform X2	F:DNA-binding transcription factor activity; F:catalytic activity; P:regulation of transcription, DNA-templated; P:nucleoside metabolic process
TRINITY_DN73941_c0_g1_i1	glucose-6-phosphate 1-dehydrogenase	F:glucose-6-phosphate dehydrogenase activity; F:glucose binding; C:cytosol; P:glucose metabolic process; P:cholesterol biosynthetic process; P:glutathione metabolic process; P:pentose-phosphate shunt, oxidative branch; C:cytoplasmic side of plasma membrane; P:negative regulation of protein glutathionylation; P:pentose biosynthetic process; P:cellular response to oxidative stress; F:protein homodi…
TransAb_k35_S172656	60S ribosomal protein L39	F:structural constituent of ribosome; P:translation; C:cytosolic large ribosomal subunit
Velvet_k35_Velvet_k35_Locus_13041_Transcript_410_Confidence_0.349_Length_2873	mitogen-activated protein kinase kinase kinase 7-like isoform X1	P:obsolete activation of MAPKK activity; F:magnesium ion binding; F:MAP kinase kinase kinase activity; F:ATP binding
Velvet_k65_Velvet_k65_Locus_4739_Transcript_69_Confidence_0.536_Length_7822	collagen alpha-3(VI) chain-like isoform X11
SOAP_k35_scaffold77085	Universal stress protein
TransAb_k45_S414735	40S ribosomal protein S23	P:cytoplasmic translation; F:structural constituent of ribosome; C:rough endoplasmic reticulum; C:cytosolic small ribosomal subunit; C:polysomal ribosome
TRINITY_DN63400_c0_g1_i5	probable ATP-dependent RNA helicase DDX43	F:RNA binding; F:helicase activity; F:ATP binding; F:zinc ion binding
Velvet_k75_Velvet_k75_Locus_3069_Transcript_2728_Confidence_0.107_Length_4100	neural cell adhesion molecule 1 isoform X6
TRINITY_DN68432_c4_g4_i1	protocadherin Fat 4
TRINITY_DN78327_c2_g1_i1	Serine/arginine-rich splicing factor 2	P:mitotic cell cycle; P:regulation of alternative mRNA splicing, via spliceosome; F:protein kinase C binding; C:spliceosomal complex; C:cytosol; C:nuclear speck; P:response to vitamin E; C:interchromatin granule; F:pre-mRNA binding; P:mRNA cis splicing, via spliceosome
Velvet_k65_Velvet_k65_Locus_20279_Transcript_312_Confidence_0.689_Length_7065	E3 ubiquitin-protein ligase RBBP6-like
TransAb_k35_R800985	N-terminal EF-hand calcium-binding protein 1-like
TRINITY_DN68376_c0_g1_i1	Sepiapterin reductase	P:metabolic process; F:oxidoreductase activity, acting on the CH-OH group of donors, NAD or NADP as acceptor
Velvet_k35_Velvet_k35_Locus_22567_Transcript_410_Confidence_0.121_Length_2457	glycylpeptide N-tetradecanoyltransferase 2-like	F:glycylpeptide N-tetradecanoyltransferase activity; P:N-terminal protein myristoylation
Velvet_k65_Velvet_k65_Locus_1440_Transcript_910_Confidence_0.393_Length_7443	Heterogeneous nuclear ribonucleoprotein U-like protein 1	C:cytoplasm; P:translational initiation
TransAb_k45_S95286	probable NADH dehydrogenase [ubiquinone] 1 alpha subcomplex subunit 12	C:mitochondrion; C:membrane; F:oxidoreductase activity; P:obsolete oxidation-reduction process
SOAP_k45_C3045444	60S ribosomal protein L28 isoform X1	F:structural constituent of ribosome; C:ribosome; P:translation
TRINITY_DN80630_c3_g1_i2	acyl-CoA dehydrogenase family member 10-like	F:oxidoreductase activity, acting on the CH-CH group of donors; F:hydrolase activity; F:flavin adenine dinucleotide binding; P:obsolete oxidation-reduction process
SOAP_k55_scaffold126351	small nuclear ribonucleoprotein-associated protein B'-like	F:RNA binding; C:nucleus; C:integral component of membrane
Velvet_k75_Velvet_k75_Locus_23246_Transcript_110_Confidence_0.481_Length_3085	lamin Dm0-like
TransAb_k35_R863002	Rho GDP-dissociation inhibitor 1	F:Rho GDP-dissociation inhibitor activity; C:cytoplasm; P:regulation of catalytic activity
TRINITY_DN52847_c7_g1_i1	NADH dehydrogenase [ubiquinone] 1 beta subcomplex subunit 9
SOAP_k45_scaffold37908	epididymal secretory protein E1	P:cholesterol transport
TransAb_k55_S8097	protein phosphatase 1B-like isoform X3	F:magnesium ion binding; F:protein serine/threonine phosphatase activity; C:cytoskeleton; P:protein dephosphorylation; F:manganese ion binding
TRINITY_DN78030_c0_g4_i2	lysosomal protective protein-like	F:carboxypeptidase activity
SOAP_k55_C3118933	protein lin-7 homolog C	P:exocytosis; P:neurotransmitter secretion; P:protein transport; C:basolateral plasma membrane; P:maintenance of epithelial cell apical/basal polarity; F:L27 domain binding; C:MPP7-DLG1-LIN7 complex; C:presynapse
TRINITY_DN71396_c0_g1_i1	ribosomal protein L26 isoform 1	F:structural constituent of ribosome; C:nucleoplasm; C:nucleolus; P:rRNA processing; P:DNA damage response, signal transduction by p53 class mediator resulting in cell cycle arrest; C:large ribosomal subunit; C:cytosolic ribosome; P:ribosomal large subunit biogenesis; P:positive regulation of translation; F:mRNA 5'-UTR binding; P:cellular response to gamma radiation; P:positive regulation of DNA …
Velvet_k35_Velvet_k35_Locus_5842_Transcript_1013_Confidence_0.545_Length_3508	E3 ubiquitin-protein ligase MIB2	F:transferase activity
Velvet_k35_Velvet_k35_Locus_15469_Transcript_1414_Confidence_0.583_Length_4261	E3 ubiquitin-protein ligase MIB2
SOAP_k75_C1735392	probable deferrochelatase/peroxidase YfeX	F:binding
Velvet_k55_Velvet_k55_Locus_763_Transcript_1016_Confidence_0.680_Length_2014	tumor necrosis factor ligand superfamily member 10-like
TRINITY_DN51490_c1_g1_i5	17-beta-hydroxysteroid dehydrogenase 14
SOAP_k75_C1676494	ATP synthase-coupling factor 6, mitochondrial
SOAP_k85_C842251	cytochrome c oxidase subunit 6C
SOAP_k85_C915797	60S ribosomal protein L27a-like	F:structural constituent of ribosome; P:translation; C:cytosolic large ribosomal subunit
TRINITY_DN65121_c2_g1_i2	enhancer of rudimentary homolog	P:pyrimidine nucleotide biosynthetic process; P:cell cycle; P:positive regulation of Notch signaling pathway
SOAP_k85_scaffold15424	calcium/calmodulin-dependent protein kinase type II delta chain-like isoform X15	F:calmodulin-dependent protein kinase activity; F:calmodulin binding; F:ATP binding; P:protein phosphorylation
Velvet_k35_Velvet_k35_Locus_789_Transcript_510_Confidence_0.093_Length_1031	mitochondrial fission factor-like
SOAP_k85_scaffold31445	N(G),N(G)-dimethylarginine dimethylaminohydrolase 1-like isoform X1	F:hydrolase activity
Velvet_k35_Velvet_k35_Locus_36462_Transcript_25_Confidence_0.545_Length_782	embryonic polyadenylate-binding protein B-like isoform X2
SOAP_k75_scaffold48496	uncharacterized protein LOC110443098
Velvet_k45_Velvet_k45_Locus_5686_Transcript_413_Confidence_0.389_Length_3917	septin-11-like isoform X1	F:GTP binding
TRINITY_DN80990_c1_g2_i1	CD109 antigen-like isoform X4
Velvet_k35_Velvet_k35_Locus_1914_Transcript_172172_Confidence_0.162_Length_4637	sushi, von Willebrand factor type A, EGF and pentraxin domain-containing protein 1-like
TRINITY_DN76878_c3_g1_i2	ribosomal protein S6 kinase alpha-3	F:magnesium ion binding; F:protein serine/threonine kinase activity; F:ATP binding; P:protein phosphorylation; P:intracellular signal transduction
TransAb_k75_S117461	TAR DNA-binding protein 43-like	F:DNA binding; F:RNA binding
TRINITY_DN73606_c1_g1_i1	actin-related protein 2	F:ATP binding; C:nucleus; C:Arp2/3 protein complex; C:actin cortical patch; P:Arp2/3 complex-mediated actin nucleation; C:site of double-strand break; C:cell projection; P:positive regulation of transcription by RNA polymerase II; F:actin filament binding; P:positive regulation of double-strand break repair via homologous recombination; P:regulation of double-strand break repair via nonhomologous…
TRINITY_DN58959_c6_g1_i15	uncharacterized protein LOC110440231
TransAb_k55_R339126	catenin alpha-2-like isoform X4	P:cell adhesion; F:cadherin binding; F:actin filament binding
Velvet_k35_Velvet_k35_Locus_1151_Transcript_5860_Confidence_0.329_Length_15814	E3 ubiquitin-protein ligase rnf213-alpha-like isoform X1
Velvet_k55_Velvet_k55_Locus_42990_Transcript_17_Confidence_0.444_Length_1277	ADP-ribose pyrophosphatase, mitochondrial	F:hydrolase activity
SOAP_k45_scaffold41532	osteoclast-stimulating factor 1-like
TRINITY_DN76103_c1_g1_i1	RNA-binding protein Nova-1 isoform X7	P:mRNA splicing, via spliceosome; F:RNA binding
TRINITY_DN72815_c1_g1_i1	cellular retinoic acid-binding protein 1-like	F:binding; P:regulation of biological process
TRINITY_DN77328_c1_g1_i8	dual serine/threonine and tyrosine protein kinase-like
TransAb_k55_S172839	40S ribosomal protein S17	P:nuclear-transcribed mRNA catabolic process, nonsense-mediated decay; F:structural constituent of ribosome; P:rRNA processing; P:translation; P:SRP-dependent cotranslational protein targeting to membrane; P:viral transcription; C:cytosolic small ribosomal subunit; P:erythrocyte homeostasis; P:ribosomal small subunit biogenesis
TRINITY_DN72880_c0_g1_i1	6-phosphogluconate dehydrogenase, decarboxylating-like	F:phosphogluconate dehydrogenase (decarboxylating) activity; P:pentose-phosphate shunt; P:D-gluconate metabolic process; F:NADP binding
TRINITY_DN65875_c1_g1_i3	NAD-dependent protein deacetylase sirtuin-2-like isoform X2	F:NAD-dependent histone deacetylase activity; F:metal ion binding; F:NAD+ binding
TransAb_k35_R781976	sulfotransferase family cytosolic 1B member 1-like
SOAP_k35_scaffold22408	arsenite methyltransferase-like isoform X4	F:transferase activity
SOAP_k85_scaffold38944	GMP reductase 2 isoform X1	F:GMP reductase activity; P:purine nucleobase metabolic process; P:purine nucleotide metabolic process; F:metal ion binding; P:obsolete oxidation-reduction process; C:GMP reductase complex
SOAP_k55_C3175875	ADP,ATP carrier protein 3, mitochondrial-like	F:ATP:ADP antiporter activity; C:mitochondrial inner membrane; P:ADP transport; P:ATP transport; C:integral component of membrane; P:transmembrane transport
Velvet_k45_Velvet_k45_Locus_3559_Transcript_1422_Confidence_0.636_Length_16550	E3 ubiquitin-protein ligase UBR4-like isoform X4	F:zinc ion binding
Velvet_k35_Velvet_k35_Locus_6247_Transcript_110_Confidence_0.711_Length_13782	Zinc finger protein 26
TRINITY_DN58142_c1_g1_i2	Adenosine deaminase	F:deaminase activity
Velvet_k85_Velvet_k85_Locus_20686_Transcript_22_Confidence_0.667_Length_2317	protein DEK-like
Velvet_k55_Velvet_k55_Locus_7510_Transcript_12_Confidence_0.667_Length_831	Collagen alpha-3(VI) chain
Velvet_k35_Velvet_k35_Locus_202034_Transcript_11_Confidence_1.000_Length_1240	diacylglycerol kinase zeta-like isoform X2
SOAP_k55_C2254751	---NA---
SOAP_k55_C3112283	hemicentin-1-like isoform X26
TRINITY_DN152463_c0_g1_i1	dynein light chain 1, axonemal	P:outer dynein arm assembly; F:alpha-tubulin binding; F:dynein heavy chain binding
Velvet_k35_Velvet_k35_Locus_25220_Transcript_13_Confidence_0.714_Length_4071	NAD(P) transhydrogenase, mitochondrial	F:NAD(P)+ transhydrogenase activity; C:integral component of membrane; P:obsolete oxidation-reduction process; P:proton transmembrane transport
TransAb_k45_S57213	SDR family oxidoreductase
TRINITY_DN73770_c2_g1_i1	Centromere protein F
TransAb_k75_R166125	aspartate aminotransferase, cytoplasmic-like	F:L-aspartate:2-oxoglutarate aminotransferase activity; C:cytosol; P:aspartate biosynthetic process; F:pyridoxal phosphate binding
Velvet_k55_Velvet_k55_Locus_303_Transcript_107108_Confidence_0.343_Length_16380	sacsin-like
Velvet_k35_Velvet_k35_Locus_20135_Transcript_16_Confidence_0.571_Length_3088	xaa-Pro aminopeptidase 1	C:cytoplasm; P:proteolysis; F:metal ion binding; F:metalloaminopeptidase activity
Velvet_k35_Velvet_k35_Locus_2950_Transcript_810_Confidence_0.500_Length_1847	carbonyl reductase [NADPH] 1-like	F:oxidoreductase activity; P:obsolete oxidation-reduction process
Velvet_k35_Velvet_k35_Locus_134_Transcript_169170_Confidence_0.018_Length_3148	kinesin-like protein klp-3 isoform X1	F:ATP binding; C:microtubule; P:microtubule-based movement; F:microtubule binding; F:minus-end-directed microtubule motor activity
SOAP_k65_scaffold110072	calcyphosin-like protein
SOAP_k65_scaffold87942	Calponin transgelin
TRINITY_DN14329_c0_g1_i1	collagen alpha-1(XII) chain-like
SOAP_k75_C1635445	---NA---
Velvet_k55_Velvet_k55_Locus_3793_Transcript_59_Confidence_0.694_Length_6389	hemicentin-2-like isoform X4	C:membrane
TRINITY_DN60690_c1_g2_i2	Calmodulin	F:calcium ion binding; C:centrosome; C:centriole; C:cell cortex; P:protein phosphorylation; P:centriole replication; P:sensory perception of sound; P:sensory perception of smell; F:protein C-terminus binding; P:embryo development ending in birth or egg hatching; C:rhabdomere; P:metarhodopsin inactivation; P:regulation of light-activated channel activity; P:adaptation of rhodopsin mediated signali…
Velvet_k65_Velvet_k65_Locus_893_Transcript_1015_Confidence_0.630_Length_8550	GRIP and coiled-coil domain-containing protein 2-like	F:binding; C:cytoplasm; P:intracellular transport
TRINITY_DN57326_c0_g1_i15	putative C1q domain containing protein MgC1q80
Velvet_k45_Velvet_k45_Locus_8681_Transcript_55_Confidence_0.733_Length_5252	pleckstrin homology-like domain family B member 2 isoform X13
Velvet_k35_Velvet_k35_Locus_8589_Transcript_14_Confidence_0.667_Length_2853	bifunctional 3'-phosphoadenosine 5'-phosphosulfate synthase-like isoform X2	P:sulfate assimilation; F:adenylylsulfate kinase activity; F:sulfate adenylyltransferase (ATP) activity; F:ATP binding; P:phosphorylation
TransAb_k45_S190758	enkurin	C:acrosomal vesicle; F:calmodulin binding
Velvet_k35_Velvet_k35_Locus_24846_Transcript_910_Confidence_0.327_Length_6419	coronin-1C-like isoform X1	P:phagolysosome assembly; P:actin filament organization; P:leukocyte chemotaxis; F:actin filament binding
Velvet_k35_Velvet_k35_Locus_7196_Transcript_27_Confidence_0.647_Length_4557	coiled-coil domain-containing protein 87-like isoform X3
Velvet_k75_Velvet_k75_Locus_13540_Transcript_2427_Confidence_0.382_Length_6918	epidermal growth factor receptor kinase substrate 8-like isoform X1
TRINITY_DN52567_c2_g1_i2	Tetratricopeptide repeat protein 38
Velvet_k65_Velvet_k65_Locus_17664_Transcript_1417_Confidence_0.511_Length_2833	trichohyalin-like isoform X1
Velvet_k35_Velvet_k35_Locus_12181_Transcript_13_Confidence_0.667_Length_2409	radial spoke head protein 4 homolog A-like	C:radial spoke; P:cilium assembly; P:cilium movement involved in cell motility
Velvet_k75_Velvet_k75_Locus_2172_Transcript_815_Confidence_0.519_Length_7574	trichohyalin-like isoform X15
Velvet_k45_Velvet_k45_Locus_52_Transcript_938943_Confidence_0.010_Length_2870	actin-related protein 5-like	C:obsolete intracellular part; P:chromosome organization
Velvet_k35_Velvet_k35_Locus_2922_Transcript_5460_Confidence_0.157_Length_7285	poly [ADP-ribose] polymerase 4-like isoform X1	F:glycosyltransferase activity
SOAP_k35_scaffold85967	---NA---
TransAb_k35_S173404	protein disulfide-isomerase A5-like
TRINITY_DN47876_c0_g1_i2	developmentally-regulated vdg3
Velvet_k65_Velvet_k65_Locus_29553_Transcript_11_Confidence_1.000_Length_529	protein FAM183B-like	C:ciliary base
Velvet_k75_Velvet_k75_Locus_5127_Transcript_35_Confidence_0.692_Length_7843	Microtubule-associated protein futsch
Velvet_k55_Velvet_k55_Locus_10159_Transcript_1523_Confidence_0.404_Length_3474	Na(+)/H(+) exchange regulatory cofactor NHE-RF1
SOAP_k35_C3547348	Selenium-binding protein 1-A	F:selenium binding
Velvet_k35_Velvet_k35_Locus_13896_Transcript_16_Confidence_0.500_Length_3259	target of rapamycin complex 2 subunit MAPKAP1 isoform X1	P:cellular process; C:obsolete intracellular part
SOAP_k65_C2393103	Kyphoscoliosis peptidase
TRINITY_DN66574_c0_g1_i1	3-ketoacyl-CoA thiolase, mitochondrial	F:acyltransferase activity, transferring groups other than amino-acyl groups
TRINITY_DN73751_c4_g1_i1	low-density lipoprotein receptor-related protein 6
TRINITY_DN73276_c1_g1_i5	Protein LIGHT-DEPENDENT SHORT HYPOCOTYLS 6
TRINITY_DN74717_c0_g1_i5	carcinoembryonic antigen-related cell adhesion molecule 1-like isoform X3
TransAb_k35_R839687	radial spoke head 1 homolog
TRINITY_DN61512_c0_g1_i1	tubulin beta-1 chain	F:GTPase activity; F:structural constituent of cytoskeleton; F:GTP binding; C:cytoplasm; C:microtubule; P:cytoskeleton organization; P:microtubule-based process
TRINITY_DN72755_c1_g1_i11	DAZ-associated protein 1-like isoform X3	F:mRNA 3'-UTR binding; C:nucleoplasm; P:spermatogenesis; F:poly(U) RNA binding; F:poly(G) binding; P:positive regulation of mRNA splicing, via spliceosome; C:ribonucleoprotein complex
TRINITY_DN57360_c4_g1_i6	drebrin-like protein B isoform X3	P:receptor-mediated endocytosis; P:synapse assembly; P:neuron projection morphogenesis; F:actin filament binding; P:ruffle assembly
SOAP_k85_scaffold47268	2-amino-3-ketobutyrate coenzyme A ligase, mitochondrial	P:threonine catabolic process; F:glycine C-acetyltransferase activity; P:biosynthetic process; F:ligase activity; F:pyridoxal phosphate binding
SOAP_k35_scaffold4911	mRNA export factor-like	P:transcription-dependent tethering of RNA polymerase II gene DNA at nuclear periphery; F:RNA binding; C:nuclear pore; P:mRNA export from nucleus; P:protein phosphorylation; F:myosin heavy chain kinase activity; F:ubiquitin binding
TRINITY_DN55814_c0_g1_i7	glutathione S-transferase omega-1-like	F:transferase activity
TRINITY_DN26213_c0_g1_i1	beta-tubulin	P:microtubule cytoskeleton organization; P:mitotic cell cycle; F:GTPase activity; F:structural constituent of cytoskeleton; F:GTP binding; C:cytoplasm; C:microtubule
TRINITY_DN71955_c0_g1_i5	myosin-2 essential light chain-like	F:calcium ion binding; F:2-alkenal reductase [NAD(P)+] activity; P:obsolete oxidation-reduction process
TransAb_k35_S719063	Insoluble matrix shell protein 1
Velvet_k55_Velvet_k55_Locus_65589_Transcript_12_Confidence_0.800_Length_849	---NA---
SOAP_k55_C2875511	AChain A, ankyrin repeats
Velvet_k35_Velvet_k35_Locus_94105_Transcript_710_Confidence_0.600_Length_3050	hypothetical protein AM593_03349, partial
TransAb_k35_J777852	---NA---
Velvet_k35_Velvet_k35_Locus_24324_Transcript_56_Confidence_0.562_Length_4442	twitchin-like isoform X1
TransAb_k45_S516894	epidermal differentiation-specific protein-like
TRINITY_DN78335_c2_g1_i1	Retrovirus-related Pol polyprotein from transposon 412	F:nucleic acid binding; P:nitrogen compound metabolic process; P:macromolecule metabolic process; P:primary metabolic process
TransAb_k35_S855997	epidermal differentiation-specific protein-like
SOAP_k45_scaffold4824	glucose-6-phosphate isomerase	F:glucose-6-phosphate isomerase activity; C:cytoplasm; P:gluconeogenesis; P:glycolytic process
TransAb_k55_R332231	carbonyl reductase [NADPH] 1-like	F:oxidoreductase activity; P:obsolete oxidation-reduction process
TRINITY_DN56468_c4_g1_i1	epidermal differentiation-specific protein-like
TransAb_k75_S139528	hydrolase
SOAP_k35_scaffold78407	von Willebrand factor D and EGF domain-containing protein-like
TRINITY_DN56587_c4_g1_i17	sushi, von Willebrand factor type A, EGF and pentraxin domain-containing protein 1
TRINITY_DN70009_c0_g1_i2	telomere repeats-binding bouquet formation protein 1 isoform X2
Velvet_k55_Velvet_k55_Locus_15224_Transcript_811_Confidence_0.389_Length_1368	carbonic anhydrase	C:membrane
Velvet_k45_Velvet_k45_Locus_1889_Transcript_45_Confidence_0.636_Length_6134	Lecithin retinol acyltransferase
TransAb_k45_R446200	hypothetical protein AM593_08260, partial
Velvet_k65_Velvet_k65_Locus_49396_Transcript_23_Confidence_0.375_Length_1264	E3 ubiquitin/ISG15 ligase TRIM25-like
Velvet_k75_Velvet_k75_Locus_91980_Transcript_11_Confidence_1.000_Length_636	calmodulin-like protein 3	F:calcium ion binding
SOAP_k65_scaffold105596	UPF0587 protein C1orf123 homolog
TRINITY_DN117535_c0_g1_i1	histone H2AZ	C:nucleosome; F:DNA binding; C:nucleus; C:TRAPP complex; F:protein heterodimerization activity; P:Golgi vesicle transport
TRINITY_DN46198_c0_g1_i1	A disintegrin and metalloproteinase with thrombospondin motifs adt-2-like
Velvet_k55_Velvet_k55_Locus_48382_Transcript_34_Confidence_0.316_Length_1899	ankyrin repeat protein
SOAP_k35_C3541510	calnexin	F:binding; C:membrane
SOAP_k75_C1707908	FAD-binding domain-containing protein	F:catalytic activity
SOAP_k35_C3381548	histone H2AZ	C:chromatin; C:nucleosome; F:DNA binding; P:chromatin organization; F:protein heterodimerization activity
Velvet_k55_Velvet_k55_Locus_3795_Transcript_1924_Confidence_0.405_Length_3284	Heat shock 70 kDa protein 12B	C:integral component of membrane
TRINITY_DN51759_c3_g4_i2	actin, adductor muscle	P:mitotic cytokinesis; F:ATP binding; C:cytoplasm; C:actin cytoskeleton
TransAb_k35_S880497	hypothetical protein AM593_00390, partial
TRINITY_DN65328_c0_g2_i11	predicted protein
Velvet_k65_Velvet_k65_Locus_11587_Transcript_1518_Confidence_0.443_Length_8636	dual serine/threonine and tyrosine protein kinase-like
SOAP_k55_C2227185	---NA---
TRINITY_DN14329_c1_g1_i1	collagen alpha-1(XII) chain-like
SOAP_k35_C3272607	small nuclear ribonucleoprotein sm d3	P:spliceosomal snRNP assembly; C:spliceosomal complex
TRINITY_DN75984_c2_g1_i5	Tryptophan--tRNA ligase, cytoplasmic	F:tryptophan-tRNA ligase activity; F:ATP binding; P:tryptophanyl-tRNA aminoacylation
TRINITY_DN82342_c5_g1_i3	hypothetical protein AM593_03328, partial
Velvet_k75_Velvet_k75_Locus_15376_Transcript_44_Confidence_0.571_Length_5664	ras GTPase-activating-like protein IQGAP1 isoform X1	P:signal transduction; P:regulation of GTPase activity
Velvet_k35_Velvet_k35_Locus_29190_Transcript_45_Confidence_0.500_Length_1676	Collagen alpha-5(VI) chain	C:collagen trimer
Velvet_k45_Velvet_k45_Locus_9906_Transcript_1013_Confidence_0.288_Length_1887	oxidoreductase YajO
Velvet_k55_Velvet_k55_Locus_68571_Transcript_3241_Confidence_0.377_Length_10414	serine/threonine-protein phosphatase 6 regulatory ankyrin repeat subunit B-like
TRINITY_DN76061_c0_g1_i2	Heat shock 70 kDa protein 12A
TransAb_k45_S133933	thioredoxin	C:obsolete cell; P:glycerol ether metabolic process; F:protein-disulfide reductase activity; P:cell redox homeostasis; P:obsolete oxidation-reduction process
Velvet_k35_Velvet_k35_Locus_41743_Transcript_15_Confidence_0.600_Length_699	Fatty acid-binding -like protein 6
Velvet_k35_Velvet_k35_Locus_1320_Transcript_1418_Confidence_0.207_Length_1786	heat shock 70 kDa protein 12A-like
Velvet_k55_Velvet_k55_Locus_17695_Transcript_12_Confidence_0.750_Length_3470	serine/threonine-protein phosphatase 6 regulatory ankyrin repeat subunit B-like
TRINITY_DN64978_c2_g1_i7	proprotein convertase subtilisin/kexin type 5-like
Velvet_k35_Velvet_k35_Locus_353_Transcript_237242_Confidence_0.022_Length_4923	fibulin-1-like isoform X2	F:binding; C:extracellular region; P:double-strand break repair; P:cellular component organization
Velvet_k45_Velvet_k45_Locus_22323_Transcript_34_Confidence_0.625_Length_787	ATP synthase-coupling factor 6, mitochondrial	C:mitochondrial inner membrane; P:ion transport
Velvet_k55_Velvet_k55_Locus_18064_Transcript_28_Confidence_0.600_Length_1516	alpha-N-acetylgalactosaminidase-like	F:hydrolase activity, hydrolyzing O-glycosyl compounds; P:carbohydrate metabolic process
SOAP_k35_C3362422	NADH dehydrogenase [ubiquinone] 1 alpha subcomplex subunit 13	C:membrane
Velvet_k75_Velvet_k75_Locus_5984_Transcript_2126_Confidence_0.361_Length_5935	enolase-phosphatase E1 isoform X11
Velvet_k55_Velvet_k55_Locus_15452_Transcript_12_Confidence_0.750_Length_2188	intraflagellar transport protein 74 homolog	C:integral component of membrane; C:intraciliary transport particle B; C:motile cilium; P:intraciliary transport; F:beta-tubulin binding; P:cilium assembly
Velvet_k65_Velvet_k65_Locus_29172_Transcript_1010_Confidence_0.304_Length_1340	L-xylulose reductase	F:carbonyl reductase (NADPH) activity; P:xylulose metabolic process; P:glucose metabolic process; F:L-xylulose reductase (NADP+) activity; P:obsolete oxidation-reduction process
TRINITY_DN63370_c3_g1_i2	ferrochelatase, mitochondrial	F:ferrochelatase activity; P:heme biosynthetic process
Velvet_k65_Velvet_k65_Locus_8146_Transcript_1623_Confidence_0.305_Length_4459	LIM and SH3 domain protein F42H10.3 isoform X13
Velvet_k85_Velvet_k85_Locus_17312_Transcript_57_Confidence_0.400_Length_2096	PREDICTED: uncharacterized protein LOC105347472 isoform X2
TransAb_k35_R810914	cilia- and flagella-associated protein 58-like isoform X1
Velvet_k85_Velvet_k85_Locus_8578_Transcript_58_Confidence_0.421_Length_4324	uncharacterized protein LOC114515836
Velvet_k85_Velvet_k85_Locus_35993_Transcript_44_Confidence_0.800_Length_5615	choline/ethanolamine kinase-like isoform X1
TRINITY_DN72098_c0_g1_i1	uridine 5'-monophosphate synthase-like	F:orotate phosphoribosyltransferase activity; F:orotidine-5'-phosphate decarboxylase activity; P:'de novo' pyrimidine nucleobase biosynthetic process; P:nucleoside metabolic process; P:'de novo' UMP biosynthetic process
TransAb_k35_S5944	Propionyl-CoA carboxylase beta chain, mitochondrial	F:ligase activity
TRINITY_DN48696_c0_g1_i1	phage related minor tail protein
SOAP_k75_scaffold27297	ParA family protein
SOAP_k35_C3261563	ATPase inhibitor, putative	C:mitochondrion; P:heme biosynthetic process; P:negative regulation of ATP-dependent activity; F:ATPase inhibitor activity; F:ATPase binding
Velvet_k35_Velvet_k35_Locus_5552_Transcript_3942_Confidence_0.154_Length_4899	baculoviral IAP repeat-containing protein 7
Velvet_k35_Velvet_k35_Locus_49463_Transcript_35_Confidence_0.308_Length_1044	heavy metal-binding protein HIP-like
SOAP_k65_scaffold106662	small nuclear ribonucleoprotein E	P:spliceosomal snRNP assembly; F:RNA binding; C:U5 snRNP; C:U1 snRNP; C:U2 snRNP; C:U4 snRNP; C:cytosol; C:methylosome; C:pICln-Sm protein complex; C:SMN-Sm protein complex; C:U4/U6 x U5 tri-snRNP complex; C:U2-type precatalytic spliceosome; C:U2-type catalytic step 2 spliceosome
SOAP_k35_C3464568	vitelline membrane outer layer protein 1-like
TransAb_k45_R452234	CD209 antigen-like protein C
TransAb_k45_R445861	Thiamine biosynthesis multifunctional protein ThiED
TRINITY_DN50753_c2_g1_i1	alpha-crystallin A chain-like
Velvet_k35_Velvet_k35_Locus_23694_Transcript_66_Confidence_0.583_Length_3110	hemocyte protein-glutamine gamma-glutamyltransferase-like isoform X1
SOAP_k35_C3543490	Endoplasmic reticulum interferon stimulator	P:regulation of biological process
TransAb_k65_R239686	cleavage and polyadenylation specificity factor subunit 5	F:mRNA binding; C:mRNA cleavage factor complex; P:mRNA polyadenylation; F:hydrolase activity
Velvet_k65_Velvet_k65_Locus_45187_Transcript_13_Confidence_0.286_Length_1928	alpha-1,3-mannosyl-glycoprotein 4-beta-N-acetylglucosaminyltransferase C-like
TRINITY_DN70287_c1_g1_i1	2'-5'-oligoadenylate synthase 1A-like	P:immune system process; F:RNA binding; F:transferase activity; P:response to stimulus
TRINITY_DN70081_c3_g1_i5	S-methyl-5'-thioadenosine phosphorylase	C:nucleus; C:cytoplasm; P:purine ribonucleoside salvage; F:S-methyl-5-thioadenosine phosphorylase activity; P:L-methionine salvage from methylthioadenosine
Velvet_k35_Velvet_k35_Locus_2119_Transcript_1624_Confidence_0.269_Length_2288	uncharacterized protein LOC111122972
Velvet_k45_Velvet_k45_Locus_16794_Transcript_3536_Confidence_0.394_Length_3875	UDP-N-acetylhexosamine pyrophosphorylase isoform X1	P:signal transduction; F:uridylyltransferase activity
Velvet_k45_Velvet_k45_Locus_38710_Transcript_12_Confidence_0.667_Length_787	NADH dehydrogenase [ubiquinone] 1 alpha subcomplex subunit 7	C:mitochondrial inner membrane; P:ATP synthesis coupled electron transport; C:respirasome; C:mitochondrial protein-containing complex
Velvet_k35_Velvet_k35_Locus_1054_Transcript_28_Confidence_0.682_Length_5958	endophilin-B1-like isoform X2	C:cytoplasm
Velvet_k45_Velvet_k45_Locus_39601_Transcript_23_Confidence_0.600_Length_1345	nucleoredoxin-like
TransAb_k55_R317837	histone H3.3	P:rDNA heterochromatin assembly; C:chromosome, telomeric region; C:nucleosome; F:RNA polymerase II cis-regulatory region sequence-specific DNA binding; F:RNA polymerase II core promoter sequence-specific DNA binding; P:osteoblast differentiation; C:Barr body; C:nucleoplasm; P:DNA replication-independent chromatin assembly; P:nucleus organization; P:male meiotic nuclear division; P:spermatid devel…
Velvet_k55_Velvet_k55_Locus_3951_Transcript_4958_Confidence_0.420_Length_10535	chitin synthase	F:binding; F:glycosyltransferase activity
Velvet_k35_Velvet_k35_Locus_16675_Transcript_12_Confidence_0.750_Length_5890	hillarin isoform X1
SOAP_k55_scaffold143959	KH domain-containing, RNA-binding, signal transduction-associated protein 2-like isoform X2	F:RNA binding; C:nucleoplasm; F:protein domain specific binding; F:identical protein binding; P:regulation of mRNA splicing, via spliceosome; P:protein complex oligomerization
TRINITY_DN57396_c3_g2_i4	calmodulin-like protein 3	P:cellular process; F:metal ion binding
SOAP_k65_C2409191	---NA---
Velvet_k65_Velvet_k65_Locus_17740_Transcript_1221_Confidence_0.297_Length_5404	integrin alpha-2-like isoform X1
TransAb_k35_S277331	perlucin-like protein
SOAP_k35_C3245015	histone H3	C:nucleosome; C:nucleus; P:chromatin organization; C:integral component of membrane; F:nucleosomal DNA binding; F:protein heterodimerization activity
Velvet_k85_Velvet_k85_Locus_107618_Transcript_11_Confidence_1.000_Length_504	Myosin alkali light chain 1	F:calcium ion binding
TRINITY_DN62223_c1_g1_i1	Apolipoprotein L3
TRINITY_DN149651_c0_g1_i1	MAM and LDL-receptor class A domain-containing protein 2-like	F:peptidase activity
TRINITY_DN85643_c0_g1_i1	malate dehydrogenase, mitochondrial	P:carbohydrate metabolic process; P:tricarboxylic acid cycle; P:malate metabolic process; F:L-malate dehydrogenase activity
TransAb_k35_S625092	alpha-aspartyl dipeptidase	F:peptidase activity
Velvet_k35_Velvet_k35_Locus_156223_Transcript_18_Confidence_0.400_Length_2716	Heat shock 70 kDa protein 12B	C:membrane
Velvet_k45_Velvet_k45_Locus_89319_Transcript_1213_Confidence_0.383_Length_4826	Poly [ADP-ribose] polymerase 14	F:glycosyltransferase activity
SOAP_k35_C3361900	tubulin alpha-4A chain	F:GTPase activity; F:structural constituent of cytoskeleton; F:GTP binding; C:cytoplasm; C:microtubule; P:cytoskeleton organization; P:microtubule-based process
TransAb_k55_S40076	PREDICTED: uncharacterized protein LOC105330279
TRINITY_DN141729_c0_g1_i1	dynein beta chain, ciliary-like	F:microtubule motor activity; F:ATP binding; C:cytoplasm; C:microtubule; P:microtubule-based movement; P:cell projection organization; C:dynein complex; C:motile cilium
