# Supplementary material for: Multi-omics reveals largely distinct transcript- and protein-level responses to the environment in an intertidal mussel
Source: J Exp Biol. 2023 Nov 21;226(22):jeb245962. doi: 10.1242/jeb.245962 (PMC10690110; doi:10.1242/jeb.245962)
Supplement: Table S4. Contigs in WGCNA transcript and protein modules that are significantly correlated with catalase enzyme activity at the transcript (TR2 and TR9) or protein level (PR6), with anti-peroxyl radical capacity at the RNA transcript (TR1 and TR4) or protein level (PR5 and PR8), and with anti-hydro [file jexbio-226-245962-TableS4.xlsx]

## Sheet: TR2
ContigID	moduleType	moduleColor	GeneName	GOName(s)	GeneSignificance_CatalasevTranscriptExpression	pvalue_GS.CatalasevTranscriptExpression	ModuleMembership_Blue_Transcript	pvalue_MMBlue_Transcript
Velvet_k55_Velvet_k55_Locus_4064_Transcript_1820_Confidence_0.459_Length_3436	transcript	blue	PREDICTED: uncharacterized protein LOC105326232 isoform X16		0.595885	6.26968e-05	0.850064	7.55983e-12
Velvet_k65_Velvet_k65_Locus_81_Transcript_1718_Confidence_0.571_Length_9687	transcript	blue	rootletin-like isoform X2	P:centrosome cycle; C:ciliary rootlet	0.548327	0.000301707	0.879157	1.80744e-13
Velvet_k85_Velvet_k85_Locus_3246_Transcript_311_Confidence_0.483_Length_3157	transcript	blue	mitochondria-eating protein-like isoform X1	C:mitochondrial outer membrane; P:mitochondrial protein catabolic process	0.532798	0.000479663	0.863709	1.46028e-12
Velvet_k75_Velvet_k75_Locus_838_Transcript_1522_Confidence_0.500_Length_5282	transcript	blue	EF-hand calcium-binding domain-containing protein 6-like	F:calcium ion binding	0.531495	0.000498196	0.869352	7.02009e-13
TRINITY_DN74380_c0_g1_i5	transcript	blue	peptidyl-prolyl cis-trans isomerase-like 6	P:protein peptidyl-prolyl isomerization; F:peptidyl-prolyl cis-trans isomerase activity; F:cyclosporin A binding; P:protein refolding; F:unfolded protein binding	0.530966	0.000505889	0.950826	2.00359e-20
Velvet_k75_Velvet_k75_Locus_3103_Transcript_58_Confidence_0.579_Length_2048	transcript	blue	UPF0602 protein C4orf47 homolog isoform X1		0.519809	0.000695122	0.890589	3.17738e-14
Velvet_k35_Velvet_k35_Locus_13654_Transcript_17_Confidence_0.667_Length_14953	transcript	blue	dynein heavy chain 5, axonemal-like	F:microtubule motor activity; F:ATP binding; P:microtubule-based movement; C:dynein complex	0.518373	0.000723575	0.874883	3.31119e-13
Velvet_k45_Velvet_k45_Locus_4384_Transcript_17_Confidence_0.538_Length_3192	transcript	blue	uncharacterized protein LOC110448810 isoform X2		0.517729	0.000736668	0.915676	3.19219e-16
TRINITY_DN80461_c0_g1_i2	transcript	blue	Kyphoscoliosis peptidase		0.503312	0.00109062	0.780484	4.65291e-09
Velvet_k35_Velvet_k35_Locus_6450_Transcript_514_Confidence_0.427_Length_16942	transcript	blue	dynein gamma chain, flagellar outer arm-like	F:microtubule motor activity; F:ATP binding; P:microtubule-based movement; C:dynein complex	0.498268	0.0012461	0.878342	2.03202e-13
Velvet_k65_Velvet_k65_Locus_1987_Transcript_5562_Confidence_0.422_Length_7330	transcript	blue	adenylate kinase isoenzyme 5 isoform X1	P:cellular process	0.497647	0.00126652	0.896201	1.25958e-14
TransAb_k75_R165386	transcript	blue	zinc finger SWIM domain-containing protein 6-like		0.49487	0.0013616	0.939871	7.5369e-19
TRINITY_DN61619_c0_g3_i10	transcript	blue	protein Flattop homolog	C:ciliary basal body; P:cilium organization	0.491436	0.00148784	0.94342	2.52144e-19
Velvet_k75_Velvet_k75_Locus_47192_Transcript_22_Confidence_0.750_Length_2050	transcript	blue	RIB43A-like with coiled-coils protein 2		0.490942	0.0015068	0.942063	3.86394e-19
Velvet_k65_Velvet_k65_Locus_9978_Transcript_25_Confidence_0.538_Length_2502	transcript	blue	tektin-3-like isoform X1		0.486618	0.00168231	0.921337	9.26707e-17
TransAb_k65_S143911	transcript	blue	ADAM family mig-17		0.484289	0.00178415	0.846728	1.1025e-11
TransAb_k35_R816822	transcript	blue	calcyphosin-like protein isoform X1	F:calcium ion binding	0.484025	0.001796	0.888935	4.13357e-14
Velvet_k35_Velvet_k35_Locus_6703_Transcript_36_Confidence_0.545_Length_14483	transcript	blue	dynein heavy chain 10, axonemal-like isoform X1	F:microtubule motor activity; F:ATP binding; P:microtubule-based movement; C:dynein complex	0.483296	0.00182917	0.935392	2.74085e-18
Velvet_k45_Velvet_k45_Locus_11764_Transcript_310_Confidence_0.702_Length_5316	transcript	blue	transient receptor potential cation channel subfamily V member 1 isoform X1	P:transport	0.482797	0.00185217	0.901982	4.5883e-15
SOAP_k65_scaffold130078	transcript	blue	PREDICTED: uncharacterized protein LOC105334161 isoform X4		0.482344	0.00187325	0.883688	9.27321e-14
Velvet_k35_Velvet_k35_Locus_8821_Transcript_1010_Confidence_0.542_Length_5897	transcript	blue	forkhead-associated domain-containing protein 1-like isoform X1		0.481421	0.00191691	0.898677	8.23462e-15
Velvet_k35_Velvet_k35_Locus_5329_Transcript_1011_Confidence_0.608_Length_14078	transcript	blue	dynein beta chain, ciliary-like	F:microtubule motor activity; F:ATP binding; C:cytoplasm; C:microtubule; P:microtubule-based movement; P:cell projection organization; C:dynein complex; C:motile cilium	0.475015	0.00224539	0.905582	2.36922e-15
TRINITY_DN71238_c1_g2_i4	transcript	blue	probable E3 ubiquitin-protein ligase MID2		0.472612	0.00238079	0.786696	2.89672e-09
SOAP_k75_C1752126	transcript	blue	uncharacterized protein LOC110460860	F:calcium ion binding	0.468044	0.00265802	0.934857	3.17737e-18
Velvet_k55_Velvet_k55_Locus_20018_Transcript_11_Confidence_1.000_Length_2922	transcript	blue	spermatogenesis-associated protein 48-like		0.466455	0.00276084	0.967296	1.21688e-23
TransAb_k35_S237749	transcript	blue	protein ATP6V1FNB-like		0.4645	0.00289217	0.926828	2.54737e-17
Velvet_k35_Velvet_k35_Locus_9213_Transcript_57_Confidence_0.562_Length_3499	transcript	blue	coiled-coil domain-containing protein 81-like		0.464023	0.00292501	0.951655	1.47319e-20
Velvet_k35_Velvet_k35_Locus_5908_Transcript_310_Confidence_0.593_Length_4809	transcript	blue	Armadillo repeat-containing protein 4		0.462101	0.00306073	0.920552	1.10613e-16
Velvet_k45_Velvet_k45_Locus_4045_Transcript_1415_Confidence_0.068_Length_2824	transcript	blue	protein TBATA-like isoform X3		0.46188	0.00307673	0.941484	4.62094e-19
Velvet_k35_Velvet_k35_Locus_1078_Transcript_1010_Confidence_0.595_Length_7635	transcript	blue	uncharacterized protein LOC110464961 isoform X4		0.460039	0.00321246	0.871582	5.20711e-13
SOAP_k55_scaffold143270	transcript	blue	cilia- and flagella-associated protein 20	C:nucleus; C:centriole; C:microtubule; C:integral component of membrane; P:protein polyglutamylation; C:motile cilium; C:ciliary basal body; P:cilium assembly; P:regulation of cilium beat frequency involved in ciliary motility; P:positive regulation of cell motility; P:positive regulation of feeding behavior	0.458964	0.00329408	0.918491	1.74513e-16
Velvet_k65_Velvet_k65_Locus_6487_Transcript_1524_Confidence_0.448_Length_3935	transcript	blue	uncharacterized protein LOC111133666 isoform X24		0.458872	0.00330123	0.829878	6.52919e-11
Velvet_k75_Velvet_k75_Locus_27180_Transcript_12_Confidence_0.750_Length_1070	transcript	blue	cilia- and flagella-associated protein 77-like		0.447749	0.00426017	0.921479	8.97258e-17
SOAP_k65_scaffold119323	transcript	blue	cilia- and flagella-associated protein 161-like	C:membrane	0.445521	0.00447897	0.829934	6.49289e-11
Velvet_k65_Velvet_k65_Locus_20864_Transcript_1014_Confidence_0.596_Length_3849	transcript	blue	Actin-related protein 3	F:ATP binding; C:Arp2/3 protein complex; P:Arp2/3 complex-mediated actin nucleation	0.441226	0.00492839	0.526408	0.000576786
SOAP_k65_C2290255	transcript	blue	fatty acid-binding protein-like		0.440387	0.00502061	0.709989	4.15262e-07
SOAP_k35_scaffold64753	transcript	blue	core histone macro-H2A.1-like isoform X2	C:nucleosome; F:DNA binding; C:nucleus; F:protein heterodimerization activity	0.440289	0.00503147	0.664765	3.91843e-06
TransAb_k55_S66292	transcript	blue	uncharacterized protein LOC110463551		0.43772	0.00532372	0.922685	6.80985e-17
TRINITY_DN66440_c2_g1_i2	transcript	blue	L-threonine 3-dehydrogenase, mitochondrial	F:catalytic activity; F:obsolete coenzyme binding	0.436203	0.00550309	0.657208	5.49692e-06
Velvet_k45_Velvet_k45_Locus_8347_Transcript_1019_Confidence_0.574_Length_15918	transcript	blue	dynein heavy chain 5, axonemal-like isoform X3		0.435149	0.0056309	0.885133	7.45287e-14
TRINITY_DN67867_c0_g1_i5	transcript	blue	tripartite motif-containing protein 2-like	F:metal ion binding	0.432964	0.00590377	0.942351	3.53143e-19
Velvet_k45_Velvet_k45_Locus_13084_Transcript_711_Confidence_0.737_Length_13910	transcript	blue	dynein heavy chain 1, axonemal-like isoform X6	P:cilium movement; F:microtubule motor activity; F:ATP binding; C:axonemal dynein complex; F:ATP hydrolysis activity	0.431083	0.00614779	0.837031	3.14492e-11
Velvet_k35_Velvet_k35_Locus_3230_Transcript_312_Confidence_0.515_Length_7255	transcript	blue	sperm-associated antigen 17-like isoform X6		0.430791	0.00618644	0.948642	4.39433e-20
Velvet_k75_Velvet_k75_Locus_3182_Transcript_56_Confidence_0.348_Length_2593	transcript	blue	cysteine-rich secretory protein LCCL domain-containing 2-like		0.429515	0.00635781	0.798095	1.16403e-09
SOAP_k35_scaffold74482	transcript	blue	TPA_inf: TEPP protein		0.429137	0.00640928	0.928579	1.65192e-17
SOAP_k35_scaffold105240	transcript	blue	EF-hand calcium-binding domain-containing protein 1		0.42806	0.00655821	0.82225	1.37226e-10
Velvet_k35_Velvet_k35_Locus_22535_Transcript_16_Confidence_0.267_Length_3927	transcript	blue	tektin-3-like isoform X1		0.424892	0.00701347	0.90066	5.81199e-15
TransAb_k45_S171310	transcript	blue	uncharacterized protein LOC111106199 isoform X7		0.424093	0.00713243	0.883721	9.22731e-14
TRINITY_DN52940_c0_g1_i3	transcript	blue	predicted protein		0.423159	0.0072738	0.817951	2.05388e-10
SOAP_k55_scaffold15805	transcript	blue	uncharacterized protein LOC110453401		0.421196	0.00757868	0.848209	9.33477e-12
TransAb_k65_R250840	transcript	blue	UPF0691 protein C9orf116 homolog isoform X2		0.4186	0.00799873	0.907	1.81296e-15
TransAb_k45_R469245	transcript	blue	tripartite motif-containing protein 2-like		0.413063	0.00896162	0.852814	5.50014e-12
Velvet_k45_Velvet_k45_Locus_4578_Transcript_2126_Confidence_0.394_Length_4481	transcript	blue	pyruvate kinase PKM-like isoform X4	F:magnesium ion binding; F:pyruvate kinase activity; P:glycolytic process; F:kinase activity; F:potassium ion binding	0.399495	0.01175	0.55411	0.000252385
Velvet_k55_Velvet_k55_Locus_11873_Transcript_310_Confidence_0.560_Length_8010	transcript	blue	centrosomal protein of 295 kDa isoform X15		0.3952	0.0127737	0.697084	8.21276e-07
Velvet_k85_Velvet_k85_Locus_37081_Transcript_22_Confidence_0.667_Length_791	transcript	blue	sterile alpha motif domain-containing protein 15-like		0.393859	0.0131082	0.875072	3.22522e-13
Velvet_k65_Velvet_k65_Locus_2675_Transcript_1420_Confidence_0.611_Length_7762	transcript	blue	LIM domain only protein 7-like isoform X1		0.392106	0.0135571	0.862406	1.72137e-12
TRINITY_DN74478_c0_g2_i1	transcript	blue	cilia- and flagella-associated protein 57-like	C:motile cilium	0.390852	0.013886	0.893811	1.87988e-14
SOAP_k35_scaffold4050	transcript	blue	tektin-2-like	C:microtubule cytoskeleton; P:cilium assembly; P:cilium movement involved in cell motility	0.387462	0.0148092	0.853528	5.05898e-12
Velvet_k55_Velvet_k55_Locus_3118_Transcript_1114_Confidence_0.297_Length_4454	transcript	blue	leucine-rich repeat-containing protein 34-like isoform X1		0.384508	0.0156552	0.802827	7.83748e-10
Velvet_k45_Velvet_k45_Locus_17359_Transcript_713_Confidence_0.525_Length_7042	transcript	blue	tetratricopeptide repeat protein 25 isoform X4		0.382212	0.0163407	0.899415	7.23859e-15
SOAP_k65_scaffold69873	transcript	blue	radial spoke head 14 homolog		0.381064	0.0166928	0.906151	2.12916e-15
Velvet_k35_Velvet_k35_Locus_10383_Transcript_13_Confidence_0.833_Length_2055	transcript	blue	tektin-1	C:microtubule cytoskeleton; P:cilium assembly; P:cilium movement involved in cell motility	0.37937	0.017224	0.936975	1.75539e-18
Velvet_k35_Velvet_k35_Locus_22471_Transcript_312_Confidence_0.421_Length_2913	transcript	blue	enolase 4-like isoform X1		0.375978	0.0183305	0.859924	2.34418e-12
Velvet_k35_Velvet_k35_Locus_15822_Transcript_11_Confidence_1.000_Length_1299	transcript	blue	parkin coregulated gene protein	C:cytosol; F:Hsp70 protein binding; C:vesicle; C:neuron projection; F:chaperone binding; F:Hsp90 protein binding; P:negative regulation of cell death	0.373948	0.0190209	0.909795	1.05601e-15
Velvet_k35_Velvet_k35_Locus_8656_Transcript_17_Confidence_0.520_Length_6404	transcript	blue	trichohyalin-like isoform X2		0.367134	0.0214997	0.854804	4.35229e-12
SOAP_k45_scaffold104055	transcript	blue	nucleoside diphosphate kinase 7 isoform X1	F:nucleoside diphosphate kinase activity; F:ATP binding; P:nucleoside diphosphate phosphorylation; P:GTP biosynthetic process; P:UTP biosynthetic process; P:CTP biosynthetic process	0.366517	0.0217366	0.928522	1.6755e-17
TRINITY_DN50315_c0_g1_i1	transcript	blue	dnaJ homolog subfamily B member 13-like	C:cytosol; C:motile cilium; F:unfolded protein binding; P:chaperone cofactor-dependent protein refolding; F:chaperone binding; P:axonemal central apparatus assembly	0.365981	0.0219443	0.928069	1.876e-17
TRINITY_DN73080_c0_g1_i1	transcript	blue	meiosis-specific nuclear structural protein 1-like	C:motile cilium; P:cilium organization	0.365789	0.0220195	0.826767	8.87808e-11
Velvet_k55_Velvet_k55_Locus_7487_Transcript_25_Confidence_0.667_Length_2288	transcript	blue	neurofilament medium polypeptide-like isoform X2		0.362948	0.0231516	0.769952	1.00467e-08
TransAb_k45_S491083	transcript	blue	glutathione S-transferase 1-like	F:transferase activity	0.361999	0.0235407	0.803459	7.42766e-10
Velvet_k55_Velvet_k55_Locus_10568_Transcript_13_Confidence_0.571_Length_1457	transcript	blue	transaldolase-like isoform X2	F:transaldolase activity; C:cytoplasm; P:carbohydrate metabolic process; P:pentose-phosphate shunt	0.359768	0.0244763	0.503061	0.00109793
Velvet_k85_Velvet_k85_Locus_2611_Transcript_1718_Confidence_0.340_Length_3593	transcript	blue	Tetratricopeptide repeat protein 18		0.358627	0.0249665	0.898466	8.54217e-15
Velvet_k75_Velvet_k75_Locus_546_Transcript_912_Confidence_0.561_Length_3514	transcript	blue	thioredoxin domain-containing protein 3 homolog isoform X2		0.356733	0.0257987	0.893075	2.12234e-14
TRINITY_DN61818_c0_g1_i1	transcript	blue	adenylate kinase 7-like	F:adenylate kinase activity; F:cytidylate kinase activity; F:ATP binding; C:membrane; P:phosphorylation; P:nucleoside monophosphate phosphorylation	0.356693	0.0258163	0.898459	8.55161e-15
TransAb_k45_S190758	transcript	blue	enkurin	C:acrosomal vesicle; F:calmodulin binding	0.35543	0.0263841	0.634108	1.46282e-05
TRINITY_DN60690_c1_g2_i2	transcript	blue	Calmodulin	F:calcium ion binding; C:centrosome; C:centriole; C:cell cortex; P:protein phosphorylation; P:centriole replication; P:sensory perception of sound; P:sensory perception of smell; F:protein C-terminus binding; P:embryo development ending in birth or egg hatching; C:rhabdomere; P:metarhodopsin inactivation; P:regulation of light-activated channel activity; P:adaptation of rhodopsin mediated signali…	0.350284	0.0288054	0.496916	0.00129099
Velvet_k75_Velvet_k75_Locus_53_Transcript_12_Confidence_0.750_Length_1419	transcript	blue	tektin A1	C:microtubule cytoskeleton; C:sperm flagellum; P:cilium assembly; P:cilium movement involved in cell motility	0.350192	0.0288505	0.858366	2.83696e-12
TransAb_k35_S894872	transcript	blue	S-crystallin SL11	F:transferase activity	0.347502	0.0301892	0.741654	6.59993e-08
TRINITY_DN58322_c1_g1_i1	transcript	blue	cilia- and flagella-associated protein 52-like	C:axoneme; C:ciliary basal body; P:cilium assembly	0.347247	0.0303187	0.860666	2.13876e-12
Velvet_k45_Velvet_k45_Locus_23261_Transcript_23_Confidence_0.500_Length_2510	transcript	blue	dynein intermediate chain 2, ciliary-like isoform X2		0.346749	0.0305729	0.843023	1.65933e-11
TRINITY_DN61438_c0_g1_i2	transcript	blue	uncharacterized protein LOC111101737		0.342044	0.0330629	0.85207	5.99813e-12
TRINITY_DN73036_c1_g1_i9	transcript	blue	uncharacterized protein LOC110455829		0.34133	0.0334547	0.894757	1.60606e-14
Velvet_k85_Velvet_k85_Locus_22609_Transcript_11_Confidence_1.000_Length_633	transcript	blue	uncharacterized protein LOC110454889		0.339497	0.0344784	0.660511	4.74642e-06
Velvet_k65_Velvet_k65_Locus_29641_Transcript_11_Confidence_1.000_Length_917	transcript	blue	complement C1q tumor necrosis factor-related protein 3-like	C:extracellular region; F:metal ion binding	0.338135	0.0352555	0.488005	0.00162417
SOAP_k35_scaffold93890	transcript	blue	PREDICTED: uncharacterized protein LOC105329767 isoform X1		0.33534	0.0368958	0.94247	3.40262e-19
SOAP_k75_scaffold102867	transcript	blue	nucleoside diphosphate kinase homolog 5-like	F:nucleoside diphosphate kinase activity; P:nucleoside diphosphate phosphorylation; P:GTP biosynthetic process; P:UTP biosynthetic process; P:CTP biosynthetic process; P:spermatid differentiation; P:negative regulation of oxidative stress-induced intrinsic apoptotic signaling pathway	0.333225	0.0381774	0.853512	5.06886e-12
TRINITY_DN75701_c8_g1_i7	transcript	blue	sulfotransferase family cytosolic 1B member 1-like		0.329943	0.0402382	0.464136	0.00291725
TransAb_k55_S313220	transcript	blue	carbonyl reductase [NADPH] 1-like	F:oxidoreductase activity; P:obsolete oxidation-reduction process	0.321456	0.0459893	0.840179	2.2551e-11
TransAb_k35_R833128	transcript	blue	adenylate kinase 8-like	F:adenylate kinase activity; F:ATP binding; P:phosphorylation; P:nucleoside monophosphate phosphorylation	0.321441	0.0459997	0.885132	7.45404e-14
Velvet_k55_Velvet_k55_Locus_432_Transcript_812_Confidence_0.486_Length_3062	transcript	blue	abnormal spindle-like microcephaly-associated protein homolog isoform X7		0.31599	0.0500319	0.77295	8.1035e-09
Velvet_k75_Velvet_k75_Locus_837_Transcript_15_Confidence_0.692_Length_8259	transcript	blue	kinesin-like protein KIF28P	F:microtubule motor activity; F:ATP binding; P:microtubule-based movement; F:microtubule binding; C:membrane	0.307848	0.0565791	0.808421	4.84187e-10
SOAP_k65_scaffold79464	transcript	blue	Centrin-3	F:calcium ion binding; C:microtubule organizing center; F:microtubule binding; P:spindle pole body duplication	0.307228	0.057104	0.577609	0.00011802
Velvet_k55_Velvet_k55_Locus_52732_Transcript_22_Confidence_0.750_Length_987	transcript	blue	glyoxalase 3-like		0.306423	0.0577921	0.82363	1.20285e-10
SOAP_k65_scaffold142951	transcript	blue	radial spoke head protein 9 homolog	C:radial spoke; P:axoneme assembly; P:motile cilium assembly; P:cilium movement involved in cell motility	0.304844	0.0591601	0.83286	4.83548e-11
SOAP_k75_scaffold24164	transcript	blue	transforming growth factor-beta-induced protein ig-h3-like	C:obsolete extracellular region part	0.304494	0.0594669	0.58281	9.8958e-05
SOAP_k75_scaffold121696	transcript	blue	uncharacterized protein LOC111125298 isoform X2		0.304268	0.0596653	0.884356	8.38582e-14
TransAb_k35_R817317	transcript	blue	glutathione S-transferase omega-1-like	F:glutathione transferase activity; C:cytoplasm	0.301537	0.0621096	0.820463	1.62484e-10
TransAb_k35_R823807	transcript	blue	coiled-coil domain-containing protein 63-like	P:cilium movement; C:axoneme; P:outer dynein arm assembly	0.299909	0.0636032	0.864485	1.32304e-12
Velvet_k85_Velvet_k85_Locus_43104_Transcript_11_Confidence_1.000_Length_2754	transcript	blue	Axonemal 84 kDa protein		0.299744	0.0637567	0.827825	8.00249e-11
Velvet_k35_Velvet_k35_Locus_24846_Transcript_910_Confidence_0.327_Length_6419	transcript	blue	coronin-1C-like isoform X1	P:phagolysosome assembly; P:actin filament organization; P:leukocyte chemotaxis; F:actin filament binding	0.297235	0.0661191	0.390825	0.0138929
TRINITY_DN80296_c1_g3_i1	transcript	blue	UPF0573 protein C2orf70 homolog A-like		0.295647	0.0676497	0.816866	2.27014e-10
Velvet_k55_Velvet_k55_Locus_5535_Transcript_915_Confidence_0.524_Length_5642	transcript	blue	cilia- and flagella-associated protein 43-like		0.290426	0.0728803	0.858944	2.6437e-12
SOAP_k55_scaffold106933	transcript	blue	fatty acid-binding protein homolog 5-like		0.290384	0.072923	0.587837	8.32232e-05
Velvet_k65_Velvet_k65_Locus_10362_Transcript_512_Confidence_0.638_Length_5146	transcript	blue	annexin A7-like	F:ion binding	0.282892	0.0809801	0.839269	2.48451e-11
TransAb_k55_R316768	transcript	blue	sperm flagellar protein 1-like isoform X1		0.276196	0.0887533	0.694728	9.26638e-07
SOAP_k75_scaffold129450	transcript	blue	outer dense fiber protein 3-like		0.272569	0.0931976	0.808694	4.72769e-10
TransAb_k45_S106892	transcript	blue	kyphoscoliosis peptidase		0.267472	0.0997303	0.532836	0.000479134
TRINITY_DN33450_c0_g1_i1	transcript	blue	hypothetical protein BOW52_08340		0.266571	0.100921	0.40211	0.0111616
SOAP_k45_C3115953	transcript	blue	33 kDa inner dynein arm light chain, axonemal	F:cytoskeletal motor activity; C:axoneme; C:filopodium; C:dynein complex; P:inner dynein arm assembly; F:dynein heavy chain binding	0.265846	0.101886	0.792293	1.86447e-09
SOAP_k75_scaffold76731	transcript	blue	PREDICTED: uncharacterized protein LOC105326636		0.256992	0.114255	0.733136	1.11013e-07
SOAP_k45_scaffold109392	transcript	blue	---NA---		0.25024	0.124424	0.537527	0.000417494
TRINITY_DN78949_c6_g3_i1	transcript	blue	glutathione reductase, mitochondrial-like	F:glutathione-disulfide reductase (NADPH) activity; C:cytoplasm; P:glutathione metabolic process; F:electron transfer activity; P:electron transport chain; P:cell redox homeostasis; F:flavin adenine dinucleotide binding; F:NADP binding; P:cellular oxidant detoxification	0.249036	0.126307	0.689679	1.19561e-06
Velvet_k35_Velvet_k35_Locus_5119_Transcript_12_Confidence_0.667_Length_2305	transcript	blue	leucine-rich repeat-containing protein 74A		0.245594	0.131806	0.723587	1.94374e-07
TRINITY_DN76431_c1_g2_i2	transcript	blue	translin-associated factor X-interacting protein 1-like		0.245455	0.132032	0.761463	1.81529e-08
SOAP_k65_scaffold125036	transcript	blue	putative IQ motif and ankyrin repeat domain-containing protein		0.244012	0.13439	0.656899	5.57231e-06
SOAP_k35_C3500134	transcript	blue	thioester-forming surface-anchored protein		0.234433	0.150859	0.569717	0.000153321
TransAb_k45_S171680	transcript	blue	PREDICTED: uncharacterized protein LOC105346399 isoform X1		0.233224	0.153037	0.721818	2.15089e-07
Velvet_k35_Velvet_k35_Locus_134_Transcript_169170_Confidence_0.018_Length_3148	transcript	blue	kinesin-like protein klp-3 isoform X1	F:ATP binding; C:microtubule; P:microtubule-based movement; F:microtubule binding; F:minus-end-directed microtubule motor activity	0.231117	0.156887	0.648124	8.15677e-06
SOAP_k35_C3540192	transcript	blue	cilia- and flagella-associated protein 206-like	C:motile cilium	0.229923	0.159102	0.728117	1.49451e-07
TRINITY_DN73770_c2_g1_i1	transcript	blue	Centromere protein F		0.22522	0.168041	0.656346	5.7098e-06
TransAb_k35_R839687	transcript	blue	radial spoke head 1 homolog		0.207149	0.205752	0.531307	0.000500921
SOAP_k85_C1157400	transcript	blue	Tubulin beta-4B chain	P:microtubule cytoskeleton organization; P:mitotic cell cycle; F:GTPase activity; F:structural constituent of cytoskeleton; F:GTP binding; C:cytoplasm; C:microtubule	0.20279	0.215666	0.568448	0.000159815
SOAP_k85_scaffold102927	transcript	blue	EF-hand domain-containing family member C2-like	F:calcium ion binding; C:microtubule; P:regulation of neuron projection development	0.19712	0.229051	0.817293	2.18266e-10
SOAP_k35_scaffold125577	transcript	blue	AChain A, 14-3-3 Protein Zeta/delta	C:nucleus; P:protein targeting; P:synaptic target recognition; F:transcription factor binding; P:regulation of cell death; F:protein kinase binding; F:protein domain specific binding; F:ubiquitin protein ligase binding; F:identical protein binding; F:transmembrane transporter binding; P:establishment of Golgi localization; P:regulation of synapse maturation; P:Golgi reassembly; C:hippocampal moss…	0.189224	0.248616	0.573829	0.000133891
Velvet_k75_Velvet_k75_Locus_2172_Transcript_815_Confidence_0.519_Length_7574	transcript	blue	trichohyalin-like isoform X15		0.181495	0.268824	0.713528	3.42247e-07
Velvet_k75_Velvet_k75_Locus_2215_Transcript_2325_Confidence_0.537_Length_4872	transcript	blue	MAM and LDL-receptor class A domain-containing protein 1-like	F:hydrolase activity	0.178527	0.276864	0.429151	0.00640742
Velvet_k75_Velvet_k75_Locus_2088_Transcript_814_Confidence_0.524_Length_4236	transcript	blue	DNA ligase 1-like isoform X6		0.173276	0.291467	0.686721	1.38493e-06
SOAP_k35_scaffold105438	transcript	blue	caltractin	P:mitotic cell cycle; F:calcium ion binding; C:centrosome; C:centriole; P:centriole replication; P:interkinetic nuclear migration; P:cilium assembly	0.168991	0.303746	0.59372	6.77112e-05
SOAP_k35_C3489592	transcript	blue	collagen alpha-1(XI) chain isoform X1		0.132188	0.422447	0.503428	0.00108727
TransAb_k75_S22475	transcript	blue	hypothetical protein KP79_PYT24339		0.117586	0.475902	0.500468	0.00117604
Velvet_k65_Velvet_k65_Locus_17939_Transcript_23_Confidence_0.714_Length_2593	transcript	blue	EF-hand domain-containing protein 1-like	P:mitotic cytokinesis; F:calcium ion binding; C:axoneme; P:mitotic spindle organization; F:alpha-tubulin binding; P:cilium-dependent cell motility; C:mitotic spindle	0.0851722	0.606181	0.495544	0.00133796
SOAP_k65_scaffold110072	transcript	blue	calcyphosin-like protein		0.0502335	0.761362	0.464866	0.00286719
Velvet_k65_Velvet_k65_Locus_67722_Transcript_69_Confidence_0.630_Length_5039	transcript	blue	reverse transcriptase	P:nucleic acid metabolic process	0.0440305	0.790121	-0.493219	0.00142104
Velvet_k45_Velvet_k45_Locus_9702_Transcript_910_Confidence_0.343_Length_2641	transcript	blue	low titin quality protein		0.0285486	0.863028	0.378427	0.0175259
TRINITY_DN56726_c4_g3_i1	transcript	blue	putative C1q domain containing protein MgC1q11		0.0203363	0.902202	-0.300448	0.0631051
TRINITY_DN76726_c0_g2_i1	transcript	blue	Interferon-induced protein 44-like	F:GTP binding	0.0123831	0.940359	0.360565	0.0241384
TRINITY_DN77720_c5_g2_i1	transcript	blue	hypothetical protein AM593_03349, partial		-0.0225075	0.891819	0.334546	0.0373729
Velvet_k35_Velvet_k35_Locus_7196_Transcript_27_Confidence_0.647_Length_4557	transcript	blue	coiled-coil domain-containing protein 87-like isoform X3		-0.0306351	0.853123	0.480074	0.00198223
Velvet_k35_Velvet_k35_Locus_2950_Transcript_810_Confidence_0.500_Length_1847	transcript	blue	carbonyl reductase [NADPH] 1-like	F:oxidoreductase activity; P:obsolete oxidation-reduction process	-0.0323626	0.844939	0.534725	0.0004534
TRINITY_DN61512_c0_g1_i1	transcript	blue	tubulin beta-1 chain	F:GTPase activity; F:structural constituent of cytoskeleton; F:GTP binding; C:cytoplasm; C:microtubule; P:cytoskeleton organization; P:microtubule-based process	-0.0425708	0.796931	-0.35126	0.0283329
TRINITY_DN54217_c1_g1_i5	transcript	blue	short-chain collagen C4-like isoform X5		-0.064108	0.698217	-0.396717	0.0124038
TransAb_k45_R446793	transcript	blue	protein PIF-like		-0.0709986	0.667557	-0.584093	9.47039e-05
SOAP_k75_C1666511	transcript	blue	---NA---		-0.0739331	0.654656	-0.481128	0.00193095
Velvet_k45_Velvet_k45_Locus_5182_Transcript_1416_Confidence_0.167_Length_1283	transcript	blue	Collagen alpha-4(VI) chain		-0.0761164	0.645121	-0.385688	0.0153125
SOAP_k55_scaffold124253	transcript	blue	fatty acid-binding protein, heart		-0.0904923	0.583786	-0.554262	0.000251197
TRINITY_DN60297_c0_g1_i5	transcript	blue	heavy metal-binding protein HIP		-0.105481	0.522769	-0.433488	0.00583728
SOAP_k85_scaffold55626	transcript	blue	feeding circuit activating peptides-like		-0.123038	0.455538	-0.526437	0.000576315
TRINITY_DN78864_c2_g1_i8	transcript	blue	protein PIF-like		-0.124841	0.44891	-0.517582	0.000739694
TRINITY_DN56887_c1_g1_i17	transcript	blue	Collagen alpha-3(VI) chain		-0.136163	0.408502	-0.480663	0.00195345
Velvet_k55_Velvet_k55_Locus_15224_Transcript_811_Confidence_0.389_Length_1368	transcript	blue	carbonic anhydrase	C:membrane	-0.147242	0.371056	-0.389342	0.0142909
Velvet_k55_Velvet_k55_Locus_65589_Transcript_12_Confidence_0.800_Length_849	transcript	blue	---NA---		-0.151394	0.357568	-0.471718	0.00243295
TRINITY_DN57326_c0_g1_i15	transcript	blue	putative C1q domain containing protein MgC1q80		-0.155634	0.344099	-0.604877	4.5275e-05
SOAP_k75_scaffold77796	transcript	blue	ELAV-like protein 1-B isoform X1		-0.15863	0.334775	-0.462537	0.00302951
SOAP_k55_C3112283	transcript	blue	hemicentin-1-like isoform X26		-0.161616	0.325638	-0.348947	0.029464
SOAP_k45_scaffold37430	transcript	blue	beta-ureidopropionase-like isoform X1	F:beta-ureidopropionase activity; P:beta-alanine biosynthetic process via 3-ureidopropionate	-0.16545	0.314138	-0.671188	2.91653e-06
TRINITY_DN66574_c0_g1_i1	transcript	blue	3-ketoacyl-CoA thiolase, mitochondrial	F:acyltransferase activity, transferring groups other than amino-acyl groups	-0.170716	0.298763	-0.422865	0.00731867
Velvet_k35_Velvet_k35_Locus_22202_Transcript_1010_Confidence_0.417_Length_2148	transcript	blue	Sulfide:quinone oxidoreductase, mitochondrial	C:mitochondrial inner membrane; P:sulfide oxidation, using sulfide:quinone oxidoreductase; F:sulfide:quinone oxidoreductase activity; F:FAD binding	-0.182617	0.265826	-0.776277	6.35921e-09
TRINITY_DN14329_c0_g1_i1	transcript	blue	collagen alpha-1(XII) chain-like		-0.183537	0.263384	-0.432011	0.00602638
TransAb_k55_R335779	transcript	blue	polyadenylate-binding protein 4-like	F:RNA binding; C:cytoplasm	-0.193294	0.238397	-0.617734	2.79327e-05
Velvet_k35_Velvet_k35_Locus_8811_Transcript_57_Confidence_0.600_Length_2994	transcript	blue	flotillin-1-like isoform X2		-0.194764	0.234775	-0.440172	0.00504444
SOAP_k75_C1747088	transcript	blue	PREDICTED: uncharacterized protein LOC103363409		-0.196298	0.231037	-0.381868	0.0164456
SOAP_k45_scaffold69436	transcript	blue	caspase-7 isoform X2	F:peptidase activity	-0.20389	0.213135	-0.43447	0.00571442
Velvet_k35_Velvet_k35_Locus_8589_Transcript_14_Confidence_0.667_Length_2853	transcript	blue	bifunctional 3'-phosphoadenosine 5'-phosphosulfate synthase-like isoform X2	P:sulfate assimilation; F:adenylylsulfate kinase activity; F:sulfate adenylyltransferase (ATP) activity; F:ATP binding; P:phosphorylation	-0.22568	0.167153	-0.476607	0.00215943
Velvet_k35_Velvet_k35_Locus_13050_Transcript_1012_Confidence_0.158_Length_2520	transcript	blue	Serine/threonine-protein phosphatase 2A 65 kDa regulatory subunit A alpha isoform	F:nucleic acid binding; F:3'-5' exonuclease activity; P:nucleic acid phosphodiester bond hydrolysis	-0.24256	0.136797	-0.407559	0.0100157
Velvet_k55_Velvet_k55_Locus_57981_Transcript_12_Confidence_0.667_Length_972	transcript	blue	ependymin-related protein 1-like		-0.245772	0.131516	-0.629641	1.75153e-05
SOAP_k35_C3449294	transcript	blue	putative universal stress protein SAS1637		-0.247616	0.128554	-0.488024	0.00162337
Velvet_k65_Velvet_k65_Locus_34169_Transcript_13_Confidence_0.714_Length_2059	transcript	blue	jmjC domain-containing protein 5		-0.251132	0.123043	-0.72783	1.51977e-07
TRINITY_DN48487_c0_g1_i1	transcript	blue	calponin-2 isoform X1	F:actin binding; F:calmodulin binding; P:actomyosin structure organization	-0.251315	0.122761	-0.715039	3.14832e-07
TRINITY_DN65689_c3_g1_i1	transcript	blue	L-xylulose reductase	F:oxidoreductase activity; P:obsolete oxidation-reduction process	-0.258636	0.111877	-0.469394	0.00257328
Velvet_k35_Velvet_k35_Locus_31614_Transcript_23_Confidence_0.500_Length_12340	transcript	blue	hemicentin-1-like isoform X2		-0.265238	0.102701	-0.735364	9.70779e-08
SOAP_k65_scaffold87942	transcript	blue	Calponin transgelin		-0.281013	0.0831063	-0.618253	2.73813e-05
Velvet_k85_Velvet_k85_Locus_51443_Transcript_11_Confidence_1.000_Length_1812	transcript	blue	probable ATP-dependent RNA helicase DDX5 isoform X1	F:nucleic acid binding; F:helicase activity; F:ATP binding	-0.282608	0.0812989	-0.698635	7.58074e-07
TRINITY_DN68101_c3_g1_i1	transcript	blue	glycine-rich domain-containing protein 1-like		-0.291943	0.0713286	-0.709978	4.15515e-07
Velvet_k65_Velvet_k65_Locus_8396_Transcript_1013_Confidence_0.641_Length_7581	transcript	blue	balbiani ring protein 3-like		-0.294044	0.0692228	-0.689906	1.18213e-06
SOAP_k35_scaffold85377	transcript	blue	H/ACA ribonucleoprotein complex subunit 1	P:pseudouridine synthesis; F:RNA binding; C:nucleolus; P:rRNA processing	-0.296541	0.0667842	-0.737575	8.48705e-08
TRINITY_DN69912_c2_g4_i1	transcript	blue	myosin heavy chain	F:cytoskeletal motor activity; F:calmodulin binding; F:ATP binding; C:myofibril; C:myosin filament; F:actin filament binding	-0.308806	0.0557749	-0.566774	0.000168752
Velvet_k35_Velvet_k35_Locus_11298_Transcript_1819_Confidence_0.233_Length_2003	transcript	blue	Peroxidase-like protein		-0.318304	0.0482871	-0.62487	2.11663e-05
Velvet_k35_Velvet_k35_Locus_6094_Transcript_2837_Confidence_0.141_Length_4578	transcript	blue	Glucose dehydrogenase [acceptor]		-0.323675	0.0444252	-0.77929	5.08798e-09
TRINITY_DN63778_c2_g1_i3	transcript	blue	myticin C precursor	C:extracellular region; P:killing of cells of another organism; P:defense response to bacterium; P:defense response to fungus	-0.329312	0.0406445	-0.541724	0.000368468
TransAb_k55_R349475	transcript	blue	carboxylesterase 1C-like		-0.330392	0.0399511	-0.695593	8.86578e-07
Velvet_k65_Velvet_k65_Locus_84228_Transcript_22_Confidence_0.750_Length_453	transcript	blue	predicted protein		-0.337556	0.0355908	-0.697488	8.04365e-07
TRINITY_DN54073_c3_g1_i1	transcript	blue	vinyl phenol reductase/superoxide dismutase	F:superoxide dismutase activity; C:obsolete cell; P:removal of superoxide radicals; P:cellular homeostasis; F:metal ion binding; P:regulation of cellular process; P:obsolete oxidation-reduction process	-0.340498	0.0339163	-0.767415	1.20206e-08
Velvet_k45_Velvet_k45_Locus_9761_Transcript_3337_Confidence_0.281_Length_2622	transcript	blue	fructose-bisphosphate aldolase	F:fructose-bisphosphate aldolase activity; P:glycolytic process	-0.341083	0.0335912	-0.567579	0.000164397
SOAP_k35_scaffold85967	transcript	blue	---NA---		-0.351595	0.028172	-0.635767	1.36714e-05
SOAP_k45_scaffold334	transcript	blue	zinc metalloproteinase nas-14-like	F:hydrolase activity	-0.357748	0.0253501	-0.792254	1.87024e-09
TRINITY_DN58959_c6_g1_i15	transcript	blue	uncharacterized protein LOC110440231		-0.36265	0.0232733	-0.503937	0.0010726
Velvet_k85_Velvet_k85_Locus_57719_Transcript_12_Confidence_0.667_Length_918	transcript	blue	NADH-cytochrome b5 reductase 3-like isoform X1	F:cytochrome-b5 reductase activity, acting on NAD(P)H; C:integral component of membrane; P:obsolete oxidation-reduction process	-0.365665	0.0220677	-0.654432	6.21003e-06
Velvet_k65_Velvet_k65_Locus_6472_Transcript_1115_Confidence_0.326_Length_2195	transcript	blue	putative inhibitor of apoptosis		-0.367637	0.0213077	-0.340468	0.0339331
TRINITY_DN59620_c2_g1_i1	transcript	blue	elongation factor 1 alpha	F:translation elongation factor activity; F:GTPase activity; F:GTP binding; C:cytoplasm; P:translational elongation	-0.371122	0.0200182	-0.647017	8.55078e-06
SOAP_k35_C3553054	transcript	blue	Beta-1,3-glucan-binding protein		-0.38526	0.015436	-0.715407	3.08482e-07
TransAb_k65_S58843	transcript	blue	hypothetical protein AM593_01840, partial	C:membrane	-0.389936	0.0141303	-0.745423	5.20978e-08
TRINITY_DN69227_c2_g1_i5	transcript	blue	uncharacterized transmembrane protein DDB_G0289901-like		-0.410902	0.00936353	-0.792425	1.84483e-09
TRINITY_DN70908_c1_g1_i2	transcript	blue	matrix metalloproteinase	F:hydrolase activity	-0.417972	0.00810318	-0.784372	3.46502e-09
SOAP_k35_C3527036	transcript	blue	2-oxoisovalerate dehydrogenase subunit alpha, mitochondrial-like	F:3-methyl-2-oxobutanoate dehydrogenase (2-methylpropanoyl-transferring) activity; F:3-methyl-2-oxobutanoate dehydrogenase (2-methylpropanoyl-transferring) activity; C:mitochondrial alpha-ketoglutarate dehydrogenase complex; P:branched-chain amino acid catabolic process; P:obsolete oxidation-reduction process	-0.421665	0.00750481	-0.606696	4.23395e-05
SOAP_k65_scaffold105473	transcript	blue	protein disulfide isomerase	F:protein disulfide isomerase activity; C:obsolete cell; P:cell redox homeostasis; F:dioxygenase activity; P:obsolete oxidation-reduction process	-0.421712	0.00749739	-0.853821	4.8878e-12
TRINITY_DN81576_c1_g1_i1	transcript	blue	uncharacterized protein LOC111124596		-0.426047	0.00684445	-0.498299	0.00124509
TRINITY_DN62024_c1_g1_i1	transcript	blue	galectin 2	F:carbohydrate binding	-0.427079	0.00669639	-0.626512	1.98381e-05
Velvet_k45_Velvet_k45_Locus_2268_Transcript_3945_Confidence_0.243_Length_3640	transcript	blue	IgGFc-binding protein-like isoform X1		-0.433744	0.00580506	-0.677813	2.13437e-06
Velvet_k45_Velvet_k45_Locus_10012_Transcript_611_Confidence_0.095_Length_1030	transcript	blue	---NA---		-0.457692	0.00339304	-0.636892	1.30559e-05
Velvet_k65_Velvet_k65_Locus_55460_Transcript_210_Confidence_0.447_Length_2424	transcript	blue	Phosphoenolpyruvate carboxykinase [GTP]	F:phosphoenolpyruvate carboxykinase (GTP) activity; F:GTP binding; C:mitochondrion; C:cytosol; P:gluconeogenesis; F:kinase activity; P:phosphorylation; P:propionate catabolic process; F:manganese ion binding; P:response to lipid; P:response to starvation; P:glycerol biosynthetic process from pyruvate; P:cellular response to glucose stimulus	-0.458101	0.003361	-0.822721	1.31214e-10
TRINITY_DN57942_c8_g1_i1	transcript	blue	dolichyl-diphosphooligosaccharide--protein glycosyltransferase subunit 2-like	P:protein N-linked glycosylation; C:oligosaccharyltransferase complex; C:integral component of membrane; F:transferase activity	-0.490631	0.00151887	-0.745309	5.2475e-08
Velvet_k35_Velvet_k35_Locus_3667_Transcript_2634_Confidence_0.158_Length_2709	transcript	blue	Alpha-L-fucosidase	F:alpha-L-fucosidase activity; C:lysosome; P:fucose metabolic process; P:glycoside catabolic process	-0.503937	0.0010726	-0.571978	0.000142343
Velvet_k65_Velvet_k65_Locus_11080_Transcript_1415_Confidence_0.458_Length_4584	transcript	blue	IgGFc-binding protein-like		-0.509414	0.000925689	-0.735313	9.73754e-08
Velvet_k55_Velvet_k55_Locus_8592_Transcript_27_Confidence_0.667_Length_2004	transcript	blue	phosphoglycerate kinase	F:phosphoglycerate kinase activity; F:ATP binding; P:glycolytic process	-0.553955	0.000253609	-0.689624	1.19894e-06
TRINITY_DN53912_c2_g1_i1	transcript	blue	---NA---		-0.570213	0.000150849	-0.598624	5.68368e-05

## Sheet: TR9
ContigID	moduleType	moduleColor	GeneName	GOName(s)	GeneSignificance_CatalasevTranscriptExpression	pvalue_GS.CatalasevTranscriptExpression	ModuleMembership_Pink_Transcript	pvalue_MMPink_Transcript
Velvet_k35_Velvet_k35_Locus_984_Transcript_310_Confidence_0.458_Length_13150	transcript	pink	dynein heavy chain 12, axonemal-like isoform X6	F:microtubule motor activity; F:ATP binding; P:microtubule-based movement; C:dynein complex	0.473878	0.00230856	0.797708	1.20176e-09
TRINITY_DN79368_c3_g1_i5	transcript	pink	uncharacterized protein C1orf158 homolog		0.468973	0.00259942	0.925393	3.60342e-17
Velvet_k65_Velvet_k65_Locus_797_Transcript_6069_Confidence_0.441_Length_12777	transcript	pink	lipoxygenase homology domain-containing protein 1-like isoform X2	F:binding; P:cellular response to stimulus	0.466813	0.00273741	0.87515	3.1902e-13
TRINITY_DN81083_c2_g1_i1	transcript	pink	annexin A6-like	F:calcium ion binding; F:calcium-dependent phospholipid binding	0.461986	0.00306902	0.898887	7.93941e-15
Velvet_k65_Velvet_k65_Locus_14328_Transcript_1012_Confidence_0.481_Length_5285	transcript	pink	glutamine-rich protein 2-like isoform X3		0.456785	0.00346518	0.814842	2.73163e-10
Velvet_k55_Velvet_k55_Locus_2696_Transcript_4251_Confidence_0.520_Length_16898	transcript	pink	dystonin isoform X1	F:calcium ion binding; C:cytoskeleton; P:cytoskeleton organization; F:microtubule binding	0.448471	0.00419133	0.848979	8.55466e-12
TransAb_k55_R316927	transcript	pink	stabilizer of axonemal microtubules 2-like isoform X2	F:microtubule binding	0.447362	0.00429748	0.923374	5.80392e-17
Velvet_k55_Velvet_k55_Locus_3656_Transcript_1524_Confidence_0.608_Length_10936	transcript	pink	cilia- and flagella-associated protein 47-like isoform X2		0.445981	0.004433	0.945843	1.14509e-19
TRINITY_DN73113_c1_g1_i14	transcript	pink	lamin-B2-like isoform X1		0.441787	0.00486754	0.97055	1.79945e-24
TRINITY_DN80902_c3_g1_i1	transcript	pink	stabilizer of axonemal microtubules 2-like isoform X2		0.436004	0.00552711	0.932575	5.8923e-18
SOAP_k75_scaffold53288	transcript	pink	lamin-L(II)-like isoform X5		0.430027	0.00628858	0.821334	1.49677e-10
TransAb_k35_R814371	transcript	pink	protein phosphatase 1 regulatory subunit 32-like	F:phosphatase binding	0.42156	0.0075213	0.892814	2.21505e-14
SOAP_k35_scaffold63118	transcript	pink	protein FAM166B-like		0.418187	0.00806728	0.967347	1.18261e-23
SOAP_k65_scaffold34095	transcript	pink	EF-hand domain-containing family member B	F:calcium ion binding	0.413123	0.0089508	0.941385	4.7644e-19
Velvet_k45_Velvet_k45_Locus_888_Transcript_146148_Confidence_0.227_Length_33902	transcript	pink	nesprin-1-like isoform X1	F:actin binding; C:integral component of membrane	0.392675	0.01341	0.902222	4.39426e-15
TRINITY_DN82127_c6_g1_i1	transcript	pink	centrosomal protein of 135 kDa-like isoform X1	P:centriole replication; P:centriole-centriole cohesion	0.380751	0.0167901	0.894129	1.78329e-14
Velvet_k55_Velvet_k55_Locus_5533_Transcript_1623_Confidence_0.590_Length_8119	transcript	pink	golgin subfamily B member 1 isoform X10		0.371332	0.0199426	0.907508	1.64535e-15
TRINITY_DN73481_c0_g1_i2	transcript	pink	Laminin-like protein epi-1		0.366594	0.0217071	0.84575	1.22941e-11
Velvet_k55_Velvet_k55_Locus_1536_Transcript_106114_Confidence_0.204_Length_15541	transcript	pink	dynein heavy chain 2, axonemal-like	F:microtubule motor activity; F:ATP binding; P:microtubule-based movement; C:dynein complex	0.362385	0.0233818	0.874874	3.31528e-13
TRINITY_DN62387_c3_g1_i3	transcript	pink	coiled-coil domain-containing protein 105-like		0.356054	0.0261026	0.886133	6.39477e-14
Velvet_k35_Velvet_k35_Locus_16204_Transcript_12_Confidence_0.909_Length_2014	transcript	pink	reticulocyte-binding protein PFD0110w isoform X3		0.356019	0.0261181	0.933583	4.4979e-18
Velvet_k45_Velvet_k45_Locus_1406_Transcript_6869_Confidence_0.245_Length_9265	transcript	pink	protocadherin Fat 4-like isoform X2		0.354775	0.0266825	0.790681	2.11951e-09
Velvet_k35_Velvet_k35_Locus_668_Transcript_2937_Confidence_0.291_Length_15756	transcript	pink	titin-like	P:signal transduction	0.340647	0.0338331	0.704953	5.44191e-07
TRINITY_DN61732_c2_g1_i4	transcript	pink	putative NAD(P)H:quinone oxidoreductase	C:cytosol; F:FMN binding; F:oxidoreductase activity; P:obsolete oxidation-reduction process	0.338724	0.0349178	0.603654	4.73523e-05
TransAb_k85_S12441	transcript	pink	uncharacterized protein C1orf194 homolog		0.332894	0.0383816	0.856892	3.39149e-12
TransAb_k35_S881451	transcript	pink	uncharacterized protein C1orf189 homolog isoform X1		0.330025	0.0401856	0.787404	2.74168e-09
SOAP_k55_C3140445	transcript	pink	uncharacterized protein LOC111137885		0.320671	0.0465527	0.784076	3.54439e-09
TRINITY_DN82398_c1_g1_i3	transcript	pink	microtubule-actin cross-linking factor 1, isoforms 1/2/3/5 isoform X5	F:calcium ion binding; C:cytoskeleton; P:cytoskeleton organization; F:microtubule binding	0.309327	0.055341	0.752228	3.36335e-08
Velvet_k45_Velvet_k45_Locus_709_Transcript_4545_Confidence_0.217_Length_8454	transcript	pink	lipoxygenase homology domain-containing protein 1-like isoform X2		0.302996	0.0607937	0.905124	2.58064e-15
Velvet_k65_Velvet_k65_Locus_29553_Transcript_11_Confidence_1.000_Length_529	transcript	pink	protein FAM183B-like	C:ciliary base	0.286952	0.0765323	0.698006	7.8315e-07
Velvet_k45_Velvet_k45_Locus_11927_Transcript_13_Confidence_0.714_Length_6754	transcript	pink	flocculation protein FLO11-like isoform X4		0.286463	0.0770577	0.685004	1.5071e-06
TRINITY_DN55434_c0_g1_i3	transcript	pink	SH3 domain-containing protein Dlish-like		0.28316	0.0806813	0.517169	0.000748234
Velvet_k55_Velvet_k55_Locus_10427_Transcript_1120_Confidence_0.326_Length_2675	transcript	pink	uncharacterized protein LOC110456400 isoform X1		0.262135	0.106939	0.584623	9.29974e-05
SOAP_k65_scaffold66145	transcript	pink	coiled-coil domain-containing protein 170-like	C:membrane	0.21063	0.198065	0.763793	1.54705e-08
TRINITY_DN75028_c2_g1_i1	transcript	pink	Putative serine/threonine-protein kinase pats1		0.165791	0.313128	0.807197	5.38697e-10
Velvet_k55_Velvet_k55_Locus_1907_Transcript_1928_Confidence_0.647_Length_6221	transcript	pink	armadillo repeat-containing protein 2-like		0.139025	0.398629	0.589415	7.87747e-05
Velvet_k85_Velvet_k85_Locus_8305_Transcript_44_Confidence_0.667_Length_1607	transcript	pink	prostaglandin reductase 1-like	F:oxidoreductase activity, acting on the CH-CH group of donors, NAD or NADP as acceptor	-0.0194181	0.906597	0.556274	0.000235878
TransAb_k35_S784885	transcript	pink	apextrin-like protein		-0.055095	0.739038	-0.500497	0.00117512
Velvet_k35_Velvet_k35_Locus_4746_Transcript_23_Confidence_0.500_Length_1185	transcript	pink	development-specific protein LVN1.2-like		-0.158494	0.335197	-0.607965	4.03938e-05
SOAP_k35_scaffold105811	transcript	pink	UPF0160 protein MYG1, mitochondrial	F:phosphatidylinositol phospholipase C activity; F:calcium ion binding; P:acrosome reaction; P:lipid catabolic process; P:intracellular signal transduction; P:phosphatidylinositol metabolic process	-0.213604	0.191659	-0.638301	1.23202e-05
SOAP_k75_scaffold98997	transcript	pink	matrix metalloproteinase	F:peptidase activity	-0.243707	0.134894	-0.600575	5.29697e-05
TransAb_k45_R486987	transcript	pink	protein singed-like	C:cytoplasm; C:cytoskeleton; P:actin filament organization; F:protein-macromolecule adaptor activity; F:actin filament binding	-0.245744	0.131562	-0.579666	0.000110115
TRINITY_DN66069_c0_g1_i2	transcript	pink	heat shock protein 75 kDa, mitochondrial-like	F:ATP binding; C:mitochondrial inner membrane; P:protein folding; F:protein kinase binding; F:unfolded protein binding	-0.257814	0.113061	-0.726093	1.68172e-07
Velvet_k35_Velvet_k35_Locus_32162_Transcript_45_Confidence_0.467_Length_2277	transcript	pink	Ribose-5-phosphate isomerase	F:ribose-5-phosphate isomerase activity; P:D-ribose metabolic process; P:pentose-phosphate shunt, non-oxidative branch; F:identical protein binding; C:intracellular membrane-bounded organelle	-0.261612	0.107667	-0.791325	2.01403e-09
Velvet_k55_Velvet_k55_Locus_2045_Transcript_11_Confidence_1.000_Length_3027	transcript	pink	elongation factor 2	F:translation elongation factor activity; F:GTPase activity; F:GTP binding; C:cytosol; P:translational elongation; F:ribosome binding; C:ribonucleoprotein complex	-0.26614	0.101494	-0.795581	1.43023e-09
TransAb_k35_S173404	transcript	pink	protein disulfide-isomerase A5-like		-0.274675	0.0905961	-0.747633	4.52648e-08
SOAP_k35_scaffold116577	transcript	pink	galectin-4 isoform X1	F:carbohydrate binding	-0.290156	0.0731589	-0.458068	0.0033636
TransAb_k35_R792975	transcript	pink	JmjC domain-containing protein 8		-0.345007	0.0314763	-0.678639	2.05172e-06
Velvet_k85_Velvet_k85_Locus_46292_Transcript_13_Confidence_0.667_Length_1582	transcript	pink	U1 small nuclear ribonucleoprotein A	F:RNA binding; C:integral component of membrane	-0.345007	0.0314763	-0.67639	2.2839e-06
TransAb_k35_S695102	transcript	pink	glyceraldehyde-3-phosphate dehydrogenase	F:glyceraldehyde-3-phosphate dehydrogenase (NAD+) (phosphorylating) activity; C:cytoplasm; P:glucose metabolic process; P:glycolytic process; F:NADP binding; F:NAD binding; P:obsolete oxidation-reduction process	-0.352729	0.0276334	-0.740521	7.0805e-08
TRINITY_DN56866_c0_g1_i1	transcript	pink	proteasome subunit beta type-4-like	F:metallocarboxypeptidase activity; F:threonine-type endopeptidase activity; C:nucleus; C:cytoplasm; C:proteasome core complex; F:zinc ion binding; P:proteolysis involved in protein catabolic process	-0.358116	0.025189	-0.803303	7.52698e-10
SOAP_k65_scaffold116980	transcript	pink	heterogeneous nuclear ribonucleoprotein A1-like isoform X2	F:mRNA binding; P:germ cell development	-0.36193	0.023569	-0.811162	3.80221e-10
SOAP_k75_C1743882	transcript	pink	heterogeneous nuclear ribonucleoprotein H3-like	F:RNA binding	-0.361988	0.0235451	-0.712465	3.62825e-07
TRINITY_DN52022_c0_g2_i1	transcript	pink	proteasome subunit alpha type-1-like	F:threonine-type endopeptidase activity; C:nucleus; C:cytoplasm; P:proteasomal ubiquitin-independent protein catabolic process; C:proteasome core complex, alpha-subunit complex; P:proteasome-mediated ubiquitin-dependent protein catabolic process	-0.365602	0.0220926	-0.694849	9.20913e-07
TRINITY_DN69489_c0_g1_i6	transcript	pink	Prolyl endopeptidase	F:serine-type endopeptidase activity; P:proteolysis; C:integral component of membrane; F:serine-type exopeptidase activity	-0.3739	0.0190377	-0.706451	5.02434e-07
Velvet_k45_Velvet_k45_Locus_3478_Transcript_5562_Confidence_0.202_Length_7085	transcript	pink	poly [ADP-ribose] polymerase 4	F:glycosyltransferase activity	-0.373968	0.0190141	-0.651012	7.20508e-06
Velvet_k85_Velvet_k85_Locus_44978_Transcript_12_Confidence_0.833_Length_1145	transcript	pink	26S proteasome non-ATPase regulatory subunit 13-like	F:structural molecule activity; C:nucleus; C:cytosol; P:ubiquitin-dependent protein catabolic process; C:proteasome regulatory particle, lid subcomplex; P:proteasome assembly	-0.392469	0.0134631	-0.807029	5.46653e-10
Velvet_k55_Velvet_k55_Locus_31552_Transcript_12_Confidence_0.750_Length_2254	transcript	pink	pseudouridylate synthase 7 homolog isoform X1		-0.3992	0.0118179	-0.839304	2.47516e-11
Velvet_k55_Velvet_k55_Locus_21128_Transcript_25_Confidence_0.417_Length_2363	transcript	pink	elongation factor 1-alpha	F:translation elongation factor activity; F:GTPase activity; F:GTP binding; P:translational elongation	-0.403417	0.0108771	-0.61972	2.58745e-05
Velvet_k55_Velvet_k55_Locus_48873_Transcript_12_Confidence_0.750_Length_620	transcript	pink	AChain A, Thioredoxin	C:obsolete cell; P:glycerol ether metabolic process; F:protein-disulfide reductase activity; P:cell redox homeostasis; P:obsolete oxidation-reduction process	-0.406023	0.010328	-0.710518	4.03516e-07
SOAP_k35_scaffold92373	transcript	pink	Bifunctional purine biosynthesis protein PURH	F:IMP cyclohydrolase activity; F:phosphoribosylaminoimidazolecarboxamide formyltransferase activity; P:purine nucleotide biosynthetic process	-0.415214	0.00857633	-0.681848	1.7579e-06
SOAP_k35_C3552332	transcript	pink	DNA-directed RNA polymerase III subunit RPC1	F:RNA polymerase III activity; F:DNA binding; C:RNA polymerase III complex; P:transcription by RNA polymerase III; F:metal ion binding	-0.420045	0.00776252	-0.853779	4.91229e-12
Velvet_k35_Velvet_k35_Locus_13896_Transcript_16_Confidence_0.500_Length_3259	transcript	pink	target of rapamycin complex 2 subunit MAPKAP1 isoform X1	P:cellular process; C:obsolete intracellular part	-0.433141	0.00588126	-0.662881	4.26728e-06
Velvet_k85_Velvet_k85_Locus_51822_Transcript_18_Confidence_0.650_Length_3128	transcript	pink	AP-1 complex subunit beta-1-like	P:intracellular protein transport; P:vesicle-mediated transport; C:clathrin adaptor complex; F:clathrin binding	-0.435766	0.00555581	-0.775139	6.91226e-09
TransAb_k45_R465394	transcript	pink	Prohibitin-2	C:integral component of membrane	-0.436474	0.00547074	-0.852202	5.90682e-12
SOAP_k65_C2452645	transcript	pink	26S protease regulatory subunit 7	F:ATP binding; C:cytosol; P:ubiquitin-dependent protein catabolic process; F:peptidase activity; C:proteasome regulatory particle, base subcomplex; F:TBP-class protein binding; F:proteasome-activating activity; C:cytoplasmic ribonucleoprotein granule; P:positive regulation of RNA polymerase II transcription preinitiation complex assembly; P:positive regulation of proteasomal protein catabolic pro…	-0.473582	0.00232528	-0.831459	5.57204e-11
Velvet_k35_Velvet_k35_Locus_20377_Transcript_22_Confidence_0.667_Length_802	transcript	pink	histone H2AX-like	C:nucleosome; F:DNA binding; C:nucleus; F:protein heterodimerization activity	-0.508142	0.000958126	-0.681675	1.77264e-06

## Sheet: PR6
ContigID	moduleType	moduleColor	GeneName	GOName(s)	GeneSignificance_CatalasevProteinExpression	pvalue_GS.CatalasevProteinExpression	ModuleMembership_Green_Protein	pvalue_MMGreen_Protein
Velvet_k35_Velvet_k35_Locus_18912_Transcript_34_Confidence_0.444_Length_4887	protein	green	protein FAM193A-like isoform X1		0.508997	0.000796441	0.738981	5.17969e-08
Velvet_k65_Velvet_k65_Locus_33096_Transcript_510_Confidence_0.571_Length_2544	protein	green	endoribonuclease LACTB2	F:binding; C:membrane	0.432812	0.00528008	0.518147	0.000615475
SOAP_k75_scaffold111385	protein	green	peptidyl-prolyl cis-trans isomerase B	P:protein peptidyl-prolyl isomerization; F:peptidyl-prolyl cis-trans isomerase activity; F:collagen binding; F:cyclosporin A binding; C:protein-containing complex; P:protein refolding; C:obsolete endoplasmic reticulum part; P:positive regulation by host of viral process; F:unfolded protein binding; P:chaperone-mediated protein folding; P:negative regulation of collagen fibril organization	0.369269	0.0190292	0.578026	9.38244e-05
Velvet_k75_Velvet_k75_Locus_837_Transcript_15_Confidence_0.692_Length_8259	protein	green	kinesin-like protein KIF28P	F:microtubule motor activity; F:ATP binding; P:microtubule-based movement; F:microtubule binding; C:membrane	0.359295	0.022789	0.691992	7.58915e-07
SOAP_k35_scaffold99224	protein	green	predicted protein		0.359276	0.0227969	0.672574	1.99811e-06
Velvet_k35_Velvet_k35_Locus_12677_Transcript_1010_Confidence_0.538_Length_5005	protein	green	centlein		0.348314	0.0276255	0.477723	0.00182452
Velvet_k55_Velvet_k55_Locus_8008_Transcript_19_Confidence_0.591_Length_2053	protein	green	protein ADP-ribosylarginine hydrolase-like isoform X4	F:ADP-ribosylarginine hydrolase activity; F:GTPase activator activity; P:intracellular protein transport; F:small GTPase binding; P:protein modification process; P:activation of GTPase activity	0.347362	0.0280822	0.573931	0.00010796
Velvet_k65_Velvet_k65_Locus_16411_Transcript_512_Confidence_0.553_Length_1731	protein	green	cilia- and flagella-associated protein 45-like	C:motile cilium	0.34352	0.0299884	0.719808	1.65258e-07
Velvet_k45_Velvet_k45_Locus_13302_Transcript_4148_Confidence_0.594_Length_15572	protein	green	E3 ubiquitin-protein ligase rnf213-alpha-like isoform X3		0.335515	0.0343042	0.378673	0.015975
Velvet_k45_Velvet_k45_Locus_118310_Transcript_11_Confidence_1.000_Length_2193	protein	green	polyadenylate-binding protein 4-like	F:nucleic acid binding	0.335431	0.0343523	0.53891	0.000333566
SOAP_k35_scaffold65427	protein	green	very low-density lipoprotein receptor-like	F:peptidase activity	0.287958	0.0715712	0.693924	6.86421e-07
SOAP_k35_C3274417	protein	green	histone H3	C:nucleosome; F:DNA binding; C:nucleus; F:protein heterodimerization activity	0.274715	0.0862474	0.73785	5.5621e-08
SOAP_k65_scaffold139704	protein	green	mammalian ependymin-related protein 1-like		0.262917	0.101196	0.522612	0.00054129
TRINITY_DN48487_c0_g1_i1	protein	green	calponin-2 isoform X1	F:actin binding; F:calmodulin binding; P:actomyosin structure organization	0.245721	0.12643	0.505418	0.000879225
Velvet_k35_Velvet_k35_Locus_6703_Transcript_36_Confidence_0.545_Length_14483	protein	green	dynein heavy chain 10, axonemal-like isoform X1	F:microtubule motor activity; F:ATP binding; P:microtubule-based movement; C:dynein complex	0.236827	0.141195	0.400131	0.0105193
Velvet_k45_Velvet_k45_Locus_2965_Transcript_412_Confidence_0.317_Length_3256	protein	green	jupiter microtubule associated homolog 1-like isoform X1		0.236198	0.142286	0.607977	3.16663e-05
TransAb_k35_R822966	protein	green	serine/threonine-protein kinase PAK 1-like isoform X3	F:nucleotide binding; F:protein kinase activity; P:phosphorylation	0.22885	0.155489	0.369986	0.0187803
SOAP_k65_scaffold123541	protein	green	nascent polypeptide-associated complex subunit alpha-like	C:nascent polypeptide-associated complex; F:hydrolase activity	0.226415	0.160055	0.579327	8.96955e-05
TransAb_k85_R90042	protein	green	plasminogen activator inhibitor 1 RNA-binding protein-like isoform X1	F:binding	0.221345	0.169874	0.544712	0.000279077
TRINITY_DN71396_c0_g1_i1	protein	green	ribosomal protein L26 isoform 1	F:structural constituent of ribosome; C:nucleoplasm; C:nucleolus; P:rRNA processing; P:DNA damage response, signal transduction by p53 class mediator resulting in cell cycle arrest; C:large ribosomal subunit; C:cytosolic ribosome; P:ribosomal large subunit biogenesis; P:positive regulation of translation; F:mRNA 5'-UTR binding; P:cellular response to gamma radiation; P:positive regulation of DNA …	0.21774	0.177113	0.484222	0.00154561
Velvet_k45_Velvet_k45_Locus_5617_Transcript_910_Confidence_0.148_Length_2432	protein	green	putative nuclease HARBI1		0.209411	0.194677	0.636039	1.0305e-05
SOAP_k35_C3102835	protein	green	histone H3 type 2	C:nucleosome; F:DNA binding; C:nucleus; F:protein heterodimerization activity	0.206428	0.201256	0.581455	8.32985e-05
SOAP_k45_scaffold41532	protein	green	osteoclast-stimulating factor 1-like		0.199984	0.215994	0.45408	0.003249
Velvet_k75_Velvet_k75_Locus_5984_Transcript_2126_Confidence_0.361_Length_5935	protein	green	enolase-phosphatase E1 isoform X11		0.199955	0.216064	0.460863	0.00276468
TransAb_k35_S174984	protein	green	cathepsin B	F:cysteine-type endopeptidase activity; C:extracellular space; C:lysosome; C:integral component of membrane; P:regulation of catalytic activity; P:proteolysis involved in protein catabolic process	0.194398	0.229364	0.565015	0.000145622
Velvet_k75_Velvet_k75_Locus_26592_Transcript_12_Confidence_0.750_Length_925	protein	green	histone H1-delta-like	C:nucleosome; F:double-stranded DNA binding; C:nucleus; P:nucleosome assembly; P:obsolete nucleosome positioning; P:chromosome condensation; F:nucleosomal DNA binding; P:obsolete negative regulation of chromatin silencing; P:negative regulation of DNA recombination	0.191756	0.235879	0.664695	2.90046e-06
Velvet_k35_Velvet_k35_Locus_13896_Transcript_16_Confidence_0.500_Length_3259	protein	green	target of rapamycin complex 2 subunit MAPKAP1 isoform X1	P:cellular process; C:obsolete intracellular part	0.185212	0.252552	0.508733	0.000802308
TRINITY_DN95676_c0_g1_i1	protein	green	60S ribosomal protein L23	F:structural constituent of ribosome; C:ribosome; P:translation	0.182319	0.260169	0.386615	0.0137282
Velvet_k85_Velvet_k85_Locus_23115_Transcript_13_Confidence_0.667_Length_1690	protein	green	heterogeneous nuclear ribonucleoprotein K-like isoform X1	F:DNA binding; F:RNA binding; P:regulation of transcription by RNA polymerase II; P:RNA processing	0.177577	0.272982	0.819648	9.91865e-11
Velvet_k75_Velvet_k75_Locus_6869_Transcript_1014_Confidence_0.641_Length_6626	protein	green	calnexin-like isoform X1	F:calcium ion binding; C:endoplasmic reticulum; P:protein folding; C:integral component of membrane; C:obsolete organelle part; F:unfolded protein binding	0.170964	0.291529	0.595352	5.07192e-05
TransAb_k85_S61717	protein	green	serine/threonine-protein phosphatase 2A catalytic subunit beta isoform	F:phosphoprotein phosphatase activity; P:protein dephosphorylation	0.154809	0.340175	0.467906	0.00232996
SOAP_k55_scaffold15805	protein	green	uncharacterized protein LOC110453401		0.147152	0.364881	0.425217	0.00623435
Velvet_k55_Velvet_k55_Locus_13181_Transcript_2122_Confidence_0.171_Length_5035	protein	green	peripheral plasma membrane protein CASK isoform X6	F:protein kinase activity; F:ATP binding; P:protein phosphorylation	0.145074	0.371765	0.487486	0.00142034
TransAb_k65_S191636	protein	green	microtubule-associated protein RP/EB family member 1-like isoform X7		0.140625	0.386763	0.352552	0.025667
SOAP_k45_scaffold29255	protein	green	microspherule protein 1-like	F:G-quadruplex RNA binding; C:collagen trimer; P:protein folding; C:Ino80 complex; F:unfolded protein binding; C:MLL1 complex	0.138539	0.393916	0.41188	0.00827302
Velvet_k45_Velvet_k45_Locus_4045_Transcript_1415_Confidence_0.068_Length_2824	protein	green	protein TBATA-like isoform X3		0.13177	0.41765	0.373375	0.0176403
TransAb_k55_R316927	protein	green	stabilizer of axonemal microtubules 2-like isoform X2	F:microtubule binding	0.127781	0.432008	0.319015	0.0448117
Velvet_k35_Velvet_k35_Locus_9274_Transcript_1718_Confidence_0.433_Length_10618	protein	green	filamin-A-like isoform X1	F:actin binding; P:actin cytoskeleton organization; P:cell differentiation	0.122452	0.451608	0.329185	0.0380672
TransAb_k35_R792975	protein	green	JmjC domain-containing protein 8		0.115866	0.476485	0.554194	0.000207039
TRINITY_DN60750_c2_g1_i5	protein	green	UV excision repair protein RAD23 homolog B		0.104447	0.521269	0.403362	0.00985502
TRINITY_DN78030_c0_g4_i2	protein	green	lysosomal protective protein-like	F:carboxypeptidase activity	0.101565	0.53289	0.371407	0.018295
TRINITY_DN80262_c2_g1_i1	protein	green	nucleolin-like isoform X2		0.0994583	0.541464	0.664297	2.9547e-06
Velvet_k75_Velvet_k75_Locus_53_Transcript_12_Confidence_0.750_Length_1419	protein	green	tektin A1	C:microtubule cytoskeleton; C:sperm flagellum; P:cilium assembly; P:cilium movement involved in cell motility	0.0878617	0.589811	0.353526	0.0252336
Velvet_k45_Velvet_k45_Locus_6573_Transcript_711_Confidence_0.500_Length_3334	protein	green	dihydropyrimidinase isoform X4	C:cytoplasm; F:hydrolase activity, acting on carbon-nitrogen (but not peptide) bonds	0.0780852	0.631991	0.521386	0.000560817
Velvet_k55_Velvet_k55_Locus_9401_Transcript_24_Confidence_0.462_Length_3362	protein	green	ras-like GTP-binding protein Rho1 isoform X2	F:GTPase activity; F:GTP binding; C:plasma membrane; C:cell cortex; P:Rho protein signal transduction; P:regulation of cell shape; F:protein kinase binding; P:regulation of cell migration; P:establishment or maintenance of actin cytoskeleton polarity; C:cell division site; P:regulation of actin cytoskeleton organization; C:intracellular membrane-bounded organelle; P:actin filament bundle assembly	0.0768061	0.637599	0.58475	7.42071e-05
TransAb_k55_R329337	protein	green	L-rhamnose-binding lectin CSL3		0.0675938	0.678567	-0.296193	0.0634861
TransAb_k55_S313220	protein	green	carbonyl reductase [NADPH] 1-like	F:oxidoreductase activity; P:obsolete oxidation-reduction process	0.0632099	0.698397	0.352173	0.0258373
SOAP_k55_scaffold143959	protein	green	KH domain-containing, RNA-binding, signal transduction-associated protein 2-like isoform X2	F:RNA binding; C:nucleoplasm; F:protein domain specific binding; F:identical protein binding; P:regulation of mRNA splicing, via spliceosome; P:protein complex oligomerization	0.0447592	0.783898	0.59861	4.49995e-05
Velvet_k65_Velvet_k65_Locus_55460_Transcript_210_Confidence_0.447_Length_2424	protein	green	Phosphoenolpyruvate carboxykinase [GTP]	F:phosphoenolpyruvate carboxykinase (GTP) activity; F:GTP binding; C:mitochondrion; C:cytosol; P:gluconeogenesis; F:kinase activity; P:phosphorylation; P:propionate catabolic process; F:manganese ion binding; P:response to lipid; P:response to starvation; P:glycerol biosynthetic process from pyruvate; P:cellular response to glucose stimulus	0.0393836	0.809339	0.362719	0.021434
Velvet_k85_Velvet_k85_Locus_3004_Transcript_22_Confidence_0.857_Length_1153	protein	green	heterogeneous nuclear ribonucleoprotein D-like isoform X2	F:mRNA binding; P:germ cell development	0.0320771	0.844226	0.53777	0.000345337
TransAb_k65_S25834	protein	green	PREDICTED: uncharacterized protein LOC105332526	C:integral component of membrane	0.0285093	0.861373	-0.382826	0.0147643
SOAP_k75_scaffold77796	protein	green	ELAV-like protein 1-B isoform X1		0.0221282	0.892193	0.306335	0.0545429
TRINITY_DN73598_c2_g2_i4	protein	green	thymopoietin isoform X5		0.0120849	0.941002	0.556533	0.000192072
Velvet_k55_Velvet_k55_Locus_31552_Transcript_12_Confidence_0.750_Length_2254	protein	green	pseudouridylate synthase 7 homolog isoform X1		0.00926102	0.954772	0.434348	0.00510326
Velvet_k55_Velvet_k55_Locus_14800_Transcript_311_Confidence_0.175_Length_1639	protein	green	probable deferrochelatase/peroxidase YfeX	F:adenyl-nucleotide exchange factor activity; F:peroxidase activity; C:cytosol; P:protein folding; F:heme binding; F:protein homodimerization activity; P:regulation of catalytic activity; F:chaperone binding; P:obsolete oxidation-reduction process; P:cellular oxidant detoxification	0.0088036	0.957003	0.37938	0.0157633
Velvet_k65_Velvet_k65_Locus_8146_Transcript_1623_Confidence_0.305_Length_4459	protein	green	LIM and SH3 domain protein F42H10.3 isoform X13		-0.00490226	0.97605	0.384898	0.0141898
TRINITY_DN68744_c1_g3_i2	protein	green	acetyl-CoA acetyltransferase, mitochondrial	F:acetyl-CoA C-acetyltransferase activity; C:mitochondrial matrix; P:acetyl-CoA biosynthetic process; P:isoleucine catabolic process; P:fatty acid beta-oxidation; P:response to hormone; P:coenzyme A biosynthetic process; F:enzyme binding; P:response to starvation; P:acetyl-CoA catabolic process; F:metal ion binding; F:obsolete coenzyme binding; P:protein homooligomerization; P:adipose tissue deve…	-0.0148676	0.927449	0.487507	0.00141955
Velvet_k35_Velvet_k35_Locus_20514_Transcript_1415_Confidence_0.310_Length_3999	protein	green	ornithine aminotransferase, mitochondrial	F:ornithine-oxo-acid transaminase activity; C:mitochondrial matrix; P:ornithine metabolic process; P:arginine catabolic process to proline via ornithine; P:arginine catabolic process to glutamate; F:pyridoxal phosphate binding; P:L-proline biosynthetic process	-0.042998	0.79221	-0.332918	0.0358093
TRINITY_DN80921_c2_g2_i1	protein	green	synaptonemal complex protein 2 isoform X1		-0.0436133	0.789304	-0.653796	4.77174e-06
SOAP_k65_scaffold116980	protein	green	heterogeneous nuclear ribonucleoprotein A1-like isoform X2	F:mRNA binding; P:germ cell development	-0.0581313	0.721617	0.599311	4.3848e-05
Velvet_k65_Velvet_k65_Locus_21414_Transcript_23_Confidence_0.600_Length_1596	protein	green	epidermal differentiation-specific protein-like		-0.0617549	0.705023	-0.593081	5.50883e-05
TransAb_k35_S5944	protein	green	Propionyl-CoA carboxylase beta chain, mitochondrial	F:ligase activity	-0.0785548	0.629937	-0.349192	0.0272102
Velvet_k45_Velvet_k45_Locus_709_Transcript_4545_Confidence_0.217_Length_8454	protein	green	lipoxygenase homology domain-containing protein 1-like isoform X2		-0.0792843	0.626752	-0.457592	0.0029897
TRINITY_DN68924_c1_g1_i4	protein	green	EH domain-containing protein 3-like	F:calcium ion binding; F:GTP binding; C:obsolete cell; P:endocytic recycling	-0.0801344	0.623048	-0.425173	0.00624029
Velvet_k35_Velvet_k35_Locus_8152_Transcript_610_Confidence_0.763_Length_4158	protein	green	4-hydroxybutyrate coenzyme A transferase	P:acetyl-CoA metabolic process; F:transferase activity	-0.0957381	0.556765	-0.409746	0.00864738
SOAP_k85_scaffold29639	protein	green	S-acyl fatty acid synthase thioesterase, medium chain		-0.101015	0.535122	-0.364708	0.0206783
TransAb_k35_S311203	protein	green	ADP-ribosylation factor 4	F:protein binding; F:GTP binding; C:Golgi apparatus; C:plasma membrane; P:intracellular protein transport; P:retrograde vesicle-mediated transport, Golgi to endoplasmic reticulum; P:Golgi to plasma membrane transport	-0.101853	0.531725	-0.444867	0.00402467
Velvet_k65_Velvet_k65_Locus_17740_Transcript_1221_Confidence_0.297_Length_5404	protein	green	integrin alpha-2-like isoform X1		-0.104999	0.519057	-0.398671	0.0108316
Velvet_k55_Velvet_k55_Locus_2407_Transcript_1017_Confidence_0.562_Length_4776	protein	green	cytoplasmic aconitate hydratase-like isoform X1	F:aconitate hydratase activity; C:cytoplasm; P:cellular iron ion homeostasis; P:response to iron(II) ion; F:4 iron, 4 sulfur cluster binding	-0.105313	0.517802	-0.424395	0.00634609
Velvet_k65_Velvet_k65_Locus_22337_Transcript_1010_Confidence_0.686_Length_6066	protein	green	neutral alpha-glucosidase AB-like isoform X2	F:hydrolase activity, hydrolyzing O-glycosyl compounds; P:carbohydrate metabolic process; F:carbohydrate binding	-0.113512	0.485548	-0.338379	0.0327053
Velvet_k35_Velvet_k35_Locus_6094_Transcript_2837_Confidence_0.141_Length_4578	protein	green	Glucose dehydrogenase [acceptor]		-0.136537	0.400854	-0.471854	0.00211352
Velvet_k55_Velvet_k55_Locus_14473_Transcript_1113_Confidence_0.382_Length_2680	protein	green	fumarylacetoacetase	F:fumarylacetoacetase activity; P:L-phenylalanine catabolic process; P:tyrosine catabolic process; F:metal ion binding; P:homogentisate catabolic process	-0.145287	0.371054	-0.663633	3.04734e-06
Velvet_k35_Velvet_k35_Locus_33218_Transcript_410_Confidence_0.278_Length_813	protein	green	uncharacterized protein LOC111123531		-0.156272	0.335577	-0.406389	0.00926553
TRINITY_DN80902_c3_g1_i1	protein	green	stabilizer of axonemal microtubules 2-like isoform X2		-0.160357	0.322935	-0.321879	0.0428214
SOAP_k35_C3514972	protein	green	betaine--homocysteine S-methyltransferase 1-like	F:zinc ion binding; P:methionine biosynthetic process; P:methylation; F:betaine-homocysteine S-methyltransferase activity	-0.176134	0.27696	-0.436299	0.00488606
Velvet_k45_Velvet_k45_Locus_6120_Transcript_45_Confidence_0.600_Length_4539	protein	green	granulins isoform X5		-0.183079	0.258153	-0.698059	5.52239e-07
Velvet_k75_Velvet_k75_Locus_3024_Transcript_13_Confidence_0.667_Length_2841	protein	green	peroxisomal sarcosine oxidase		-0.187489	0.246663	-0.591894	5.75063e-05
SOAP_k35_C3552764	protein	green	collagen alpha-1(I) chain-like isoform X3		-0.206357	0.201413	-0.709572	2.95558e-07
TRINITY_DN57942_c8_g1_i1	protein	green	dolichyl-diphosphooligosaccharide--protein glycosyltransferase subunit 2-like	P:protein N-linked glycosylation; C:oligosaccharyltransferase complex; C:integral component of membrane; F:transferase activity	-0.208815	0.195979	-0.647253	6.37351e-06
SOAP_k35_scaffold125669	protein	green	collagen alpha-1(I) chain isoform X2		-0.213775	0.185327	-0.607929	3.17251e-05
Velvet_k35_Velvet_k35_Locus_8821_Transcript_1010_Confidence_0.542_Length_5897	protein	green	forkhead-associated domain-containing protein 1-like isoform X1		-0.218388	0.175795	-0.418534	0.00719399
Velvet_k65_Velvet_k65_Locus_6472_Transcript_1115_Confidence_0.326_Length_2195	protein	green	putative inhibitor of apoptosis		-0.222329	0.167934	-0.698237	5.47051e-07
TransAb_k35_R806755	protein	green	unconventional myosin-If-like	F:cytoskeletal motor activity; F:actin binding; F:ATP binding; C:myosin complex	-0.223619	0.165417	-0.444015	0.00410395
Velvet_k35_Velvet_k35_Locus_11298_Transcript_1819_Confidence_0.233_Length_2003	protein	green	Peroxidase-like protein		-0.223625	0.165405	-0.392413	0.0122624
SOAP_k45_scaffold108789	protein	green	tubulin beta chain	P:microtubule cytoskeleton organization; P:mitotic cell cycle; F:GTPase activity; F:structural constituent of cytoskeleton; F:GTP binding; C:cytoplasm; C:microtubule	-0.227715	0.157605	-0.398095	0.0109571
SOAP_k35_scaffold106976	protein	green	Collagen alpha-1(XII) chain		-0.244716	0.128037	-0.58448	7.49155e-05
SOAP_k35_scaffold81466	protein	green	Long-chain specific acyl-CoA dehydrogenase, mitochondrial	F:long-chain-acyl-CoA dehydrogenase activity; C:mitochondrion; F:palmitoyl-CoA oxidase activity; P:carnitine metabolic process, CoA-linked; P:fatty acid beta-oxidation using acyl-CoA dehydrogenase; P:long-chain fatty acid catabolic process; F:flavin adenine dinucleotide binding	-0.256329	0.110363	-0.674058	1.8603e-06
Velvet_k35_Velvet_k35_Locus_8436_Transcript_1113_Confidence_0.542_Length_6071	protein	green	extended synaptotagmin-2-like isoform X1	C:membrane; P:localization	-0.263271	0.100719	-0.389084	0.0130868
Velvet_k65_Velvet_k65_Locus_16353_Transcript_7174_Confidence_0.090_Length_7816	protein	green	1-phosphatidylinositol 3-phosphate 5-kinase isoform X1	F:binding; P:phosphate-containing compound metabolic process; F:transferase activity	-0.264657	0.0988746	-0.338993	0.0323704
SOAP_k75_C1511489	protein	green	temptin-like	F:catalytic activity	-0.26481	0.0986717	-0.455738	0.00312422
SOAP_k65_C2409191	protein	green	---NA---		-0.276525	0.0841137	-0.383963	0.0144467
Velvet_k55_Velvet_k55_Locus_661_Transcript_3340_Confidence_0.123_Length_3468	protein	green	septin-2-like isoform X1	F:GTP binding; P:cell division	-0.282307	0.077573	-0.372697	0.0178634
Velvet_k35_Velvet_k35_Locus_24480_Transcript_14_Confidence_0.615_Length_3177	protein	green	Saposin-related, isoform A	C:membrane-bounded organelle; C:intracellular organelle; C:obsolete cytoplasmic part	-0.293062	0.0664698	-0.538765	0.000335047
TransAb_k55_S364550	protein	green	Demethylmenaquinone methyltransferase		-0.297069	0.0626708	-0.567653	0.000133402
TRINITY_DN68963_c0_g1_i4	protein	green	Aldehyde dehydrogenase, mitochondrial	F:aldehyde dehydrogenase (NAD+) activity; F:aldehyde dehydrogenase [NAD(P)+] activity; C:mitochondrial matrix; P:carbohydrate metabolic process; P:ethanol catabolic process; P:ethanol oxidation; F:electron transfer activity; P:electron transport chain; F:glyceraldehyde-3-phosphate dehydrogenase (NAD+) (non-phosphorylating) activity; F:NAD binding	-0.309938	0.0516199	-0.587586	6.71115e-05
Velvet_k45_Velvet_k45_Locus_1576_Transcript_1322_Confidence_0.202_Length_7371	protein	green	Multiple epidermal growth factor-like domains protein 6		-0.310982	0.0507973	-0.589982	6.16027e-05
SOAP_k55_scaffold2840	protein	green	tubulin beta-1 chain-like	P:microtubule cytoskeleton organization; P:mitotic cell cycle; F:GTPase activity; F:structural constituent of cytoskeleton; F:GTP binding; C:cytoplasm; C:microtubule	-0.311161	0.0506573	-0.391812	0.0124078
Velvet_k75_Velvet_k75_Locus_17862_Transcript_1018_Confidence_0.458_Length_8693	protein	green	A-kinase anchor protein 13-like isoform X1		-0.312203	0.049848	-0.432277	0.00534289
SOAP_k85_C1103584	protein	green	calmodulin 3b (phosphorylase kinase, delta)	F:calcium ion binding; F:kinase activity; P:phosphorylation; P:calcium-mediated signaling	-0.315588	0.0472917	-0.607565	3.2168e-05
Velvet_k45_Velvet_k45_Locus_1889_Transcript_45_Confidence_0.636_Length_6134	protein	green	Lecithin retinol acyltransferase		-0.320263	0.0439357	-0.306028	0.0547983
Velvet_k55_Velvet_k55_Locus_3656_Transcript_1524_Confidence_0.608_Length_10936	protein	green	cilia- and flagella-associated protein 47-like isoform X2		-0.336304	0.0338574	-0.691473	7.79568e-07
Velvet_k35_Velvet_k35_Locus_4746_Transcript_23_Confidence_0.500_Length_1185	protein	green	development-specific protein LVN1.2-like		-0.343464	0.0300172	-0.715026	2.17497e-07
Velvet_k45_Velvet_k45_Locus_34216_Transcript_34_Confidence_0.500_Length_1253	protein	green	methylglutaconyl-CoA hydratase, mitochondrial-like	F:catalytic activity	-0.383747	0.0145064	-0.551315	0.000226902
SOAP_k35_scaffold116577	protein	green	galectin-4 isoform X1	F:carbohydrate binding	-0.396241	0.0113693	-0.644859	7.07341e-06
SOAP_k35_C3540192	protein	green	cilia- and flagella-associated protein 206-like	C:motile cilium	-0.397465	0.0110957	-0.68049	1.35843e-06
SOAP_k65_scaffold105473	protein	green	protein disulfide isomerase	F:protein disulfide isomerase activity; C:obsolete cell; P:cell redox homeostasis; F:dioxygenase activity; P:obsolete oxidation-reduction process	-0.402821	0.00996365	-0.572632	0.000112832
SOAP_k65_scaffold133976	protein	green	78 kDa glucose-regulated protein	P:response to hypoxia; P:response to yeast; F:ATP binding; C:extracellular region; C:endoplasmic reticulum lumen; F:hydrolase activity	-0.407413	0.00907311	-0.619122	2.05405e-05
SOAP_k75_C1735392	protein	green	probable deferrochelatase/peroxidase YfeX	F:binding	-0.415469	0.0076749	-0.411428	0.00835108
TRINITY_DN82409_c12_g1_i1	protein	green	eIF-2-alpha kinase activator GCN1-like	C:plasma membrane; C:gap junction; P:regulation of translation; P:ion transport; C:integral component of membrane; F:protein kinase regulator activity; F:protein kinase binding; P:positive regulation of kinase activity; F:ribosome binding; P:regulation of protein kinase activity	-0.44334	0.00416775	-0.349448	0.0270899
Velvet_k65_Velvet_k65_Locus_19735_Transcript_33_Confidence_0.600_Length_1677	protein	green	calreticulin	F:calcium ion binding; C:endoplasmic reticulum; P:protein folding; F:unfolded protein binding	-0.449578	0.00360999	-0.569245	0.000126485

## Sheet: TR1
ContigID	moduleType	moduleColor	GeneName	GOName(s)	GeneSignificance_TroloxvTranscriptExpression	pvalue_GS.TroloxvTranscriptExpression	ModuleMembership_Turquoise_Transcript	pvalue_MMTurquoise_Transcript
SOAP_k35_scaffold99224	transcript	turquoise	predicted protein		0.573966	0.000133282	0.811356	3.73728e-10
Velvet_k35_Velvet_k35_Locus_50159_Transcript_15_Confidence_0.250_Length_1625	transcript	turquoise	heat shock protein 30C-like		0.562269	0.000195095	0.882933	1.03843e-13
Velvet_k45_Velvet_k45_Locus_7372_Transcript_2526_Confidence_0.205_Length_8686	transcript	turquoise	PREDICTED: uncharacterized protein LOC105341007		0.5329	0.000478249	0.543203	0.000352458
SOAP_k35_C3543956	transcript	turquoise	V-type proton ATPase catalytic subunit A	F:ATP binding; C:vacuolar membrane; C:plasma membrane; C:proton-transporting V-type ATPase, V1 domain; P:ATP metabolic process; F:proton-transporting ATPase activity, rotational mechanism; P:proton transmembrane transport	0.512783	0.000844472	0.8145	2.8177e-10
SOAP_k45_C2935071	transcript	turquoise	histone H2A-like	C:nucleosome; F:DNA binding; C:nucleus; F:protein heterodimerization activity	0.505744	0.00102201	0.464491	0.0028928
Velvet_k35_Velvet_k35_Locus_9294_Transcript_812_Confidence_0.194_Length_5731	transcript	turquoise	lysosomal alpha-mannosidase-like	F:binding; P:carbohydrate metabolic process; F:hydrolase activity, acting on glycosyl bonds	0.496967	0.00128925	0.761401	1.823e-08
Velvet_k85_Velvet_k85_Locus_126679_Transcript_11_Confidence_1.000_Length_1132	transcript	turquoise	major egg antigen-like		0.496497	0.00130518	0.929268	1.38896e-17
TransAb_k35_J785316	transcript	turquoise	heat shock protein 70 B2-like	F:ATP binding	0.496081	0.00131939	0.909515	1.11567e-15
SOAP_k75_scaffold29061	transcript	turquoise	USP-like protein isoform 2		0.488446	0.00160605	0.870011	6.43061e-13
SOAP_k45_scaffold52565	transcript	turquoise	sulfide:quinone oxidoreductase, mitochondrial	P:sulfide oxidation, using sulfide:quinone oxidoreductase; F:sulfide:quinone oxidoreductase activity; F:FAD binding	0.485272	0.00174054	0.712566	3.60808e-07
SOAP_k55_scaffold5587	transcript	turquoise	torsin family 1, member A (torsin A)	C:endoplasmic reticulum; P:nuclear envelope organization; F:cytoskeletal protein binding; P:protein localization; C:obsolete intracellular organelle part; P:cellular localization	0.485143	0.00174618	0.88829	4.57498e-14
TRINITY_DN73276_c1_g1_i5	transcript	turquoise	Protein LIGHT-DEPENDENT SHORT HYPOCOTYLS 6		0.482564	0.00186299	0.530436	0.000513715
Velvet_k45_Velvet_k45_Locus_14623_Transcript_1114_Confidence_0.351_Length_4388	transcript	turquoise	Stress-70 protein, mitochondrial	F:ATP binding; C:mitochondrion; F:ATP hydrolysis activity; F:heat shock protein binding; P:cellular response to heat; P:cellular response to unfolded protein; P:protein refolding; F:protein folding chaperone; F:unfolded protein binding; P:chaperone cofactor-dependent protein refolding; F:misfolded protein binding	0.481555	0.00191051	0.921968	8.0276e-17
Velvet_k75_Velvet_k75_Locus_99740_Transcript_26_Confidence_0.706_Length_2469	transcript	turquoise	endoplasmic reticulum chaperone BiP	F:ATP binding; C:nucleus; C:endoplasmic reticulum lumen; C:membrane; F:ATP hydrolysis activity; P:ubiquitin-dependent ERAD pathway; F:heat shock protein binding; P:cellular response to heat; C:endoplasmic reticulum chaperone complex; P:protein refolding; F:protein folding chaperone; F:unfolded protein binding; P:chaperone cofactor-dependent protein refolding; F:misfolded protein binding; P:negati…	0.479014	0.00203503	0.975552	5.99636e-26
TransAb_k45_R445432	transcript	turquoise	major egg antigen-like		0.476648	0.0021573	0.855635	3.94273e-12
Velvet_k45_Velvet_k45_Locus_46561_Transcript_35_Confidence_0.500_Length_3338	transcript	turquoise	Vacuolar protein sorting-associated protein 4B	C:spindle pole; F:ATP binding; C:nucleus; C:centrosome; C:cytosol; P:potassium ion transport; P:nucleus organization; P:mitotic metaphase plate congression; F:protein C-terminus binding; C:endosome membrane; P:positive regulation of G2/M transition of mitotic cell cycle; C:integral component of membrane; F:ATP hydrolysis activity; P:cholesterol transport; P:endosome to lysosome transport via mult…	0.471843	0.00242557	0.834449	4.11026e-11
Velvet_k65_Velvet_k65_Locus_993_Transcript_5659_Confidence_0.019_Length_1200	transcript	turquoise	major egg antigen-like		0.469668	0.00255637	0.848488	9.04491e-12
TRINITY_DN68946_c1_g1_i1	transcript	turquoise	BAG family molecular chaperone regulator 3-like		0.468317	0.00264067	0.907459	1.66084e-15
SOAP_k45_scaffold55738	transcript	turquoise	heat shock cognate 71 kDa protein	C:Prp19 complex; F:G protein-coupled receptor binding; F:phosphatidylserine binding; F:ATP binding; C:nucleus; C:late endosome; C:cytosol; C:integral component of membrane; F:ATP hydrolysis activity; F:protein-macromolecule adaptor activity; F:heat shock protein binding; F:ubiquitin protein ligase binding; P:regulation of protein stability; P:protein refolding; P:positive regulation by host of vi…	0.467614	0.0026855	0.897225	1.05785e-14
TransAb_k85_S88256	transcript	turquoise	metallo-beta-lactamase domain-containing protein 1-like isoform X1		0.46722	0.00271091	0.910327	9.51038e-16
TRINITY_DN66349_c0_g2_i2	transcript	turquoise	Stress-induced-phosphoprotein 1		0.466704	0.00274455	0.978036	8.43279e-27
SOAP_k45_scaffold57556	transcript	turquoise	Stress-induced protein 1		0.464193	0.00291332	0.841035	2.05743e-11
Velvet_k35_Velvet_k35_Locus_131891_Transcript_46_Confidence_0.562_Length_855	transcript	turquoise	alpha-crystallin A chain-like		0.462764	0.00301331	0.843588	1.56004e-11
TransAb_k65_S244792	transcript	turquoise	78 kDa glucose-regulated protein	P:response to hypoxia; P:response to yeast; F:ATP binding; C:extracellular region; C:nucleus; C:endoplasmic reticulum lumen; C:membrane; F:ATP hydrolysis activity; P:ubiquitin-dependent ERAD pathway; F:heat shock protein binding; P:cellular response to heat; C:endoplasmic reticulum chaperone complex; P:protein refolding; F:protein folding chaperone; F:unfolded protein binding; P:chaperone cofacto…	0.461397	0.00311181	0.972347	5.70045e-25
Velvet_k35_Velvet_k35_Locus_32249_Transcript_13_Confidence_0.583_Length_2441	transcript	turquoise	V-type proton ATPase subunit B	F:ATP binding; C:proton-transporting V-type ATPase, V1 domain; P:ATP metabolic process; P:proton transmembrane transport	0.458377	0.00333944	0.806331	5.80683e-10
Velvet_k65_Velvet_k65_Locus_37897_Transcript_24_Confidence_0.667_Length_1137	transcript	turquoise	hypothetical protein AM593_09178, partial		0.456611	0.00347922	0.920858	1.03263e-16
Velvet_k45_Velvet_k45_Locus_34576_Transcript_210_Confidence_0.654_Length_3223	transcript	turquoise	myeloid leukemia factor 1		0.453669	0.00372331	0.878395	2.0166e-13
SOAP_k65_scaffold41604	transcript	turquoise	prostaglandin E synthase 3	C:nucleus; C:cytosol; P:protein folding; F:chaperone binding; P:chaperone-mediated protein complex assembly; F:Hsp90 protein binding	0.453243	0.00375992	0.936982	1.75212e-18
Velvet_k45_Velvet_k45_Locus_24682_Transcript_1010_Confidence_0.640_Length_5379	transcript	turquoise	programmed cell death 6-interacting protein-like isoform X2		0.453176	0.00376569	0.625837	2.03747e-05
TransAb_k85_S77142	transcript	turquoise	selenide, water dikinase	F:selenide, water dikinase activity; F:ATP binding; P:selenocysteine biosynthetic process; P:phosphorylation	0.452215	0.00384939	0.922892	6.49198e-17
TransAb_k35_S894610	transcript	turquoise	tyrosine--tRNA ligase, cytoplasmic-like	F:tRNA binding; F:tyrosine-tRNA ligase activity; F:ATP binding; C:cytosol; P:tyrosyl-tRNA aminoacylation; C:nuclear body	0.446908	0.00434164	0.816597	2.32692e-10
TransAb_k55_S168138	transcript	turquoise	dnaJ homolog subfamily B member 4-like	P:protein folding; F:unfolded protein binding	0.446467	0.00438493	0.864055	1.39748e-12
Velvet_k75_Velvet_k75_Locus_4294_Transcript_57_Confidence_0.611_Length_2461	transcript	turquoise	Cathepsin L	P:proteolysis; F:cysteine-type peptidase activity	0.445272	0.00450405	0.8507	7.02738e-12
SOAP_k65_scaffold133976	transcript	turquoise	78 kDa glucose-regulated protein	P:response to hypoxia; P:response to yeast; F:ATP binding; C:extracellular region; C:endoplasmic reticulum lumen; F:hydrolase activity	0.437527	0.00534624	0.954996	4.02845e-21
TRINITY_DN76783_c0_g2_i7	transcript	turquoise	aconitate hydratase, mitochondrial-like	F:aconitate hydratase activity; C:mitochondrion; P:tricarboxylic acid cycle; F:metal ion binding; F:4 iron, 4 sulfur cluster binding	0.434579	0.00570102	0.654813	6.10748e-06
TRINITY_DN71090_c2_g1_i2	transcript	turquoise	fructose-1,6-bisphosphatase 1-like isoform X2	F:calcium ion binding; C:extracellular region; P:carbohydrate metabolic process; P:cell-matrix adhesion; P:dephosphorylation; F:fructose 1,6-bisphosphate 1-phosphatase activity	0.43305	0.00589285	0.905838	2.25793e-15
TRINITY_DN64538_c0_g1_i3	transcript	turquoise	uncharacterized protein LOC110457803		0.432481	0.00596561	0.805469	6.25503e-10
SOAP_k85_scaffold54459	transcript	turquoise	heat shock protein 60	F:ATP binding; C:cytoplasm; P:protein refolding	0.430487	0.00622684	0.914743	3.88166e-16
Velvet_k35_Velvet_k35_Locus_6916_Transcript_412_Confidence_0.231_Length_5510	transcript	turquoise	2-oxoglutarate dehydrogenase, mitochondrial-like isoform X1	F:oxidoreductase activity, acting on the aldehyde or oxo group of donors, disulfide as acceptor; P:obsolete oxidation-reduction process	0.42907	0.00641858	0.726732	1.6204e-07
TransAb_k65_S191636	transcript	turquoise	microtubule-associated protein RP/EB family member 1-like isoform X7		0.428628	0.00647927	0.809612	4.36125e-10
TransAb_k55_R326802	transcript	turquoise	sequestosome-1 isoform X2	P:cellular component organization; F:metal ion binding	0.427067	0.00669798	0.872475	4.6124e-13
Velvet_k55_Velvet_k55_Locus_43560_Transcript_16_Confidence_0.773_Length_3425	transcript	turquoise	T-complex protein 1 subunit alpha-like	F:ATP binding; C:chaperonin-containing T-complex; P:protein folding; F:unfolded protein binding	0.426585	0.00676679	0.940748	5.78732e-19
Velvet_k75_Velvet_k75_Locus_29673_Transcript_13_Confidence_0.500_Length_1793	transcript	turquoise	T-complex protein 1 subunit eta	F:ATP binding; C:chaperonin-containing T-complex; P:protein folding; F:unfolded protein binding	0.426538	0.00677365	0.97112	1.25923e-24
Velvet_k35_Velvet_k35_Locus_5829_Transcript_12_Confidence_0.833_Length_5282	transcript	turquoise	mediator of RNA polymerase II transcription subunit 14-like	C:protein-containing complex; C:obsolete nuclear part	0.426259	0.00681371	0.914099	4.4365e-16
Velvet_k55_Velvet_k55_Locus_10155_Transcript_14_Confidence_0.667_Length_3569	transcript	turquoise	elongation factor-like GTPase 1	F:organic cyclic compound binding; F:heterocyclic compound binding	0.425248	0.00696097	0.76445	1.47832e-08
Velvet_k55_Velvet_k55_Locus_3131_Transcript_58_Confidence_0.400_Length_843	transcript	turquoise	uncharacterized protein LOC111123269 isoform X4		0.42435	0.00709389	0.634688	1.42869e-05
Velvet_k45_Velvet_k45_Locus_5254_Transcript_89_Confidence_0.536_Length_6172	transcript	turquoise	protein transport protein Sec23A-like isoform X1	C:Golgi membrane; C:endoplasmic reticulum membrane; P:intracellular protein transport; F:zinc ion binding; C:COPII vesicle coat; P:COPII-coated vesicle budding	0.423559	0.00721292	0.852108	5.97163e-12
Velvet_k65_Velvet_k65_Locus_11394_Transcript_2229_Confidence_0.571_Length_8092	transcript	turquoise	Hypoxia up-regulated protein 1	F:ATP binding; C:endoplasmic reticulum; C:integral component of membrane	0.420914	0.00762329	0.927756	2.02777e-17
TransAb_k75_S36718	transcript	turquoise	T-complex protein 1 subunit epsilon-like	F:ATP binding; C:cytoplasm; P:protein folding; F:unfolded protein binding	0.418057	0.00808902	0.907708	1.58337e-15
Velvet_k55_Velvet_k55_Locus_43909_Transcript_1010_Confidence_0.600_Length_3416	transcript	turquoise	glucose-regulated protein 94	F:ATP binding; P:protein folding; F:unfolded protein binding	0.415715	0.00848874	0.932266	6.39512e-18
TRINITY_DN55926_c0_g1_i1	transcript	turquoise	stomatin-like protein 2, mitochondrial	C:membrane	0.415075	0.00860078	0.886245	6.28578e-14
TransAb_k75_S99291	transcript	turquoise	10 kDa heat shock protein, mitochondrial	F:ATP binding; P:protein folding	0.414962	0.00862077	0.860046	2.30909e-12
TransAb_k35_S426369	transcript	turquoise	eukaryotic peptide chain release factor subunit 1	P:cytoplasmic translational termination; C:cytosol; F:translation release factor activity, codon specific; C:translation release factor complex; F:sequence-specific mRNA binding	0.414656	0.00867487	0.932608	5.84031e-18
SOAP_k75_scaffold88308	transcript	turquoise	protein disulfide-isomerase A4-like	F:protein disulfide isomerase activity; C:endoplasmic reticulum; P:protein folding; C:cell surface; P:response to endoplasmic reticulum stress	0.412892	0.00899285	0.799285	1.05486e-09
TransAb_k35_R816985	transcript	turquoise	Universal stress protein A-like protein		0.411047	0.00933606	0.864572	1.3084e-12
TRINITY_DN73662_c0_g2_i4	transcript	turquoise	dnaJ homolog subfamily A member 1	F:G protein-coupled receptor binding; F:ATPase activator activity; F:ATP binding; C:nucleus; C:cytosol; P:protein folding; P:response to unfolded protein; P:spermatogenesis; P:response to heat; C:microtubule cytoskeleton; C:membrane; P:flagellated sperm motility; P:androgen receptor signaling pathway; F:Hsp70 protein binding; F:Tat protein binding; P:negative regulation of protein ubiquitination;…	0.410637	0.009414	0.853959	4.80932e-12
TRINITY_DN72412_c5_g1_i1	transcript	turquoise	persulfide dioxygenase ETHE1, mitochondrial	F:dioxygenase activity; P:obsolete oxidation-reduction process	0.408135	0.00990071	0.613069	3.33643e-05
TransAb_k35_R835589	transcript	turquoise	T-complex protein 1 subunit zeta	F:ATP binding; C:chaperonin-containing T-complex; P:protein folding; F:unfolded protein binding	0.407412	0.0100452	0.837185	3.09463e-11
SOAP_k75_C1677820	transcript	turquoise	endoplasmic reticulum resident protein 29-like	C:endoplasmic reticulum; P:cellular process; C:membrane; F:transferase activity	0.406843	0.0101602	0.95754	1.40265e-21
Velvet_k35_Velvet_k35_Locus_1499_Transcript_310_Confidence_0.222_Length_2324	transcript	turquoise	serine/threonine-protein kinase PAK 3-like isoform X3	F:protein serine/threonine kinase activity; F:ATP binding; P:protein phosphorylation; P:actin filament organization; P:regulation of apoptotic process	0.40242	0.0110934	0.504094	0.00106814
TRINITY_DN72833_c0_g1_i13	transcript	turquoise	60 kDa SS-A/Ro ribonucleoprotein-like		0.398579	0.0119622	0.530375	0.000514618
SOAP_k35_scaffold45418	transcript	turquoise	hsc70-interacting protein-like	P:chaperone cofactor-dependent protein refolding	0.395137	0.0127892	0.754318	2.9321e-08
SOAP_k75_C1679388	transcript	turquoise	calcyclin-binding protein	F:protein binding	0.394216	0.0130184	0.813276	3.14719e-10
SOAP_k85_C1177116	transcript	turquoise	ras GTPase-activating protein-binding protein 2-like isoform X1	F:RNA binding; P:stress granule assembly	0.391902	0.01361	0.82303	1.27397e-10
Velvet_k65_Velvet_k65_Locus_20656_Transcript_1928_Confidence_0.409_Length_3891	transcript	turquoise	heat shock protein 70	F:ATP binding	0.391436	0.013732	0.908829	1.27546e-15
Velvet_k35_Velvet_k35_Locus_30235_Transcript_48_Confidence_0.275_Length_1761	transcript	turquoise	eukaryotic translation initiation factor 2 subunit 2-like	F:translation initiation factor activity; P:translational initiation	0.390753	0.0139122	0.785992	3.05899e-09
Velvet_k55_Velvet_k55_Locus_14060_Transcript_15_Confidence_0.353_Length_7222	transcript	turquoise	RNA-binding protein 12	F:RNA binding	0.390583	0.0139574	0.575456	0.000126839
Velvet_k45_Velvet_k45_Locus_8244_Transcript_2224_Confidence_0.324_Length_4054	transcript	turquoise	major vault protein-like	C:nucleus; C:cytoplasm	0.389932	0.0141316	0.767706	1.17776e-08
TransAb_k35_R802680	transcript	turquoise	heat shock protein 90	F:ATP binding; C:cytosol; C:plasma membrane; P:protein folding; C:cell surface; C:protein-containing complex; P:cellular response to heat; C:perinuclear region of cytoplasm; P:protein stabilization; F:unfolded protein binding; F:disordered domain specific binding	0.387891	0.0146895	0.847144	1.05236e-11
TRINITY_DN64942_c4_g3_i6	transcript	turquoise	heat shock protein 70	F:ATP binding; C:nucleus; C:cytosol; C:plasma membrane; P:vesicle-mediated transport; F:ATP hydrolysis activity; F:heat shock protein binding; P:cellular response to heat; P:cellular response to unfolded protein; P:protein refolding; F:protein folding chaperone; F:unfolded protein binding; P:chaperone cofactor-dependent protein refolding; F:misfolded protein binding	0.38684	0.0149838	0.906602	1.95502e-15
Velvet_k55_Velvet_k55_Locus_23729_Transcript_18_Confidence_0.636_Length_4063	transcript	turquoise	AP-3 complex subunit beta-2-like isoform X1	P:intracellular protein transport; P:vesicle-mediated transport; C:AP-3 adaptor complex	0.386211	0.0151625	0.929823	1.20642e-17
Velvet_k85_Velvet_k85_Locus_31895_Transcript_45_Confidence_0.417_Length_1608	transcript	turquoise	V-type proton ATPase subunit E-like	F:P-type potassium:proton transporter activity; P:fin regeneration; C:proton-transporting two-sector ATPase complex, catalytic domain; P:caudal fin development; F:proton-transporting ATPase activity, rotational mechanism; P:notochord cell vacuolation; P:retina development in camera-type eye; P:potassium ion transmembrane transport; P:proton transmembrane transport	0.385779	0.0152863	0.822583	1.32946e-10
Velvet_k35_Velvet_k35_Locus_20230_Transcript_410_Confidence_0.414_Length_5674	transcript	turquoise	ubiquitin-like modifier-activating enzyme 1	F:ATP binding; P:axonogenesis; F:ubiquitin-like modifier activating enzyme activity; P:protein modification process	0.385609	0.0153352	0.854227	4.65946e-12
Velvet_k45_Velvet_k45_Locus_38666_Transcript_1013_Confidence_0.514_Length_4052	transcript	turquoise	heat shock 70 kDa protein 4-like	C:nucleus; C:cytosol	0.384873	0.0155484	0.935484	2.67124e-18
Velvet_k65_Velvet_k65_Locus_14759_Transcript_413_Confidence_0.684_Length_4210	transcript	turquoise	neprilysin-like		0.384006	0.0158029	0.813624	3.05014e-10
Velvet_k55_Velvet_k55_Locus_64659_Transcript_2123_Confidence_0.567_Length_4469	transcript	turquoise	ankyrin repeat domain-containing protein 17-like		0.383326	0.016005	0.603064	4.83853e-05
SOAP_k65_scaffold43210	transcript	turquoise	heat shock protein 70	F:ATP binding	0.381449	0.0165739	0.856768	3.4422e-12
SOAP_k45_C3184463	transcript	turquoise	T-complex protein 1 subunit beta	F:ATP binding; C:chaperonin-containing T-complex; P:protein folding; F:unfolded protein binding	0.381409	0.0165864	0.930058	1.13586e-17
TransAb_k45_R458706	transcript	turquoise	cathepsin D	F:aspartic-type endopeptidase activity; P:proteolysis	0.376186	0.018261	0.70445	5.58915e-07
SOAP_k85_scaffold37119	transcript	turquoise	calumenin-B-like isoform X1	F:calcium ion binding; C:endoplasmic reticulum	0.375952	0.0183393	0.925146	3.82275e-17
SOAP_k85_C1169662	transcript	turquoise	Coatomer subunit delta	C:Golgi membrane; P:retrograde vesicle-mediated transport, Golgi to endoplasmic reticulum; P:protein transport; C:COPI vesicle coat	0.37529	0.0185622	0.872033	4.89824e-13
SOAP_k35_scaffold81466	transcript	turquoise	Long-chain specific acyl-CoA dehydrogenase, mitochondrial	F:long-chain-acyl-CoA dehydrogenase activity; C:mitochondrion; F:palmitoyl-CoA oxidase activity; P:carnitine metabolic process, CoA-linked; P:fatty acid beta-oxidation using acyl-CoA dehydrogenase; P:long-chain fatty acid catabolic process; F:flavin adenine dinucleotide binding	0.373189	0.0192845	0.836553	3.30604e-11
TRINITY_DN74360_c2_g2_i10	transcript	turquoise	pyruvate carboxylase, mitochondrial-like isoform X1	F:pyruvate carboxylase activity; F:ATP binding; P:pyruvate metabolic process; P:gluconeogenesis; F:biotin binding; F:metal ion binding	0.371484	0.0198882	0.89104	2.95507e-14
Velvet_k35_Velvet_k35_Locus_8238_Transcript_12_Confidence_0.750_Length_2908	transcript	turquoise	T-complex protein 1 subunit theta-like	F:ATP binding; C:cytoplasm; P:protein folding; F:unfolded protein binding	0.370293	0.0203188	0.92561	3.42085e-17
TRINITY_DN62105_c0_g1_i1	transcript	turquoise	Electron transfer flavoprotein subunit alpha, mitochondrial	F:electron transfer activity; P:electron transport chain; F:flavin adenine dinucleotide binding	0.369766	0.0205119	0.648352	8.07762e-06
SOAP_k35_scaffold83898	transcript	turquoise	Non-specific lipid-transfer protein	F:acyltransferase activity, transferring groups other than amino-acyl groups	0.369522	0.0206021	0.87889	1.87829e-13
Velvet_k45_Velvet_k45_Locus_32172_Transcript_1019_Confidence_0.618_Length_2940	transcript	turquoise	Protein disulfide-isomerase A6	C:obsolete cell; F:isomerase activity; P:cell redox homeostasis	0.367102	0.021512	0.92317	6.08607e-17
SOAP_k35_scaffold65427	transcript	turquoise	very low-density lipoprotein receptor-like	F:peptidase activity	0.366928	0.0215787	0.613351	3.30099e-05
Velvet_k35_Velvet_k35_Locus_9274_Transcript_1718_Confidence_0.433_Length_10618	transcript	turquoise	filamin-A-like isoform X1	F:actin binding; P:actin cytoskeleton organization; P:cell differentiation	0.365686	0.0220594	0.842697	1.71913e-11
TransAb_k65_S63184	transcript	turquoise	vesicle-trafficking protein SEC22b-like	C:integral component of membrane; P:vesicle-mediated transport	0.365389	0.0221759	0.665812	3.73598e-06
Velvet_k45_Velvet_k45_Locus_23518_Transcript_1928_Confidence_0.628_Length_6911	transcript	turquoise	copine-8 isoform X1		0.364841	0.022392	0.458329	0.00334322
TransAb_k35_R823485	transcript	turquoise	phosphoenolpyruvate carboxykinase, cytosolic [GTP]-like	F:phosphoenolpyruvate carboxykinase (GTP) activity; F:GTP binding; P:gluconeogenesis; F:kinase activity; P:phosphorylation	0.364721	0.0224395	0.775471	6.74625e-09
Velvet_k45_Velvet_k45_Locus_6844_Transcript_11_Confidence_1.000_Length_2791	transcript	turquoise	glutamine--tRNA ligase-like	F:glutamine-tRNA ligase activity; F:ATP binding; C:cytoplasm; P:glutaminyl-tRNA aminoacylation	0.363295	0.0230109	0.871607	5.18923e-13
Velvet_k55_Velvet_k55_Locus_33774_Transcript_1012_Confidence_0.192_Length_1412	transcript	turquoise	ependymin-related protein 1-like		0.363053	0.023109	0.43615	0.00550955
TransAb_k35_S174984	transcript	turquoise	cathepsin B	F:cysteine-type endopeptidase activity; C:extracellular space; C:lysosome; C:integral component of membrane; P:regulation of catalytic activity; P:proteolysis involved in protein catabolic process	0.362615	0.0232874	0.786592	2.92021e-09
Velvet_k45_Velvet_k45_Locus_7326_Transcript_3537_Confidence_0.028_Length_1698	transcript	turquoise	palmitoyl-protein thioesterase 1-like	P:protein depalmitoylation; C:lysosome; P:receptor-mediated endocytosis; F:palmitoyl-(protein) hydrolase activity	0.361623	0.0236961	0.721437	2.19805e-07
SOAP_k35_scaffold21681	transcript	turquoise	nucleosome assembly protein 1-like 1 isoform X1	C:nucleus; P:nucleosome assembly	0.360802	0.0240387	0.865644	1.14021e-12
SOAP_k45_scaffold29255	transcript	turquoise	microspherule protein 1-like	F:G-quadruplex RNA binding; C:collagen trimer; P:protein folding; C:Ino80 complex; F:unfolded protein binding; C:MLL1 complex	0.359414	0.0246275	0.896392	1.21945e-14
SOAP_k85_scaffold21209	transcript	turquoise	glycerol-3-phosphate dehydrogenase [NAD(+)], cytoplasmic-like	F:glycerol-3-phosphate dehydrogenase [NAD+] activity; P:carbohydrate metabolic process; C:glycerol-3-phosphate dehydrogenase complex; F:protein homodimerization activity; P:glycerol-3-phosphate catabolic process; F:NAD binding; P:obsolete oxidation-reduction process	0.358687	0.0249406	0.760359	1.95698e-08
Velvet_k45_Velvet_k45_Locus_14743_Transcript_13_Confidence_0.667_Length_2152	transcript	turquoise	Dihydrolipoyl dehydrogenase, mitochondrial	F:dihydrolipoyl dehydrogenase activity; C:obsolete cell; F:electron transfer activity; P:electron transport chain; P:cell redox homeostasis; F:flavin adenine dinucleotide binding; P:heart contraction	0.358592	0.0249817	0.905582	2.36902e-15
TransAb_k75_S158788	transcript	turquoise	myophilin isoform X1	F:protein binding	0.354553	0.0267845	0.675966	2.33036e-06
SOAP_k35_C3494116	transcript	turquoise	Prohibitin	C:membrane	0.353395	0.0273206	0.809829	4.27857e-10
Velvet_k35_Velvet_k35_Locus_12121_Transcript_19_Confidence_0.324_Length_2626	transcript	turquoise	T-complex protein 1 subunit delta-like	F:ATP binding; C:chaperonin-containing T-complex; P:protein folding; F:unfolded protein binding	0.35053	0.0286859	0.753641	3.06579e-08
Velvet_k45_Velvet_k45_Locus_30796_Transcript_11_Confidence_1.000_Length_3692	transcript	turquoise	coatomer subunit alpha	C:Golgi membrane; F:structural molecule activity; P:intracellular protein transport; P:vesicle-mediated transport; C:COPI vesicle coat	0.347918	0.029979	0.825712	9.83963e-11
SOAP_k45_scaffold89496	transcript	turquoise	protein disulfide-isomerase A3-like	F:protein disulfide isomerase activity; C:obsolete cell; P:cell redox homeostasis	0.347788	0.0300442	0.900853	5.6159e-15
SOAP_k75_scaffold83950	transcript	turquoise	major egg antigen-like		0.346802	0.0305459	0.734244	1.03868e-07
SOAP_k85_C989656	transcript	turquoise	complement C1q-like protein 4		0.346574	0.0306627	0.562475	0.000193819
SOAP_k85_C1173230	transcript	turquoise	Trifunctional enzyme subunit alpha, mitochondrial	F:3-hydroxyacyl-CoA dehydrogenase activity; F:enoyl-CoA hydratase activity; F:ATP binding; P:fatty acid beta-oxidation; C:mitochondrial fatty acid beta-oxidation multienzyme complex	0.345094	0.0314308	0.840816	2.10632e-11
TRINITY_DN64833_c3_g1_i1	transcript	turquoise	ATPase inhibitor mai-2, mitochondrial-like	C:mitochondrion; P:heme biosynthetic process; P:negative regulation of ATP-dependent activity; F:ATPase inhibitor activity; F:ATPase binding	0.34485	0.0315587	0.675272	2.40812e-06
SOAP_k85_scaffold58982	transcript	turquoise	peptidyl prolyl cis-trans isomerase B	P:protein peptidyl-prolyl isomerization; F:peptidyl-prolyl cis-trans isomerase activity; F:cyclosporin A binding; P:protein refolding; F:unfolded protein binding	0.343618	0.0322119	0.796681	1.30744e-09
TransAb_k35_R806287	transcript	turquoise	uncharacterized protein LOC111123273 isoform X2		0.342626	0.0327462	0.62291	2.28577e-05
TransAb_k45_S36218	transcript	turquoise	thyroglobulin-like isoform X1		0.342288	0.0329296	0.731704	1.20922e-07
TRINITY_DN65893_c0_g1_i1	transcript	turquoise	vesicle-fusing ATPase 1-like	F:ATP binding; F:ATP hydrolysis activity; P:SNARE complex disassembly	0.342066	0.0330505	0.745798	5.08735e-08
Velvet_k35_Velvet_k35_Locus_26414_Transcript_36_Confidence_0.667_Length_3135	transcript	turquoise	peroxiredoxin-2 isoform X2	C:cytosol; F:thioredoxin peroxidase activity; P:removal of superoxide radicals; P:hydrogen peroxide catabolic process; P:leukocyte activation; P:cell redox homeostasis; P:obsolete oxidation-reduction process	0.341708	0.0332468	0.849234	8.31042e-12
Velvet_k35_Velvet_k35_Locus_981_Transcript_89_Confidence_0.370_Length_4774	transcript	turquoise	long-chain-fatty-acid--CoA ligase 5-like isoform X1	C:membrane; F:ligase activity	0.341357	0.0334399	0.821047	1.53783e-10
TransAb_k45_R480500	transcript	turquoise	transitional endoplasmic reticulum ATPase	F:ATP binding; P:locomotory behavior; P:regulation of autophagy; F:hydrolase activity; P:regulation of proteasomal ubiquitin-dependent protein catabolic process; P:chordate embryonic development	0.340856	0.0337171	0.878147	2.08948e-13
TransAb_k85_S20831	transcript	turquoise	eukaryotic initiation factor 4A-I	F:translation initiation factor activity; F:helicase activity; F:ATP binding; P:translational initiation	0.335058	0.0370644	0.769335	1.04965e-08
Velvet_k85_Velvet_k85_Locus_36322_Transcript_710_Confidence_0.467_Length_1015	transcript	turquoise	hypothetical protein AM593_09178, partial		0.331485	0.0392594	0.848713	8.81771e-12
Velvet_k35_Velvet_k35_Locus_12871_Transcript_35_Confidence_0.750_Length_1392	transcript	turquoise	Enoyl-CoA hydratase, mitochondrial	F:enoyl-CoA hydratase activity; C:mitochondrion; P:fatty acid beta-oxidation	0.330259	0.0400358	0.592076	7.17593e-05
SOAP_k55_scaffold21574	transcript	turquoise	E3 ubiquitin/ISG15 ligase TRIM25-like		0.325743	0.0430069	0.886137	6.39127e-14
TRINITY_DN74625_c1_g1_i1	transcript	turquoise	cystathionine gamma-lyase-like	F:cystathionine gamma-lyase activity; C:cytoplasm; C:integral component of membrane; P:cysteine biosynthetic process via cystathionine; P:transsulfuration; F:pyridoxal phosphate binding	0.322891	0.0449726	0.786966	2.83652e-09
SOAP_k35_scaffold68778	transcript	turquoise	serine racemase	P:cellular amino acid metabolic process; F:isomerase activity; F:pyridoxal phosphate binding	0.322854	0.0449985	0.709561	4.25016e-07
Velvet_k55_Velvet_k55_Locus_25972_Transcript_45_Confidence_0.444_Length_1070	transcript	turquoise	transgelin-3-like isoform X2		0.32253	0.0452271	0.658266	5.24545e-06
Velvet_k55_Velvet_k55_Locus_2407_Transcript_1017_Confidence_0.562_Length_4776	transcript	turquoise	cytoplasmic aconitate hydratase-like isoform X1	F:aconitate hydratase activity; C:cytoplasm; P:cellular iron ion homeostasis; P:response to iron(II) ion; F:4 iron, 4 sulfur cluster binding	0.321539	0.0459297	0.794843	1.51857e-09
SOAP_k35_scaffold34686	transcript	turquoise	ubiquilin-1-like isoform X1		0.321195	0.0461761	0.869216	7.14862e-13
SOAP_k55_scaffold140673	transcript	turquoise	coatomer subunit gamma-2-like	C:Golgi membrane; F:structural molecule activity; P:intracellular protein transport; C:integral component of membrane; P:vesicle-mediated transport; C:COPI vesicle coat	0.320139	0.046938	0.722217	2.10243e-07
SOAP_k45_scaffold139803	transcript	turquoise	glycine--tRNA ligase-like	F:glycine-tRNA ligase activity; F:ATP binding; C:mitochondrion; C:integral component of membrane; P:mitochondrial glycyl-tRNA aminoacylation; P:tail-anchored membrane protein insertion into ER membrane	0.319867	0.0471359	0.801019	9.12736e-10
TRINITY_DN80314_c3_g1_i1	transcript	turquoise	major vault protein-like	C:nucleus; C:cytoplasm	0.318355	0.0482491	0.804314	6.90578e-10
SOAP_k35_scaffold50689	transcript	turquoise	endothelial differentiation-related factor 1-like	F:DNA binding; C:nucleus	0.307261	0.0570756	0.591144	7.41493e-05
Velvet_k55_Velvet_k55_Locus_80955_Transcript_912_Confidence_0.235_Length_2520	transcript	turquoise	cubilin		0.306511	0.0577167	0.578073	0.000116192
SOAP_k35_C3245015	transcript	turquoise	histone H3	C:nucleosome; C:nucleus; P:chromatin organization; C:integral component of membrane; F:nucleosomal DNA binding; F:protein heterodimerization activity	0.305707	0.0584093	0.38752	0.0147928
Velvet_k35_Velvet_k35_Locus_18870_Transcript_22_Confidence_0.667_Length_2548	transcript	turquoise	tripartite motif-containing protein 3-like isoform X1		0.301497	0.0621455	0.775646	6.6604e-09
TransAb_k35_R819017	transcript	turquoise	14-3-3 protein epsilon isoform X1	F:monooxygenase activity; F:protein domain specific binding; P:obsolete oxidation-reduction process	0.30116	0.0624524	0.603551	4.75308e-05
TRINITY_DN68963_c0_g1_i4	transcript	turquoise	Aldehyde dehydrogenase, mitochondrial	F:aldehyde dehydrogenase (NAD+) activity; F:aldehyde dehydrogenase [NAD(P)+] activity; C:mitochondrial matrix; P:carbohydrate metabolic process; P:ethanol catabolic process; P:ethanol oxidation; F:electron transfer activity; P:electron transport chain; F:glyceraldehyde-3-phosphate dehydrogenase (NAD+) (non-phosphorylating) activity; F:NAD binding	0.299792	0.0637117	0.804287	6.92196e-10
TRINITY_DN81301_c0_g1_i1	transcript	turquoise	UDP-glucose:glycoprotein glucosyltransferase 1-like	F:UDP-glucose:glycoprotein glucosyltransferase activity; C:endoplasmic reticulum; P:protein N-linked glycosylation via asparagine; F:unfolded protein binding; P:ER-associated misfolded protein catabolic process; P:UDP-glucosylation	0.298065	0.0653296	0.846479	1.13361e-11
TRINITY_DN66990_c1_g1_i5	transcript	turquoise	threonine--tRNA ligase, cytoplasmic-like isoform X1	F:threonine-tRNA ligase activity; F:ATP binding; C:cytoplasm; P:threonyl-tRNA aminoacylation	0.297695	0.065681	0.659253	5.02041e-06
TRINITY_DN70858_c1_g1_i1	transcript	turquoise	T-complex protein 1 subunit gamma-like	F:ATP binding; C:chaperonin-containing T-complex; P:protein folding; F:unfolded protein binding	0.295561	0.0677328	0.890618	3.16251e-14
SOAP_k75_scaffold111630	transcript	turquoise	gelsolin-like protein 2	F:binding; P:regulation of actin filament polymerization	0.293777	0.069488	0.595318	6.39771e-05
TransAb_k35_S311203	transcript	turquoise	ADP-ribosylation factor 4	F:protein binding; F:GTP binding; C:Golgi apparatus; C:plasma membrane; P:intracellular protein transport; P:retrograde vesicle-mediated transport, Golgi to endoplasmic reticulum; P:Golgi to plasma membrane transport	0.292487	0.0707781	0.795786	1.40654e-09
TRINITY_DN82231_c1_g3_i1	transcript	turquoise	polyadenylate-binding protein 1	F:mRNA 3'-UTR binding; C:nucleus; C:cytosol; F:poly(A) binding; F:poly(U) RNA binding; C:cytoplasmic stress granule	0.290584	0.0727175	0.790092	2.22063e-09
SOAP_k65_C2393103	transcript	turquoise	Kyphoscoliosis peptidase		0.290423	0.0728827	0.46481	0.00287099
Velvet_k65_Velvet_k65_Locus_19735_Transcript_33_Confidence_0.600_Length_1677	transcript	turquoise	calreticulin	F:calcium ion binding; C:endoplasmic reticulum; P:protein folding; F:unfolded protein binding	0.289418	0.073925	0.873592	3.95846e-13
SOAP_k35_C3267687	transcript	turquoise	mitochondrial import inner membrane translocase subunit Tim13	C:mitochondrial intermembrane space protein transporter complex; P:protein insertion into mitochondrial inner membrane; F:metal ion binding; P:obsolete chaperone-mediated protein transport	0.288756	0.0746183	0.600564	5.29918e-05
Velvet_k35_Velvet_k35_Locus_17274_Transcript_311_Confidence_0.734_Length_5584	transcript	turquoise	stromal membrane-associated protein 1-like isoform X2		0.287236	0.0762281	0.588983	7.99713e-05
SOAP_k35_C3381548	transcript	turquoise	histone H2AZ	C:chromatin; C:nucleosome; F:DNA binding; P:chromatin organization; F:protein heterodimerization activity	0.279497	0.0848527	0.369456	0.0206265
TransAb_k55_S79629	transcript	turquoise	GTP-binding nuclear protein Ran	F:GTPase activity; F:GTP binding; C:nucleus; C:cytoplasm; P:protein import into nucleus	0.278888	0.0855617	0.701413	6.55956e-07
Velvet_k45_Velvet_k45_Locus_30016_Transcript_16_Confidence_0.083_Length_549	transcript	turquoise	elongin-C	F:translation elongation factor activity; P:translational elongation; P:ubiquitin-dependent protein catabolic process	0.273295	0.0922945	0.316292	0.0498016
Velvet_k65_Velvet_k65_Locus_20844_Transcript_311_Confidence_0.407_Length_7489	transcript	turquoise	myosin heavy chain, non-muscle-like isoform X1	F:cytoskeletal motor activity; F:ATP binding; C:myosin complex; F:actin filament binding	0.272591	0.0931701	0.344	0.032008
Velvet_k45_Velvet_k45_Locus_14282_Transcript_1120_Confidence_0.565_Length_8092	transcript	turquoise	thioredoxin domain-containing protein 5		0.268193	0.0987857	0.697183	8.17087e-07
SOAP_k35_scaffold120698	transcript	turquoise	hypothetical protein CGI_10005738		0.261311	0.108087	0.5925	7.06936e-05
SOAP_k55_C2938657	transcript	turquoise	perlucin-like protein	C:membrane	0.261141	0.108325	0.653636	6.42963e-06
Velvet_k55_Velvet_k55_Locus_7908_Transcript_211_Confidence_0.667_Length_3785	transcript	turquoise	major vault protein-like	C:nucleus; C:cytoplasm	0.259838	0.110161	0.820527	1.6151e-10
SOAP_k45_C3167303	transcript	turquoise	L-xylulose reductase-like	F:oxidoreductase activity; P:obsolete oxidation-reduction process	0.258832	0.111596	0.571386	0.00014515
Velvet_k55_Velvet_k55_Locus_29055_Transcript_12_Confidence_0.727_Length_2966	transcript	turquoise	phosphoenolpyruvate carboxykinase [GTP]-like	F:phosphoenolpyruvate carboxykinase (GTP) activity; F:GTP binding; C:mitochondrion; C:cytosol; P:gluconeogenesis; F:kinase activity; P:phosphorylation; P:propionate catabolic process; F:manganese ion binding; P:response to lipid; P:response to starvation; P:glycerol biosynthetic process from pyruvate; P:cellular response to glucose stimulus	0.258319	0.112332	0.547402	0.000310354
Velvet_k75_Velvet_k75_Locus_6869_Transcript_1014_Confidence_0.641_Length_6626	transcript	turquoise	calnexin-like isoform X1	F:calcium ion binding; C:endoplasmic reticulum; P:protein folding; C:integral component of membrane; C:obsolete organelle part; F:unfolded protein binding	0.258284	0.112382	0.816435	2.36191e-10
SOAP_k45_scaffold96995	transcript	turquoise	thioredoxin reductase 1, cytoplasmic-like	F:thioredoxin-disulfide reductase activity; C:mitochondrion; F:electron transfer activity; F:protein-disulfide reductase activity; P:electron transport chain; P:cell redox homeostasis; F:flavin adenine dinucleotide binding; P:cellular oxidant detoxification	0.257268	0.113853	0.503467	0.00108613
TRINITY_DN48732_c0_g1_i2	transcript	turquoise	CHAP domain-containing protein		0.257051	0.114169	0.565084	0.000178236
Velvet_k55_Velvet_k55_Locus_5523_Transcript_1827_Confidence_0.635_Length_9048	transcript	turquoise	oxysterol-binding protein 1-like isoform X1		0.248975	0.126402	0.673207	2.65395e-06
TRINITY_DN71547_c0_g1_i5	transcript	turquoise	myticin C		0.247545	0.128667	0.480686	0.00195232
SOAP_k35_scaffold102258	transcript	turquoise	protein PFC0760c-like isoform X1		0.246236	0.130766	0.637654	1.2653e-05
TRINITY_DN57604_c1_g2_i2	transcript	turquoise	apextrin-like protein	C:membrane	0.243282	0.135598	0.453677	0.00372269
Velvet_k35_Velvet_k35_Locus_8706_Transcript_11_Confidence_1.000_Length_4866	transcript	turquoise	staphylococcal nuclease domain-containing protein 1-like	F:GTPase activity; F:endoribonuclease activity; F:GTP binding; C:cytoplasm; P:signal transduction; C:membrane; C:RISC complex; P:gene silencing by RNA; P:RNA phosphodiester bond hydrolysis, endonucleolytic	0.241677	0.138277	0.61328	3.30991e-05
Velvet_k65_Velvet_k65_Locus_22337_Transcript_1010_Confidence_0.686_Length_6066	transcript	turquoise	neutral alpha-glucosidase AB-like isoform X2	F:hydrolase activity, hydrolyzing O-glycosyl compounds; P:carbohydrate metabolic process; F:carbohydrate binding	0.240128	0.140899	0.787166	2.79288e-09
TransAb_k55_S292044	transcript	turquoise	Protein SET	C:nucleus; P:nucleosome assembly; P:neuromast development	0.237441	0.145535	0.553794	0.000254885
Velvet_k75_Velvet_k75_Locus_85063_Transcript_11_Confidence_1.000_Length_632	transcript	turquoise	Stress response protein nhaX		0.237107	0.14612	0.629602	1.75428e-05
Velvet_k35_Velvet_k35_Locus_10690_Transcript_1523_Confidence_0.449_Length_6322	transcript	turquoise	polyadenylate-binding protein 4-like	F:RNA binding; C:cytoplasm	0.231002	0.1571	0.740866	6.93099e-08
TransAb_k75_R163693	transcript	turquoise	RNA-binding protein lark-like	F:RNA binding; F:zinc ion binding	0.230862	0.157359	0.706372	5.0456e-07
Velvet_k35_Velvet_k35_Locus_24603_Transcript_29_Confidence_0.543_Length_1757	transcript	turquoise	phytanoyl-CoA dioxygenase domain-containing protein 1-like	F:dioxygenase activity; P:obsolete oxidation-reduction process	0.230532	0.15797	0.39406	0.0130578
TransAb_k65_R242081	transcript	turquoise	glutathione S-transferase mu	F:glutathione transferase activity	0.228333	0.162085	0.743205	5.99071e-08
TRINITY_DN82409_c12_g1_i1	transcript	turquoise	eIF-2-alpha kinase activator GCN1-like	C:plasma membrane; C:gap junction; P:regulation of translation; P:ion transport; C:integral component of membrane; F:protein kinase regulator activity; F:protein kinase binding; P:positive regulation of kinase activity; F:ribosome binding; P:regulation of protein kinase activity	0.226008	0.166519	0.36731	0.0214324
SOAP_k85_scaffold47718	transcript	turquoise	uncharacterized protein LOC110442690		0.217153	0.184209	0.431408	0.00610504
SOAP_k35_scaffold106976	transcript	turquoise	Collagen alpha-1(XII) chain		0.213289	0.192332	0.649684	7.62913e-06
Velvet_k45_Velvet_k45_Locus_2691_Transcript_16_Confidence_0.700_Length_13036	transcript	turquoise	RE1-silencing transcription factor		0.21093	0.197413	0.315273	0.0505832
TRINITY_DN70346_c0_g1_i10	transcript	turquoise	kelch repeat and BTB domain-containing protein 3		0.205709	0.208992	0.490677	0.0015171
Velvet_k75_Velvet_k75_Locus_227_Transcript_15_Confidence_0.692_Length_2749	transcript	turquoise	ADP-ribosylation factor-binding protein GGA1-like	C:obsolete cell; P:intracellular protein transport; P:vesicle-mediated transport	0.203685	0.213604	0.575715	0.000125744
Velvet_k75_Velvet_k75_Locus_10668_Transcript_917_Confidence_0.580_Length_4958	transcript	turquoise	PDZ and LIM domain protein 7-like isoform X4	F:metal ion binding	0.194449	0.235547	0.475866	0.00219907
SOAP_k35_C3534972	transcript	turquoise	THO complex subunit 4-like	F:RNA binding	0.187466	0.253122	0.423423	0.00723355
TransAb_k65_S169593	transcript	turquoise	opine dehydrogenase-like	F:D-octopine dehydrogenase activity; F:strombine dehydrogenase activity; F:obsolete coenzyme binding; P:obsolete oxidation-reduction process	0.17927	0.274838	0.387612	0.0147671
TRINITY_DN66735_c4_g1_i2	transcript	turquoise	collagen alpha-1(XII) chain-like isoform X1		0.178088	0.278065	0.479	0.0020357
TRINITY_DN67331_c0_g1_i4	transcript	turquoise	transforming growth factor-beta-induced protein ig-h3-like		0.177819	0.278804	0.449047	0.00413699
TRINITY_DN73928_c4_g2_i3	transcript	turquoise	Delta(3,5)-Delta(2,4)-dienoyl-CoA isomerase, mitochondrial	F:isomerase activity	0.170629	0.299013	0.275087	0.0900943
SOAP_k75_C1635445	transcript	turquoise	---NA---		0.151986	0.355667	0.359751	0.0244837
SOAP_k45_C3161627	transcript	turquoise	---NA---		0.149189	0.364691	0.406822	0.0101645
TRINITY_DN48769_c0_g1_i11	transcript	turquoise	PREDICTED: uncharacterized protein LOC105341623 isoform X5		0.136849	0.406123	0.320093	0.0469717
SOAP_k35_scaffold124144	transcript	turquoise	Vigilin	F:RNA binding	0.136258	0.408173	0.705803	5.2014e-07
Velvet_k45_Velvet_k45_Locus_17117_Transcript_312_Confidence_0.507_Length_4491	transcript	turquoise	collagen alpha-4(VI) chain-like		0.125042	0.448173	0.266586	0.1009
Velvet_k65_Velvet_k65_Locus_8951_Transcript_6069_Confidence_0.539_Length_12868	transcript	turquoise	putative ankyrin repeat protein		0.106472	0.518848	0.568043	0.000161934
SOAP_k35_C3551164	transcript	turquoise	paramyosin-like isoform X1	F:cytoskeletal motor activity; C:myofibril; C:myosin filament	0.10353	0.530528	0.502966	0.00110072
SOAP_k85_C1040946	transcript	turquoise	tctex1 domain-containing protein 1	P:cilium assembly	0.102281	0.535526	-0.347888	0.0299941
TRINITY_DN60701_c0_g1_i1	transcript	turquoise	hydroxyacyl-coenzyme A dehydrogenase, mitochondrial	F:3-hydroxyacyl-CoA dehydrogenase activity; P:fatty acid metabolic process; P:obsolete oxidation-reduction process; F:NAD+ binding	0.0860812	0.602328	0.439691	0.0050982
TRINITY_DN61660_c0_g1_i2	transcript	turquoise	short-chain collagen C4-like		0.0835287	0.613173	0.412245	0.009112
Velvet_k65_Velvet_k65_Locus_4530_Transcript_7980_Confidence_0.125_Length_7655	transcript	turquoise	alanine--glyoxylate aminotransferase 2, mitochondrial-like	F:transaminase activity; F:pyridoxal phosphate binding	0.0523516	0.751611	-0.56253	0.000193477
SOAP_k75_scaffold111385	transcript	turquoise	peptidyl-prolyl cis-trans isomerase B	P:protein peptidyl-prolyl isomerization; F:peptidyl-prolyl cis-trans isomerase activity; F:collagen binding; F:cyclosporin A binding; C:protein-containing complex; P:protein refolding; C:obsolete endoplasmic reticulum part; P:positive regulation by host of viral process; F:unfolded protein binding; P:chaperone-mediated protein folding; P:negative regulation of collagen fibril organization	0.050433	0.760442	0.308353	0.0561541
SOAP_k65_scaffold64438	transcript	turquoise	epidermal differentiation-specific protein-like		0.0359019	0.828222	0.287394	0.0760604
Velvet_k35_Velvet_k35_Locus_49_Transcript_26_Confidence_0.357_Length_2187	transcript	turquoise	toll-like receptor 13	P:signal transduction; C:integral component of membrane; P:innate immune response	0.0187903	0.909605	-0.492082	0.00146331
SOAP_k35_C3464546	transcript	turquoise	---NA---		0.0161983	0.922033	0.119632	0.468201
TRINITY_DN26213_c0_g1_i1	transcript	turquoise	beta-tubulin	P:microtubule cytoskeleton organization; P:mitotic cell cycle; F:GTPase activity; F:structural constituent of cytoskeleton; F:GTP binding; C:cytoplasm; C:microtubule	0.0154347	0.925698	0.351002	0.0284572
SOAP_k45_scaffold71040	transcript	turquoise	calcyphosin-like protein		0.00983144	0.952633	-0.4634	0.00296845
SOAP_k85_C1145140	transcript	turquoise	mitochondrial substrate carrier family protein ucpB-like	P:mitochondrial transport; C:integral component of membrane; C:mitochondrial membrane	0.00322327	0.984463	-0.418921	0.00794559
Velvet_k35_Velvet_k35_Locus_1531_Transcript_3441_Confidence_0.389_Length_13505	transcript	turquoise	spectrin alpha chain-like	F:calcium ion binding	0.00285833	0.986222	-0.59668	6.09426e-05
TRINITY_DN57604_c1_g1_i4	transcript	turquoise	apextrin-like protein	C:membrane	0.000279611	0.998652	0.164569	0.316759
Velvet_k35_Velvet_k35_Locus_31318_Transcript_26_Confidence_0.500_Length_1021	transcript	turquoise	perlucin-like protein		-0.00495623	0.976111	0.451931	0.00387451
TransAb_k65_S25834	transcript	turquoise	PREDICTED: uncharacterized protein LOC105332526	C:integral component of membrane	-0.0110236	0.946896	-0.312627	0.0526585
TransAb_k35_S68343	transcript	turquoise	fatty acid-binding protein, heart		-0.0132573	0.936156	-0.368788	0.0208745
TRINITY_DN61945_c0_g1_i2	transcript	turquoise	serine/threonine-protein phosphatase 6 regulatory ankyrin repeat subunit A-like isoform X1		-0.0364788	0.825504	-0.574704	0.000130054
Velvet_k45_Velvet_k45_Locus_9322_Transcript_1516_Confidence_0.465_Length_1890	transcript	turquoise	OTU domain-containing protein 5-A		-0.041334	0.802712	-0.383222	0.0160361
TRINITY_DN66334_c4_g1_i1	transcript	turquoise	ATP-dependent RNA helicase DBP6-like		-0.0449166	0.785995	0.515177	0.000790662
Velvet_k45_Velvet_k45_Locus_5617_Transcript_910_Confidence_0.148_Length_2432	transcript	turquoise	putative nuclease HARBI1		-0.0485374	0.769196	-0.609651	3.79353e-05
Velvet_k35_Velvet_k35_Locus_28_Transcript_310_Confidence_0.189_Length_2304	transcript	turquoise	aldehyde dehydrogenase, mitochondrial-like	F:retinal dehydrogenase activity; F:aldehyde dehydrogenase (NAD+) activity; P:obsolete oxidation-reduction process	-0.0543714	0.742348	-0.654941	6.07323e-06
TransAb_k55_S364550	transcript	turquoise	Demethylmenaquinone methyltransferase		-0.0575723	0.727742	-0.725909	1.69978e-07
Velvet_k75_Velvet_k75_Locus_5261_Transcript_14_Confidence_0.700_Length_3754	transcript	turquoise	MAM and LDL-receptor class A domain-containing protein 1-like	P:metabolic process; F:hydrolase activity; F:catalytic activity, acting on a protein	-0.065794	0.690669	-0.481496	0.00191335
Velvet_k35_Velvet_k35_Locus_2083_Transcript_1112_Confidence_0.286_Length_12579	transcript	turquoise	WD repeat-containing protein 5B	C:integral component of membrane	-0.0685019	0.678608	-0.504197	0.0010652
TRINITY_DN57396_c3_g2_i4	transcript	turquoise	calmodulin-like protein 3	P:cellular process; F:metal ion binding	-0.0779523	0.637147	-0.320097	0.0469691
Velvet_k85_Velvet_k85_Locus_8322_Transcript_44_Confidence_0.625_Length_3089	transcript	turquoise	cytosolic phospholipase A2-like	F:phospholipase activity; P:phospholipid catabolic process; F:ion binding; C:intracellular membrane-bounded organelle; C:obsolete cytoplasmic part; F:carboxylic ester hydrolase activity	-0.0782142	0.636012	-0.405717	0.0103913
Velvet_k85_Velvet_k85_Locus_42668_Transcript_11_Confidence_1.000_Length_598	transcript	turquoise	bilirubin-inducible fluorescent protein UnaG-like		-0.0812924	0.622741	-0.437219	0.00538249
Velvet_k65_Velvet_k65_Locus_8146_Transcript_1623_Confidence_0.305_Length_4459	transcript	turquoise	LIM and SH3 domain protein F42H10.3 isoform X13		-0.087534	0.596193	-0.272371	0.0934445
SOAP_k65_scaffold126922	transcript	turquoise	Universal stress protein A-like protein		-0.0954041	0.563444	-0.631831	1.60404e-05
SOAP_k75_scaffold42873	transcript	turquoise	universal stress protein PHOS32-like		-0.0967048	0.558112	-0.473291	0.0023418
Velvet_k45_Velvet_k45_Locus_9906_Transcript_1013_Confidence_0.288_Length_1887	transcript	turquoise	oxidoreductase YajO		-0.0983762	0.551296	-0.347934	0.0299708
Velvet_k55_Velvet_k55_Locus_18477_Transcript_811_Confidence_0.469_Length_2473	transcript	turquoise	hypothetical protein AM593_10281, partial		-0.100869	0.541202	-0.293492	0.0697712
Velvet_k35_Velvet_k35_Locus_69153_Transcript_12_Confidence_0.750_Length_884	transcript	turquoise	globin-like		-0.118256	0.473374	-0.714307	3.27853e-07
TransAb_k35_S582682	transcript	turquoise	uncharacterized protein LOC110458001		-0.125709	0.445738	-0.320308	0.0468154
Velvet_k65_Velvet_k65_Locus_40694_Transcript_11_Confidence_1.000_Length_782	transcript	turquoise	tubulin beta chain	F:GTPase activity; F:structural constituent of cytoskeleton; F:GTP binding; C:cytoplasm; C:microtubule; P:cytoskeleton organization; P:microtubule-based process	-0.130635	0.427964	-0.396788	0.0123866
Velvet_k55_Velvet_k55_Locus_3846_Transcript_108117_Confidence_0.309_Length_9000	transcript	turquoise	probable chitinase 10	P:positive regulation of protein phosphorylation; F:hydrolase activity, hydrolyzing O-glycosyl compounds; C:extracellular region; P:carbohydrate metabolic process; P:chitin metabolic process; F:chitin binding; P:response to cytokine; P:positive regulation of intracellular signal transduction	-0.133508	0.417788	-0.350761	0.0285735
Velvet_k45_Velvet_k45_Locus_12375_Transcript_11_Confidence_1.000_Length_2705	transcript	turquoise	uncharacterized protein LOC111133555		-0.134592	0.413981	-0.748136	4.38277e-08
TRINITY_DN80525_c4_g3_i2	transcript	turquoise	Mn-superoxide dismutase	F:superoxide dismutase activity; P:removal of superoxide radicals; F:metal ion binding; P:obsolete oxidation-reduction process	-0.135923	0.409335	-0.442276	0.00481508
TRINITY_DN51466_c0_g1_i8	transcript	turquoise	neurocalcin-delta B		-0.136276	0.40811	-0.638895	1.20218e-05
Velvet_k35_Velvet_k35_Locus_2089_Transcript_22_Confidence_0.935_Length_4496	transcript	turquoise	predicted protein		-0.152172	0.355073	-0.577968	0.000116604
Velvet_k55_Velvet_k55_Locus_10488_Transcript_310_Confidence_0.212_Length_1847	transcript	turquoise	Complement component 1 Q subcomponent-binding protein, mitochondrial		-0.152589	0.353738	-0.615061	3.09369e-05
TRINITY_DN58803_c0_g1_i2	transcript	turquoise	short-chain collagen C4-like		-0.169938	0.301004	-0.393949	0.0130856
TransAb_k35_R805287	transcript	turquoise	Complement C1q-like protein 4		-0.17008	0.300595	-0.488169	0.00161738
SOAP_k45_scaffold118480	transcript	turquoise	bifunctional polynucleotide phosphatase/kinase-like	P:DNA repair; P:phosphorylation; P:dephosphorylation; F:nucleobase-containing compound kinase activity	-0.170205	0.300235	-0.644127	9.66397e-06
Velvet_k65_Velvet_k65_Locus_17664_Transcript_1417_Confidence_0.511_Length_2833	transcript	turquoise	trichohyalin-like isoform X1		-0.173349	0.29126	-0.460773	0.00315775
SOAP_k45_scaffold80748	transcript	turquoise	dipeptidase 1-like	F:metallopeptidase activity; F:exopeptidase activity; C:intrinsic component of membrane	-0.176391	0.282745	-0.644635	9.45925e-06
SOAP_k55_C3211209	transcript	turquoise	apextrin-like protein	C:membrane	-0.178655	0.276515	-0.468759	0.00261284
TransAb_k75_R166125	transcript	turquoise	aspartate aminotransferase, cytoplasmic-like	F:L-aspartate:2-oxoglutarate aminotransferase activity; C:cytosol; P:aspartate biosynthetic process; F:pyridoxal phosphate binding	-0.181474	0.268881	-0.49508	0.00135419
Velvet_k45_Velvet_k45_Locus_22024_Transcript_210_Confidence_0.485_Length_2946	transcript	turquoise	cytoplasmic dynein 1 intermediate chain 2-like isoform X13	C:cytoplasmic dynein complex; P:microtubule-based movement	-0.182746	0.265483	-0.282137	0.0818291
SOAP_k75_scaffold1392	transcript	turquoise	nacre protein		-0.182969	0.26489	-0.678349	2.08045e-06
Velvet_k55_Velvet_k55_Locus_4595_Transcript_2129_Confidence_0.280_Length_4198	transcript	turquoise	citrate lyase subunit beta-like protein, mitochondrial	F:catalytic activity	-0.186318	0.25609	-0.815139	2.65877e-10
Velvet_k35_Velvet_k35_Locus_12677_Transcript_1010_Confidence_0.538_Length_5005	transcript	turquoise	centlein		-0.187546	0.252914	-0.369981	0.020433
Velvet_k55_Velvet_k55_Locus_958_Transcript_2733_Confidence_0.513_Length_10133	transcript	turquoise	Tight junction protein ZO-1		-0.187895	0.252017	-0.737928	8.30596e-08
Velvet_k55_Velvet_k55_Locus_303_Transcript_105108_Confidence_0.293_Length_16046	transcript	turquoise	sacsin-like		-0.189158	0.248784	-0.390911	0.0138702
Velvet_k65_Velvet_k65_Locus_33096_Transcript_510_Confidence_0.571_Length_2544	transcript	turquoise	endoribonuclease LACTB2	F:binding; C:membrane	-0.190094	0.246409	-0.590493	7.58596e-05
Velvet_k55_Velvet_k55_Locus_15914_Transcript_19_Confidence_0.208_Length_1704	transcript	turquoise	acidic leucine-rich nuclear phosphoprotein 32 family member A-like isoform X1	C:nucleus; F:histone binding	-0.190874	0.244438	-0.432076	0.00601789
Velvet_k55_Velvet_k55_Locus_22418_Transcript_11_Confidence_1.000_Length_1317	transcript	turquoise	Dehydrogenase/reductase SDR family member 11	F:oxidoreductase activity; P:obsolete oxidation-reduction process	-0.191726	0.242299	-0.483991	0.00179756
TRINITY_DN58733_c5_g1_i3	transcript	turquoise	ribose-phosphate pyrophosphokinase 4-like isoform X1	F:magnesium ion binding; F:ribose phosphate diphosphokinase activity; P:nucleoside metabolic process; P:nucleotide biosynthetic process; F:kinase activity; P:phosphorylation	-0.195913	0.231972	-0.595799	6.28886e-05
Velvet_k55_Velvet_k55_Locus_2961_Transcript_1423_Confidence_0.527_Length_30484	transcript	turquoise	titin-like isoform X1	F:transferase activity	-0.196224	0.231218	-0.679917	1.9297e-06
TRINITY_DN63257_c0_g1_i1	transcript	turquoise	protein DJ-1-like	C:nucleus; C:cytosol; F:protein deglycase activity; P:protein deglycation, glyoxal removal; P:guanine deglycation, glyoxal removal	-0.198183	0.226501	-0.577365	0.000118988
SOAP_k55_scaffold2840	transcript	turquoise	tubulin beta-1 chain-like	P:microtubule cytoskeleton organization; P:mitotic cell cycle; F:GTPase activity; F:structural constituent of cytoskeleton; F:GTP binding; C:cytoplasm; C:microtubule	-0.201079	0.219646	-0.497398	0.00127481
TRINITY_DN70546_c2_g2_i2	transcript	turquoise	protein N-terminal asparagine amidohydrolase-like	F:hydrolase activity	-0.201726	0.218136	-0.788378	2.54104e-09
Velvet_k35_Velvet_k35_Locus_36754_Transcript_56_Confidence_0.571_Length_3066	transcript	turquoise	---NA---		-0.201897	0.217739	-0.498473	0.00123942
Velvet_k45_Velvet_k45_Locus_15976_Transcript_312_Confidence_0.558_Length_7400	transcript	turquoise	CLIP-associating protein 1-like isoform X10		-0.204075	0.21271	-0.779167	5.13485e-09
TransAb_k35_S616446	transcript	turquoise	apextrin-like protein		-0.207762	0.204383	-0.349443	0.0292184
Velvet_k45_Velvet_k45_Locus_19140_Transcript_110_Confidence_0.481_Length_3518	transcript	turquoise	Zinc metalloproteinase nas-15		-0.211931	0.195246	-0.621491	2.41578e-05
TransAb_k75_S144793	transcript	turquoise	high mobility group protein B3-like	F:DNA binding; C:nucleus	-0.213112	0.192709	-0.245429	0.132073
SOAP_k55_scaffold87955	transcript	turquoise	thiopurine S-methyltransferase	F:methyltransferase activity	-0.216481	0.185603	-0.840082	2.27837e-11
SOAP_k75_C1746728	transcript	turquoise	carboxylesterase 1C-like		-0.221202	0.175961	-0.609734	3.78174e-05
Velvet_k45_Velvet_k45_Locus_13027_Transcript_1017_Confidence_0.459_Length_4591	transcript	turquoise	leucine-rich repeat and IQ domain-containing protein 1-like		-0.224095	0.170233	-0.541982	0.00036563
Velvet_k35_Velvet_k35_Locus_7780_Transcript_411_Confidence_0.581_Length_6571	transcript	turquoise	disks large homolog 1-like isoform X4		-0.224401	0.169636	-0.556839	0.000231736
TRINITY_DN74717_c0_g1_i5	transcript	turquoise	carcinoembryonic antigen-related cell adhesion molecule 1-like isoform X3		-0.228266	0.162211	-0.435831	0.00554794
Velvet_k35_Velvet_k35_Locus_3996_Transcript_17_Confidence_0.207_Length_1116	transcript	turquoise	isochorismatase domain-containing protein 1-like	F:catalytic activity; C:cytoplasm	-0.228282	0.16218	-0.341729	0.0332354
SOAP_k45_scaffold90473	transcript	turquoise	serine/arginine repetitive matrix protein 1-like		-0.229207	0.16044	-0.501855	0.00113367
Velvet_k65_Velvet_k65_Locus_16938_Transcript_11_Confidence_1.000_Length_2177	transcript	turquoise	Tripartite motif-containing protein 45		-0.229807	0.159318	-0.447832	0.00425217
SOAP_k35_scaffold125669	transcript	turquoise	collagen alpha-1(I) chain isoform X2		-0.230735	0.157594	-0.813296	3.1416e-10
SOAP_k75_C1693762	transcript	turquoise	PREDICTED: uncharacterized protein LOC105338874		-0.230941	0.157213	-0.4361	0.00551549
TRINITY_DN79568_c0_g1_i4	transcript	turquoise	laminin subunit alpha-2-like isoform X6		-0.233686	0.152201	-0.818717	1.913e-10
TRINITY_DN71740_c1_g1_i5	transcript	turquoise	15-hydroxyprostaglandin dehydrogenase [NAD(+)]-like		-0.234488	0.15076	-0.819588	1.76375e-10
Velvet_k35_Velvet_k35_Locus_20814_Transcript_912_Confidence_0.261_Length_534	transcript	turquoise	four-domain proteases inhibitor-like isoform X1	P:negative regulation of peptidase activity; F:peptidase inhibitor activity	-0.235274	0.149356	-0.4432	0.00471718
SOAP_k85_C1174782	transcript	turquoise	neuroendocrine convertase 1-like		-0.23776	0.14498	-0.459764	0.00323318
SOAP_k45_scaffold86330	transcript	turquoise	putative C1q domain containing protein MgC1q21		-0.238411	0.14385	-0.310927	0.0540271
SOAP_k65_scaffold138727	transcript	turquoise	Annexin A7	F:integrin binding; F:calcium ion binding; F:calcium-dependent phospholipid binding; C:nuclear envelope; C:endoplasmic reticulum membrane; C:cytosol; C:plasma membrane; P:cellular calcium ion homeostasis; P:autophagy; P:hemostasis; P:cell population proliferation; P:regulation of cell shape; P:response to salt stress; P:cellular water homeostasis; P:negative regulation of gene expression; P:respo…	-0.242668	0.136617	-0.601566	5.10997e-05
Velvet_k55_Velvet_k55_Locus_3951_Transcript_4958_Confidence_0.420_Length_10535	transcript	turquoise	chitin synthase	F:binding; F:glycosyltransferase activity	-0.243536	0.135177	-0.473612	0.00232361
TRINITY_DN79679_c1_g1_i8	transcript	turquoise	uncharacterized protein LOC111109177		-0.244747	0.133185	-0.715858	3.00842e-07
Velvet_k45_Velvet_k45_Locus_8346_Transcript_2837_Confidence_0.387_Length_12119	transcript	turquoise	talin-1-like isoform X1		-0.245575	0.131836	-0.610927	3.61661e-05
TRINITY_DN72057_c0_g1_i3	transcript	turquoise	von Willebrand factor D and EGF domain-containing protein-like		-0.251076	0.12313	-0.30222	0.0614912
SOAP_k65_scaffold117794	transcript	turquoise	testis-specific chromodomain protein Y 2-like		-0.255625	0.116261	-0.683073	1.65632e-06
TRINITY_DN56019_c2_g1_i5	transcript	turquoise	golgin subfamily A member 5-like isoform X1		-0.255669	0.116196	-0.727016	1.59385e-07
Velvet_k85_Velvet_k85_Locus_18744_Transcript_3133_Confidence_0.352_Length_7610	transcript	turquoise	protocadherin Fat 4-like	F:calcium ion binding; P:homophilic cell adhesion via plasma membrane adhesion molecules; C:membrane	-0.259128	0.111173	-0.694773	9.24495e-07
Velvet_k55_Velvet_k55_Locus_1622_Transcript_3036_Confidence_0.336_Length_8362	transcript	turquoise	titin homolog isoform X1		-0.259245	0.111006	-0.785023	3.29597e-09
Velvet_k35_Velvet_k35_Locus_2854_Transcript_1114_Confidence_0.397_Length_5116	transcript	turquoise	echinoderm microtubule-associated protein-like 2 isoform X2		-0.260051	0.10986	-0.76328	1.6027e-08
TransAb_k35_R824855	transcript	turquoise	calmodulin-4-like isoform X3		-0.263203	0.105466	-0.73896	7.79614e-08
SOAP_k85_scaffold87170	transcript	turquoise	hypothetical protein AM593_04087, partial		-0.264862	0.103208	-0.852908	5.44025e-12
SOAP_k85_scaffold28613	transcript	turquoise	epidermal differentiation-specific protein-like		-0.265983	0.101704	-0.657354	5.46161e-06
TRINITY_DN82497_c7_g1_i1	transcript	turquoise	spectrin alpha chain, non-erythrocytic 1-like isoform X1		-0.268286	0.0986638	-0.602031	5.02428e-05
Velvet_k45_Velvet_k45_Locus_6393_Transcript_15_Confidence_0.810_Length_4220	transcript	turquoise	nuclear protein MDM1-like isoform X1		-0.269887	0.0965921	-0.895461	1.42741e-14
SOAP_k75_C1218177	transcript	turquoise	low-density lipoprotein receptor-related protein 8-like		-0.27358	0.0919416	-0.762308	1.71339e-08
SOAP_k75_scaffold73755	transcript	turquoise	aldehyde dehydrogenase family 8 member A1	F:retinal dehydrogenase activity; P:retinal metabolic process; P:9-cis-retinoic acid biosynthetic process; P:obsolete oxidation-reduction process	-0.274053	0.0913594	-0.510824	0.000890895
Velvet_k35_Velvet_k35_Locus_8436_Transcript_1113_Confidence_0.542_Length_6071	transcript	turquoise	extended synaptotagmin-2-like isoform X1	C:membrane; P:localization	-0.277428	0.0872818	-0.790443	2.15984e-09
SOAP_k45_C3089833	transcript	turquoise	Microsomal glutathione S-transferase 1	C:membrane; F:transferase activity	-0.281864	0.0821381	-0.414013	0.00878974
TRINITY_DN68945_c3_g1_i15	transcript	turquoise	calpain-B-like isoform X17		-0.289263	0.0740868	-0.833638	4.46648e-11
Velvet_k75_Velvet_k75_Locus_10544_Transcript_1015_Confidence_0.513_Length_4943	transcript	turquoise	Putative disease resistance protein RGA3	F:ATP binding	-0.291026	0.072263	-0.712697	3.58225e-07
TRINITY_DN76332_c0_g2_i5	transcript	turquoise	DNA-(apurinic or apyrimidinic site) lyase-like	F:DNA binding; F:endonuclease activity; F:phosphodiesterase I activity; C:nucleus; C:mitochondrion; P:base-excision repair; F:double-stranded DNA 3'-5' exodeoxyribonuclease activity; F:metal ion binding; P:nucleic acid phosphodiester bond hydrolysis; F:class I DNA-(apurinic or apyrimidinic site) endonuclease activity	-0.291311	0.0719714	-0.582594	9.96887e-05
SOAP_k35_scaffold2268	transcript	turquoise	poly [ADP-ribose] polymerase 3-like	F:NAD+ ADP-ribosyltransferase activity; C:nucleolus; P:double-strand break repair; C:site of double-strand break; P:protein poly-ADP-ribosylation; F:NAD+-protein ADP-ribosyltransferase activity	-0.291768	0.0715067	-0.716663	2.87661e-07
TRINITY_DN57275_c5_g1_i1	transcript	turquoise	Ariadne-like RING finger protein		-0.293159	0.0701035	-0.79879	1.09903e-09
SOAP_k85_C1169206	transcript	turquoise	uncharacterized protein LOC110989726		-0.298856	0.0645843	-0.826139	9.43933e-11
TRINITY_DN77513_c1_g1_i4	transcript	turquoise	heterochromatin protein 1-binding protein 3-like	F:binding; C:chromosome; P:chromatin organization	-0.300244	0.0632933	-0.815983	2.46162e-10
TRINITY_DN72944_c5_g3_i4	transcript	turquoise	tetratricopeptide repeat protein 38-like		-0.301262	0.0623596	-0.815011	2.69e-10
TRINITY_DN64308_c2_g1_i3	transcript	turquoise	laminin subunit alpha-1	P:regulation of biological process	-0.301295	0.0623298	-0.816006	2.4565e-10
Velvet_k35_Velvet_k35_Locus_9943_Transcript_34_Confidence_0.632_Length_10086	transcript	turquoise	tankyrase-like protein	F:glycosyltransferase activity; P:protein metabolic process	-0.301758	0.0619088	-0.745118	5.31104e-08
Velvet_k75_Velvet_k75_Locus_16544_Transcript_1928_Confidence_0.482_Length_4356	transcript	turquoise	B-cell linker protein-like		-0.304152	0.059768	-0.881412	1.30094e-13
TRINITY_DN76252_c1_g2_i2	transcript	turquoise	beta-1,3-glucan-binding protein-like	F:binding	-0.304419	0.0595327	-0.377093	0.0179606
Velvet_k65_Velvet_k65_Locus_39490_Transcript_13_Confidence_0.714_Length_3167	transcript	turquoise	apoptosis-inducing factor 3-like isoform X1	F:oxidoreductase activity; F:flavin adenine dinucleotide binding; F:2 iron, 2 sulfur cluster binding; P:obsolete oxidation-reduction process	-0.310807	0.0541249	-0.597164	5.98952e-05
Velvet_k55_Velvet_k55_Locus_292_Transcript_413_Confidence_0.300_Length_3216	transcript	turquoise	70 kDa neurofilament protein	F:structural molecule activity; C:intermediate filament	-0.311075	0.0539064	-0.820302	1.64963e-10
TRINITY_DN67202_c1_g3_i4	transcript	turquoise	Oligoribonuclease, mitochondrial	F:3'-5'-exoribonuclease activity; F:nucleic acid binding; C:nucleolus; C:mitochondrion; C:focal adhesion; P:RNA phosphodiester bond hydrolysis, exonucleolytic	-0.314952	0.050831	-0.632708	1.54825e-05
TransAb_k35_S489414	transcript	turquoise	F-actin-capping protein subunit alpha	F:actin binding; C:F-actin capping protein complex; P:barbed-end actin filament capping	-0.315423	0.0504673	-0.652023	6.89657e-06
Velvet_k35_Velvet_k35_Locus_22613_Transcript_16_Confidence_0.533_Length_3358	transcript	turquoise	Adenylyl cyclase-associated protein 1	F:protein binding; P:cytoskeleton organization; P:anatomical structure morphogenesis	-0.316319	0.0497807	-0.367142	0.0214964
Velvet_k45_Velvet_k45_Locus_2965_Transcript_412_Confidence_0.317_Length_3256	transcript	turquoise	jupiter microtubule associated homolog 1-like isoform X1		-0.316921	0.049324	-0.774937	7.01505e-09
TRINITY_DN65629_c0_g1_i3	transcript	turquoise	ankyrin repeat domain-containing protein 50-like		-0.317583	0.0488252	-0.893791	1.88597e-14
SOAP_k65_scaffold80956	transcript	turquoise	actin, cytoplasmic	F:ATP binding; C:cytoplasm; C:cytoskeleton	-0.319471	0.0474255	-0.71962	2.43658e-07
Velvet_k75_Velvet_k75_Locus_4809_Transcript_2029_Confidence_0.533_Length_8458	transcript	turquoise	PREDICTED: uncharacterized protein LOC105317356 isoform X3		-0.320024	0.0470217	-0.847646	9.94701e-12
TRINITY_DN70326_c2_g1_i6	transcript	turquoise	protein henna isoform X2	F:phenylalanine 4-monooxygenase activity; F:iron ion binding; P:L-phenylalanine catabolic process; P:tyrosine biosynthetic process; P:obsolete oxidation-reduction process	-0.320169	0.0469164	-0.572006	0.000142211
Velvet_k55_Velvet_k55_Locus_303_Transcript_107108_Confidence_0.343_Length_16380	transcript	turquoise	sacsin-like		-0.32184	0.0457155	-0.381768	0.0164762
TRINITY_DN62290_c2_g5_i1	transcript	turquoise	poly [ADP-ribose] polymerase 1		-0.324992	0.0435171	-0.696004	8.68125e-07
Velvet_k45_Velvet_k45_Locus_5996_Transcript_1115_Confidence_0.281_Length_5285	transcript	turquoise	ATP-citrate synthase-like isoform X3	F:ATP citrate synthase activity; F:ATP binding; C:cytoplasm; P:acetyl-CoA biosynthetic process; P:citrate metabolic process; P:lipid metabolic process; F:metal ion binding; F:obsolete cofactor binding	-0.325097	0.0434455	-0.65471	6.13495e-06
Velvet_k45_Velvet_k45_Locus_15067_Transcript_1219_Confidence_0.227_Length_2525	transcript	turquoise	phenylalanine--tRNA ligase beta subunit-like	F:magnesium ion binding; F:RNA binding; F:phenylalanine-tRNA ligase activity; F:ATP binding; P:phenylalanyl-tRNA aminoacylation; C:phenylalanine-tRNA ligase complex	-0.330343	0.0399821	-0.585678	8.96817e-05
Velvet_k35_Velvet_k35_Locus_2047_Transcript_23_Confidence_0.714_Length_2220	transcript	turquoise	aldehyde dehydrogenase, mitochondrial-like	P:somitogenesis; F:retinal dehydrogenase activity; P:liver development; F:aldehyde dehydrogenase (NAD+) activity; P:determination of left/right symmetry; P:hindbrain morphogenesis; P:central nervous system myelination; P:myelination in peripheral nervous system; P:fin regeneration; P:pectoral fin development; P:pronephric duct morphogenesis; P:retinol metabolic process; P:axial mesoderm developme…	-0.33053	0.039863	-0.536401	0.000431604
SOAP_k85_C1178402	transcript	turquoise	laminin subunit beta-1 isoform X1	P:anatomical structure morphogenesis; P:cellular component organization	-0.330924	0.0396133	-0.713367	3.45293e-07
SOAP_k65_scaffold103817	transcript	turquoise	calcyphosin-like protein		-0.332252	0.0387791	-0.651659	7.00624e-06
Velvet_k75_Velvet_k75_Locus_26592_Transcript_12_Confidence_0.750_Length_925	transcript	turquoise	histone H1-delta-like	C:nucleosome; F:double-stranded DNA binding; C:nucleus; P:nucleosome assembly; P:obsolete nucleosome positioning; P:chromosome condensation; F:nucleosomal DNA binding; P:obsolete negative regulation of chromatin silencing; P:negative regulation of DNA recombination	-0.332709	0.0384956	-0.670399	3.02541e-06
TransAb_k35_S689778	transcript	turquoise	hypothetical protein		-0.335475	0.0368148	-0.645298	9.19777e-06
SOAP_k45_scaffold78851	transcript	turquoise	hypothetical protein AM593_01299, partial		-0.343583	0.0322307	-0.571694	0.000143683
SOAP_k75_scaffold119939	transcript	turquoise	mytimycin precursor		-0.347776	0.0300506	-0.641069	1.09847e-05
SOAP_k55_scaffold105646	transcript	turquoise	---NA---		-0.349359	0.0292598	-0.742819	6.13712e-08
Velvet_k35_Velvet_k35_Locus_14185_Transcript_13_Confidence_0.893_Length_3619	transcript	turquoise	Zinc metalloproteinase nas-15		-0.35758	0.0254237	-0.728074	1.49822e-07
Velvet_k35_Velvet_k35_Locus_22366_Transcript_918_Confidence_0.528_Length_8671	transcript	turquoise	myoferlin-like isoform X16	P:myoblast fusion; C:integral component of membrane	-0.365068	0.0223021	-0.887549	5.13703e-14
Velvet_k35_Velvet_k35_Locus_21569_Transcript_49_Confidence_0.589_Length_3666	transcript	turquoise	spermatogenesis-associated protein 6-like isoform X1		-0.365152	0.0222693	-0.802619	7.97614e-10
Velvet_k75_Velvet_k75_Locus_222_Transcript_7172_Confidence_0.034_Length_2650	transcript	turquoise	aldehyde dehydrogenase, mitochondrial-like	F:oxidoreductase activity, acting on the aldehyde or oxo group of donors, NAD or NADP as acceptor; P:obsolete oxidation-reduction process	-0.366308	0.0218175	-0.606549	4.25693e-05
SOAP_k75_C1736930	transcript	turquoise	Transcription intermediary factor 1-beta		-0.36765	0.0213029	-0.654248	6.26013e-06
Velvet_k55_Velvet_k55_Locus_24059_Transcript_1010_Confidence_0.500_Length_2856	transcript	turquoise	carbonic anhydrase 2-like isoform X3	F:carbonate dehydratase activity; F:zinc ion binding	-0.371388	0.0199224	-0.611735	3.50844e-05
TRINITY_DN63689_c1_g1_i5	transcript	turquoise	high mobility group-T protein-like	C:chromatin; C:cytoplasm; P:DNA recombination; P:chromatin remodeling; F:transcription factor binding; F:DNA binding, bending; F:2-alkenal reductase [NAD(P)+] activity; P:positive regulation of innate immune response; P:positive regulation of transcription by RNA polymerase II; P:obsolete oxidation-reduction process	-0.373712	0.0191025	-0.649167	7.80032e-06
SOAP_k75_C1586319	transcript	turquoise	calmodulin	F:calcium ion binding; P:calcium-mediated signaling	-0.374467	0.0188424	-0.6741	2.54498e-06
SOAP_k85_C990824	transcript	turquoise	L-rhamnose-binding lectin CSL3-like		-0.378272	0.0175759	-0.685014	1.50634e-06
Velvet_k35_Velvet_k35_Locus_2075_Transcript_810_Confidence_0.583_Length_16070	transcript	turquoise	basement membrane-specific heparan sulfate proteoglycan core protein-like isoform X6	F:calcium ion binding	-0.378874	0.0173823	-0.512037	0.000861883
SOAP_k35_scaffold86205	transcript	turquoise	X-ray repair cross-complementing protein 5-like	P:telomere maintenance; C:chromosome, telomeric region; F:damaged DNA binding; F:double-stranded DNA binding; F:helicase activity; P:double-strand break repair via nonhomologous end joining; F:telomeric DNA binding; C:Ku70:Ku80 complex; P:cellular response to gamma radiation; P:cellular response to X-ray	-0.382709	0.0161901	-0.579769	0.000109734
SOAP_k75_C1670930	transcript	turquoise	glutathione S-transferase		-0.383635	0.015913	-0.849615	7.95711e-12
TRINITY_DN78481_c0_g1_i1	transcript	turquoise	A disintegrin and metalloproteinase with thrombospondin motifs 7-like	F:metalloendopeptidase activity; P:proteolysis	-0.384992	0.0155138	-0.8077	5.15666e-10
TRINITY_DN74522_c2_g2_i4	transcript	turquoise	methyltransferase-like 26		-0.385342	0.0154124	-0.712777	3.56658e-07
Velvet_k55_Velvet_k55_Locus_18102_Transcript_1212_Confidence_0.548_Length_3348	transcript	turquoise	p53-induced death domain-containing protein 1		-0.38593	0.0152429	-0.627359	1.91831e-05
Velvet_k65_Velvet_k65_Locus_3590_Transcript_1415_Confidence_0.386_Length_2813	transcript	turquoise	phenylalanine--tRNA ligase alpha subunit	F:tRNA binding; F:phenylalanine-tRNA ligase activity; F:ATP binding; C:cytoplasm; P:phenylalanyl-tRNA aminoacylation	-0.396227	0.0125221	-0.679416	1.97671e-06
TRINITY_DN81160_c1_g1_i1	transcript	turquoise	Histone-lysine N-methyltransferase 2A	F:DNA binding; C:nucleus; F:histone-lysine N-methyltransferase activity; P:histone lysine methylation; F:metal ion binding	-0.398575	0.0119631	-0.858493	2.79345e-12
Velvet_k35_Velvet_k35_Locus_5838_Transcript_1010_Confidence_0.738_Length_11490	transcript	turquoise	Nuclear GTPase SLIP-GC		-0.405152	0.0105087	-0.898543	8.42885e-15
SOAP_k75_C1614391	transcript	turquoise	hemagglutinin/amebocyte aggregation factor-like		-0.407957	0.00993609	-0.599525	5.50207e-05
TransAb_k35_R823155	transcript	turquoise	---NA---		-0.408521	0.00982413	-0.477365	0.00211955
TransAb_k45_S523906	transcript	turquoise	tubulin polymerization-promoting protein family member 3		-0.409224	0.00968624	-0.80633	5.80728e-10
SOAP_k55_scaffold59343	transcript	turquoise	high mobility group-T protein-like	C:chromatin; C:cytoplasm; P:DNA recombination; P:chromatin remodeling; F:transcription factor binding; F:DNA binding, bending; F:2-alkenal reductase [NAD(P)+] activity; P:positive regulation of innate immune response; P:positive regulation of transcription by RNA polymerase II; P:obsolete oxidation-reduction process	-0.4163	0.00838728	-0.767943	1.15822e-08
TRINITY_DN80920_c1_g1_i4	transcript	turquoise	collagen alpha chain, type IV, putative		-0.419914	0.00778359	-0.647991	8.20295e-06
Velvet_k35_Velvet_k35_Locus_11882_Transcript_28_Confidence_0.522_Length_4957	transcript	turquoise	alpha-actinin, sarcomeric-like isoform X2	F:calcium ion binding; F:actin filament binding; P:actin filament bundle assembly; P:actin crosslink formation	-0.420692	0.00765868	-0.799945	9.98483e-10
SOAP_k45_scaffold87205	transcript	turquoise	insulin-like growth factor 2 mRNA-binding protein 2 isoform X2	F:mRNA binding	-0.433016	0.00589712	-0.64509	9.27919e-06
TransAb_k55_R342159	transcript	turquoise	gelsolin-like protein 2	F:binding; P:regulation of actin filament polymerization	-0.433273	0.0058645	-0.700673	6.81827e-07
Velvet_k55_Velvet_k55_Locus_757_Transcript_411_Confidence_0.605_Length_5570	transcript	turquoise	retrograde protein of 51 kDa-like isoform X3		-0.437916	0.00530093	-0.749863	3.92179e-08
Velvet_k85_Velvet_k85_Locus_8578_Transcript_58_Confidence_0.421_Length_4324	transcript	turquoise	uncharacterized protein LOC114515836		-0.44005	0.00505808	-0.464161	0.00291548
TransAb_k35_R793273	transcript	turquoise	Dual specificity protein kinase shkA		-0.460312	0.00319204	-0.626694	1.9696e-05
TransAb_k55_R314515	transcript	turquoise	---NA---		-0.464642	0.00288246	-0.708348	4.53794e-07
SOAP_k75_C1731622	transcript	turquoise	heterogeneous nuclear ribonucleoprotein C-like 3		-0.470162	0.00252612	-0.582636	9.95473e-05
Velvet_k35_Velvet_k35_Locus_15815_Transcript_19_Confidence_0.652_Length_4739	transcript	turquoise	piwi-like protein 1 isoform X1	P:spermatid development; P:gene silencing by RNA; F:piRNA binding	-0.473199	0.00234707	-0.656542	5.6609e-06

## Sheet: TR4
ContigID	moduleType	moduleColor	GeneName	GOName(s)	GeneSignificance_TroloxvTranscriptExpression	pvalue_GS.TroloxvTranscriptExpression	ModuleMembership_Yellow_Transcript	pvalue_MMYellow_Transcript
TransAb_k35_R813582	transcript	yellow	heme-binding protein 2-like	F:heme binding	0.587298	8.47963e-05	0.785734	3.12036e-09
TransAb_k35_S697109	transcript	yellow	vesicle-associated membrane protein-associated protein A isoform X2	C:endoplasmic reticulum membrane; P:endoplasmic reticulum to Golgi vesicle-mediated transport; C:integral component of membrane; P:cellular component organization; F:FFAT motif binding; P:positive regulation by host of viral process; P:modulation by host of viral genome replication; P:protein localization to endoplasmic reticulum; P:positive regulation of viral life cycle	0.472748	0.00237293	0.967199	1.28427e-23
Velvet_k45_Velvet_k45_Locus_29561_Transcript_211_Confidence_0.522_Length_4977	transcript	yellow	ubiquitin carboxyl-terminal hydrolase 16-like	P:proteolysis; F:peptidase activity	0.466855	0.00273466	0.89131	2.82912e-14
TransAb_k35_S138945	transcript	yellow	ras-related protein Rab-1A	P:autophagosome assembly; C:Golgi membrane; F:GTPase activity; F:GTP binding; C:endoplasmic reticulum membrane; P:intracellular protein transport; P:endoplasmic reticulum to Golgi vesicle-mediated transport; P:Rab protein signal transduction	0.459562	0.0032485	0.934085	3.92569e-18
TRINITY_DN64622_c0_g1_i4	transcript	yellow	Tumor protein D54		0.45597	0.00353118	0.910318	9.52677e-16
Velvet_k65_Velvet_k65_Locus_16371_Transcript_2531_Confidence_0.587_Length_13231	transcript	yellow	sushi, von Willebrand factor type A, EGF and pentraxin domain-containing protein 1-like		0.454391	0.00366213	0.838404	2.72267e-11
Velvet_k85_Velvet_k85_Locus_53823_Transcript_11_Confidence_1.000_Length_1268	transcript	yellow	reticulocalbin-2-like	F:calcium ion binding	0.448161	0.00422075	0.842574	1.74237e-11
SOAP_k85_scaffold36720	transcript	yellow	RNA-binding protein 45-like		0.443048	0.00473315	0.778397	5.43777e-09
Velvet_k45_Velvet_k45_Locus_44_Transcript_4893475_Confidence_1.000_Length_670	transcript	yellow	thioredoxin domain-containing protein 12-like		0.436093	0.00551636	0.724893	1.8028e-07
SOAP_k85_scaffold9259	transcript	yellow	charged multivesicular body protein 4b	P:vacuolar transport; C:integral component of membrane	0.434322	0.00573284	0.8603	2.23785e-12
Velvet_k75_Velvet_k75_Locus_25511_Transcript_1010_Confidence_0.455_Length_1484	transcript	yellow	mechanosensory protein 2-like	C:integral component of membrane	0.433814	0.00579628	0.676976	2.22118e-06
TRINITY_DN50753_c2_g1_i1	transcript	yellow	alpha-crystallin A chain-like		0.425819	0.00687745	0.376312	0.0182191
TransAb_k45_S287127	transcript	yellow	Muscle-specific protein 20		0.419839	0.00779575	0.835154	3.82242e-11
SOAP_k85_C1159842	transcript	yellow	erlin-2 isoform X1	C:endoplasmic reticulum membrane; C:cytosol; C:plasma membrane; F:cholesterol binding; C:integral component of membrane; P:ubiquitin-dependent ERAD pathway; F:ubiquitin protein ligase binding; P:SREBP signaling pathway; C:protein-containing complex; C:membrane raft; P:negative regulation of cholesterol biosynthetic process; P:negative regulation of fatty acid biosynthetic process; P:transmembrane…	0.418986	0.00793504	0.943715	2.29421e-19
TransAb_k75_S46979	transcript	yellow	Ras-related protein Rap-1b	P:obsolete activation of MAPK activity; P:chondrocyte intercalation involved in growth plate cartilage morphogenesis; F:GTPase activity; F:MAP kinase kinase activity; F:GTP binding; C:plasma membrane; P:heart development; F:GDP binding; P:Rap protein signal transduction; P:cellular response to cAMP; P:negative regulation of synaptic vesicle exocytosis	0.417401	0.0081992	0.960452	3.86185e-22
Velvet_k75_Velvet_k75_Locus_13663_Transcript_311_Confidence_0.464_Length_8955	transcript	yellow	mucin-2-like isoform X1		0.412843	0.00900194	0.691637	1.08378e-06
TRINITY_DN74558_c1_g2_i2	transcript	yellow	peptidyl-prolyl cis-trans isomerase FKBP4-like isoform X1	P:protein peptidyl-prolyl isomerization; F:peptidyl-prolyl cis-trans isomerase activity; F:binding; C:cytoplasm; P:chaperone-mediated protein folding	0.408518	0.00982475	0.852873	5.46278e-12
Velvet_k35_Velvet_k35_Locus_24480_Transcript_14_Confidence_0.615_Length_3177	transcript	yellow	Saposin-related, isoform A	C:membrane-bounded organelle; C:intracellular organelle; C:obsolete cytoplasmic part	0.40724	0.0100798	0.898126	9.05983e-15
SOAP_k55_scaffold65750	transcript	yellow	phosphoenolpyruvate phosphomutase	P:organic phosphonate biosynthetic process; F:metal ion binding; F:phosphoenolpyruvate mutase activity	0.406314	0.0102681	0.646801	8.6298e-06
TRINITY_DN71360_c0_g1_i6	transcript	yellow	ubiquitin-associated protein 2-like isoform X5		0.401101	0.0113856	0.792525	1.83011e-09
TransAb_k45_R460571	transcript	yellow	---NA---		0.399359	0.0117812	0.822511	1.33857e-10
SOAP_k85_scaffold55395	transcript	yellow	purine nucleoside phosphorylase-like isoform X2	F:purine-nucleoside phosphorylase activity; P:nucleoside metabolic process	0.396578	0.0124373	0.843186	1.6301e-11
SOAP_k35_scaffold35292	transcript	yellow	ras-related protein Rab-2	C:Golgi membrane; F:GTPase activity; F:sphingomyelin phosphodiesterase activity; F:GTP binding; C:endoplasmic reticulum membrane; P:intracellular protein transport; P:vesicle-mediated transport; P:Rab protein signal transduction; C:endoplasmic reticulum-Golgi intermediate compartment membrane	0.396277	0.0125101	0.910665	8.89381e-16
TransAb_k45_S345952	transcript	yellow	myosin regulatory light polypeptide 9	C:stress fiber; F:calcium ion binding; C:myosin II complex; C:Z disc; F:myosin heavy chain binding	0.395046	0.0128115	0.913614	4.90338e-16
TRINITY_DN70140_c3_g1_i3	transcript	yellow	josephin-2	F:cysteine-type deubiquitinase activity; P:protein deubiquitination	0.394129	0.0130402	0.898077	9.137e-15
SOAP_k75_C1664093	transcript	yellow	ras-related protein Rab-14	F:GTPase activity; F:GTP binding; C:early endosome; C:trans-Golgi network; C:cytosol; P:intracellular protein transport; P:Golgi to endosome transport; P:endocytic recycling; P:Rab protein signal transduction; P:defense response to bacterium; C:phagocytic vesicle; C:recycling endosome; P:phagolysosome assembly involved in apoptotic cell clearance	0.38925	0.0143159	0.944898	1.56447e-19
SOAP_k75_scaffold67627	transcript	yellow	peroxiredoxin 4 precursor	F:peroxidase activity; C:obsolete cell; P:cell redox homeostasis; F:peroxiredoxin activity; P:obsolete oxidation-reduction process; P:cellular oxidant detoxification	0.388624	0.0144869	0.865763	1.12293e-12
TransAb_k35_R820753	transcript	yellow	syntenin-1-like isoform X1	P:chemical synaptic transmission; P:actin cytoskeleton organization; P:intracellular signal transduction	0.386541	0.0150686	0.686329	1.41199e-06
SOAP_k45_scaffold115003	transcript	yellow	flotillin-2a-like isoform X2		0.380519	0.0168624	0.930377	1.04678e-17
Velvet_k65_Velvet_k65_Locus_4610_Transcript_2534_Confidence_0.202_Length_3183	transcript	yellow	TOM1-like protein 2 isoform X1		0.380153	0.0169768	0.811243	3.77503e-10
TransAb_k35_R812424	transcript	yellow	putative transcription factor p65 homolog isoform X1	F:DNA binding; F:DNA-binding transcription factor activity; C:nucleus; C:cytoplasm; P:regulation of transcription by RNA polymerase II	0.375282	0.0185648	0.830914	5.88616e-11
TRINITY_DN77782_c1_g1_i7	transcript	yellow	tripartite motif-containing protein 45-like		0.367264	0.0214497	0.549569	0.000290439
TRINITY_DN82502_c11_g1_i2	transcript	yellow	Golgi apparatus protein 1-like	C:membrane; C:membrane-bounded organelle	0.367092	0.0215154	0.798691	1.10807e-09
Velvet_k55_Velvet_k55_Locus_13535_Transcript_611_Confidence_0.552_Length_1374	transcript	yellow	Actin, cytoplasmic 1	F:nucleotide binding; C:nucleus; C:plasma membrane; C:focal adhesion; C:actin cytoskeleton; C:dense body	0.36641	0.0217781	0.490676	0.00151713
Velvet_k45_Velvet_k45_Locus_33019_Transcript_25_Confidence_0.750_Length_14895	transcript	yellow	baculoviral IAP repeat-containing protein 6-like isoform X1	P:cellular process	0.362044	0.0235222	0.878893	1.87738e-13
Velvet_k45_Velvet_k45_Locus_21576_Transcript_312_Confidence_0.350_Length_1490	transcript	yellow	3-hydroxyisobutyrate dehydrogenase, mitochondrial-like	P:valine catabolic process; F:3-hydroxyisobutyrate dehydrogenase activity; F:NADP binding; F:NAD binding; P:obsolete oxidation-reduction process	0.355815	0.0262099	0.844088	1.47694e-11
TRINITY_DN77554_c1_g1_i10	transcript	yellow	cystathionine beta-synthase-like	F:cystathionine beta-synthase activity; C:cytoplasm; P:cysteine biosynthetic process from serine; P:cysteine biosynthetic process via cystathionine	0.354879	0.0266351	0.876319	2.70851e-13
Velvet_k55_Velvet_k55_Locus_2024_Transcript_3038_Confidence_0.331_Length_5605	transcript	yellow	clathrin heavy chain 1 isoform X2	F:structural molecule activity; P:intracellular protein transport; P:vesicle-mediated transport; C:clathrin coat of trans-Golgi network vesicle; C:clathrin coat of coated pit; F:clathrin light chain binding; C:clathrin complex	0.354485	0.0268159	0.869035	7.3223e-13
SOAP_k55_C3099591	transcript	yellow	calmodulin-like protein 3		0.351896	0.0280282	0.917981	1.95026e-16
TRINITY_DN67570_c2_g1_i1	transcript	yellow	4-hydroxybutyrate coenzyme A transferase	P:acetyl-CoA metabolic process; F:transferase activity	0.350098	0.0288963	0.873939	3.77343e-13
SOAP_k55_C3149049	transcript	yellow	cdc42 homolog	F:GTPase activity; F:GTP binding; P:small GTPase mediated signal transduction	0.349108	0.0293838	0.972982	3.72915e-25
TRINITY_DN81330_c2_g2_i1	transcript	yellow	helicase with zinc finger domain 2-like isoform X3		0.347976	0.0299495	0.711157	3.89712e-07
TRINITY_DN64434_c2_g1_i6	transcript	yellow	far upstream element-binding protein 1-like isoform X1	F:nucleic acid binding	0.346249	0.03083	0.870429	6.08094e-13
TransAb_k45_R469447	transcript	yellow	methenyltetrahydrofolate synthase domain-containing protein isoform X2	F:RNA binding	0.344478	0.0317548	0.813414	3.10841e-10
Velvet_k55_Velvet_k55_Locus_13404_Transcript_511_Confidence_0.448_Length_2484	transcript	yellow	leupaxin-like isoform X1		0.344175	0.0319154	0.881478	1.28844e-13
TransAb_k65_R254845	transcript	yellow	myeloid-derived growth factor		0.34271	0.0327006	0.864243	1.36446e-12
TransAb_k65_S7923	transcript	yellow	small glutamine-rich tetratricopeptide repeat-containing protein alpha-like		0.342452	0.0328407	0.908367	1.39485e-15
Velvet_k85_Velvet_k85_Locus_36912_Transcript_23_Confidence_0.714_Length_1924	transcript	yellow	serine hydroxymethyltransferase, cytosolic-like	F:glycine hydroxymethyltransferase activity; F:methyltransferase activity; P:glycine biosynthetic process from serine; F:pyridoxal phosphate binding; P:methylation; P:tetrahydrofolate interconversion	0.341592	0.0333102	0.826565	9.05475e-11
Velvet_k85_Velvet_k85_Locus_1580_Transcript_36_Confidence_0.625_Length_1756	transcript	yellow	methyl-CpG-binding domain protein 2-like isoform X1	F:methyl-CpG binding; C:NuRD complex	0.338971	0.0347769	0.822034	1.40073e-10
TRINITY_DN67518_c3_g4_i1	transcript	yellow	MAGUK p55 subfamily member 6-like	C:membrane	0.336964	0.0359356	0.639581	1.16852e-05
TransAb_k35_S299934	transcript	yellow	phytanoyl-CoA dioxygenase domain-containing protein 1-like	F:dioxygenase activity; P:obsolete oxidation-reduction process	0.330202	0.0400725	0.869263	7.10413e-13
SOAP_k55_C3218297	transcript	yellow	actin-interacting protein 1 isoform X1	C:actin cytoskeleton; P:actin cytoskeleton organization; C:obsolete cytoskeletal part; P:supramolecular fiber organization	0.327519	0.0418175	0.927425	2.20035e-17
TransAb_k85_R90042	transcript	yellow	plasminogen activator inhibitor 1 RNA-binding protein-like isoform X1	F:binding	0.326665	0.0423858	0.804733	6.6628e-10
Velvet_k45_Velvet_k45_Locus_12828_Transcript_310_Confidence_0.065_Length_2543	transcript	yellow	dynamin-1-like protein	P:mitochondrial fission; F:GTPase activity; F:GTP binding; P:peroxisome fission	0.313	0.0523613	0.871621	5.17979e-13
SOAP_k55_scaffold84633	transcript	yellow	Death-associated protein 1		0.30841	0.0561062	0.874294	3.59296e-13
TransAb_k55_S284171	transcript	yellow	copper transport protein ATOX1-like	C:membrane	0.307115	0.0572005	0.603351	4.7881e-05
TransAb_k35_S333024	transcript	yellow	ras-related protein Rab-5B-like	F:GTPase activity; F:GTP binding; C:early endosome; C:plasma membrane; P:intracellular protein transport; P:regulation of endocytosis; C:endocytic vesicle; P:Rab protein signal transduction	0.303489	0.0603543	0.826803	8.84664e-11
TransAb_k55_S8097	transcript	yellow	protein phosphatase 1B-like isoform X3	F:magnesium ion binding; F:protein serine/threonine phosphatase activity; C:cytoskeleton; P:protein dephosphorylation; F:manganese ion binding	0.299836	0.0636707	0.847347	1.0287e-11
Velvet_k45_Velvet_k45_Locus_31167_Transcript_26_Confidence_0.680_Length_5108	transcript	yellow	cyclic GMP-AMP synthase isoform X1		0.297903	0.0654832	0.564636	0.000180826
TRINITY_DN77782_c1_g1_i5	transcript	yellow	tripartite motif-containing protein 45-like		0.29699	0.0663535	0.739045	7.75569e-08
Velvet_k35_Velvet_k35_Locus_5925_Transcript_710_Confidence_0.122_Length_1581	transcript	yellow	pyruvate dehydrogenase E1 component subunit alpha, mitochondrial-like	F:pyruvate dehydrogenase (acetyl-transferring) activity; P:acetyl-CoA biosynthetic process from pyruvate; C:intracellular membrane-bounded organelle; P:obsolete oxidation-reduction process	0.296333	0.0669849	0.809021	4.59388e-10
TransAb_k35_S401347	transcript	yellow	14-3-3 protein beta/alpha-1	P:establishment of mitotic spindle orientation; P:cell fate specification; C:nucleus; C:cell cortex; P:protein export from nucleus; P:regulation of mitotic cell cycle; P:determination of adult lifespan; P:embryo development ending in birth or egg hatching; P:polarity specification of anterior/posterior axis; P:zygote asymmetric cell division; P:heat acclimation; F:protein domain specific binding;…	0.295613	0.0676828	0.865342	1.18545e-12
Velvet_k35_Velvet_k35_Locus_1914_Transcript_172172_Confidence_0.162_Length_4637	transcript	yellow	sushi, von Willebrand factor type A, EGF and pentraxin domain-containing protein 1-like		0.291657	0.0716191	0.613186	3.32167e-05
TransAb_k55_R339126	transcript	yellow	catenin alpha-2-like isoform X4	P:cell adhesion; F:cadherin binding; F:actin filament binding	0.281968	0.0820209	0.78179	4.21697e-09
Velvet_k35_Velvet_k35_Locus_8152_Transcript_610_Confidence_0.763_Length_4158	transcript	yellow	4-hydroxybutyrate coenzyme A transferase	P:acetyl-CoA metabolic process; F:transferase activity	0.264532	0.103654	0.731368	1.23359e-07
Velvet_k75_Velvet_k75_Locus_16744_Transcript_38_Confidence_0.593_Length_2217	transcript	yellow	toll-interacting protein-like		0.259642	0.11044	0.82196	1.41052e-10
Velvet_k35_Velvet_k35_Locus_28740_Transcript_27_Confidence_0.333_Length_800	transcript	yellow	transgelin-3-like isoform X2		0.25802	0.112764	0.714977	3.15916e-07
Velvet_k55_Velvet_k55_Locus_8248_Transcript_311_Confidence_0.303_Length_3826	transcript	yellow	Propionyl-CoA carboxylase alpha chain, mitochondrial	F:ATP binding; F:ligase activity; F:metal ion binding	0.255864	0.115909	0.653234	6.5432e-06
TRINITY_DN79291_c2_g2_i1	transcript	yellow	rab GDP dissociation inhibitor beta	F:Rab GDP-dissociation inhibitor activity; F:GTPase activator activity; C:cytoplasm; P:small GTPase mediated signal transduction; P:protein transport; P:vesicle-mediated transport; F:small GTPase binding; P:positive regulation of GTPase activity	0.254622	0.11775	0.667888	3.39736e-06
Velvet_k65_Velvet_k65_Locus_9306_Transcript_2736_Confidence_0.037_Length_2120	transcript	yellow	endoplasmic reticulum resident protein 44-like	C:obsolete cell; P:cell redox homeostasis	0.252931	0.120294	0.860664	2.13943e-12
TransAb_k65_R255415	transcript	yellow	phosphatidylinositol transfer protein beta isoform isoform X1	C:cytoplasm; F:phosphatidylcholine transporter activity; F:phosphatidylinositol transfer activity; P:phospholipid transport; F:transferase activity; F:phosphatidylcholine binding; F:phosphatidylinositol binding	0.25281	0.120477	0.926665	2.65034e-17
TRINITY_DN57552_c0_g2_i5	transcript	yellow	dihydropyrimidinase-like isoform X1	C:cytoplasm; F:hydrolase activity, acting on carbon-nitrogen (but not peptide) bonds	0.251039	0.123187	0.650769	7.28103e-06
TRINITY_DN65202_c0_g1_i4	transcript	yellow	aldehyde dehydrogenase family 3 member B1 isoform X3	P:metabolic process; C:membrane; F:oxidoreductase activity	0.250563	0.123923	0.709225	4.32814e-07
TRINITY_DN73371_c2_g1_i2	transcript	yellow	tripeptidyl-peptidase 2-like	F:serine-type peptidase activity	0.249327	0.12585	0.878014	2.12961e-13
Velvet_k35_Velvet_k35_Locus_23017_Transcript_1112_Confidence_0.478_Length_4339	transcript	yellow	puromycin-sensitive aminopeptidase-like	F:aminopeptidase activity; P:proteolysis; F:metallopeptidase activity; F:zinc ion binding	0.249001	0.126362	0.449995	0.00404908
TransAb_k65_S198520	transcript	yellow	enolase-phosphatase E1	F:magnesium ion binding; C:nucleus; C:cytoplasm; P:dephosphorylation; P:L-methionine salvage from S-adenosylmethionine; P:L-methionine salvage from methylthioadenosine; F:2,3-diketo-5-methylthiopentyl-1-phosphate enolase activity; F:2-hydroxy-3-keto-5-methylthiopentenyl-1-phosphate phosphatase activity; F:acireductone synthase activity	0.246149	0.130907	0.890628	3.15756e-14
Velvet_k65_Velvet_k65_Locus_16353_Transcript_7174_Confidence_0.090_Length_7816	transcript	yellow	1-phosphatidylinositol 3-phosphate 5-kinase isoform X1	F:binding; P:phosphate-containing compound metabolic process; F:transferase activity	0.235778	0.148461	0.801083	9.07853e-10
Velvet_k45_Velvet_k45_Locus_23741_Transcript_17_Confidence_0.167_Length_1160	transcript	yellow	hemocyte protein-glutamine gamma-glutamyltransferase-like isoform X1	P:peptide cross-linking	0.234725	0.150336	0.809224	4.5126e-10
TransAb_k45_S468360	transcript	yellow	alpha-adducin-like isoform X1		0.234521	0.1507	0.889532	3.76057e-14
SOAP_k45_scaffold37908	transcript	yellow	epididymal secretory protein E1	P:cholesterol transport	0.23371	0.152158	0.63205	1.58997e-05
Velvet_k35_Velvet_k35_Locus_22008_Transcript_13_Confidence_0.920_Length_3478	transcript	yellow	Protein phosphatase inhibitor 2	P:regulation of phosphoprotein phosphatase activity	0.230808	0.157459	0.827454	8.29996e-11
SOAP_k65_C2409973	transcript	yellow	3-hydroxyanthranilate 3,4-dioxygenase-like	F:3-hydroxyanthranilate 3,4-dioxygenase activity; C:cytoplasm; P:tryptophan catabolic process; F:ferrous iron binding; P:quinolinate biosynthetic process; P:'de novo' NAD biosynthetic process from tryptophan; P:anthranilate metabolic process; P:obsolete oxidation-reduction process	0.226172	0.166204	0.861878	1.83926e-12
TransAb_k55_R323937	transcript	yellow	Myotrophin		0.224455	0.169529	0.596909	6.04454e-05
TransAb_k65_S196179	transcript	yellow	UDP-glucose 4-epimerase	F:UDP-glucose 4-epimerase activity; C:cytosol; P:galactose catabolic process via UDP-galactose	0.219663	0.179065	0.88719	5.43197e-14
Velvet_k45_Velvet_k45_Locus_31616_Transcript_110_Confidence_0.390_Length_1810	transcript	yellow	endonuclease domain-containing 1 protein-like		0.219633	0.179125	0.741394	6.70747e-08
TRINITY_DN82419_c5_g1_i2	transcript	yellow	vasodilator-stimulated phosphoprotein-like	C:obsolete cell; P:actin polymerization or depolymerization; P:intracellular transport	0.214007	0.190802	0.832657	4.93611e-11
TRINITY_DN69307_c3_g1_i8	transcript	yellow	glycogenin-1-like isoform X1	F:transferase activity	0.211722	0.195696	0.750991	3.64547e-08
TRINITY_DN81313_c2_g2_i1	transcript	yellow	choline dehydrogenase, mitochondrial-like	F:choline dehydrogenase activity; F:hydrolase activity; P:glycine betaine biosynthetic process from choline; F:flavin adenine dinucleotide binding; P:obsolete oxidation-reduction process	0.211624	0.195907	0.564388	0.000182278
TRINITY_DN60489_c4_g1_i8	transcript	yellow	AChain A, DIISOPROPYLFLUOROPHOSPHATASE	F:calcium ion binding; F:diisopropyl-fluorophosphatase activity	0.204255	0.2123	0.37086	0.0201127
TransAb_k65_S28743	transcript	yellow	importin subunit beta-1-like isoform X1	C:obsolete cell; P:protein import into nucleus; C:integral component of membrane; F:small GTPase binding	0.201668	0.218273	0.752843	3.23075e-08
SOAP_k55_scaffold7437	transcript	yellow	Serine/arginine-rich splicing factor 1A	F:RNA binding	0.200618	0.220729	0.716438	2.91296e-07
TRINITY_DN81748_c6_g1_i5	transcript	yellow	4-hydroxyphenylpyruvate dioxygenase	C:Golgi membrane; F:DNA helicase activity; F:4-hydroxyphenylpyruvate dioxygenase activity; F:lactoylglutathione lyase activity; F:ATP binding; C:endoplasmic reticulum membrane; P:DNA replication; P:tyrosine catabolic process; P:DNA duplex unwinding; F:metal ion binding; P:obsolete oxidation-reduction process	0.195937	0.231913	0.643776	9.80767e-06
TRINITY_DN68432_c4_g4_i1	transcript	yellow	protocadherin Fat 4		0.195439	0.233126	0.578827	0.000113278
SOAP_k85_scaffold65052	transcript	yellow	major egg antigen-like isoform X3		0.191288	0.243398	0.733265	1.10158e-07
TransAb_k35_R856770	transcript	yellow	saccharopine dehydrogenase-like oxidoreductase	C:mitochondrion; C:lipid droplet; C:plasma membrane; P:glycolipid biosynthetic process; C:integral component of membrane; F:oxidoreductase activity; P:obsolete oxidation-reduction process	0.182464	0.266234	0.711235	3.88049e-07
SOAP_k65_C2069533	transcript	yellow	---NA---		0.181813	0.267973	0.428921	0.006439
TRINITY_DN72880_c0_g1_i1	transcript	yellow	6-phosphogluconate dehydrogenase, decarboxylating-like	F:phosphogluconate dehydrogenase (decarboxylating) activity; P:pentose-phosphate shunt; P:D-gluconate metabolic process; F:NADP binding	0.179474	0.274283	0.711992	3.72339e-07
TransAb_k35_S775993	transcript	yellow	major egg antigen-like		0.177499	0.279686	0.47694	0.00214185
Velvet_k35_Velvet_k35_Locus_789_Transcript_510_Confidence_0.093_Length_1031	transcript	yellow	mitochondrial fission factor-like		0.17695	0.281197	0.770808	9.4513e-09
TRINITY_DN82136_c0_g2_i5	transcript	yellow	tropomodulin-like isoform X2	F:tropomyosin binding; P:pointed-end actin filament capping	0.175871	0.28419	0.633752	1.48409e-05
SOAP_k55_scaffold121605	transcript	yellow	guanine nucleotide-binding protein G(i) subunit alpha isoform X2	F:GTPase activity; F:GTP binding; P:adenylate cyclase-modulating G protein-coupled receptor signaling pathway; F:G-protein beta/gamma-subunit complex binding; F:metal ion binding	0.171457	0.29664	0.5553	0.000243183
SOAP_k55_scaffold94776	transcript	yellow	Rho GDP-dissociation inhibitor 1		0.171108	0.297639	0.638236	1.23532e-05
Velvet_k35_Velvet_k35_Locus_15469_Transcript_1414_Confidence_0.583_Length_4261	transcript	yellow	E3 ubiquitin-protein ligase MIB2		0.157628	0.337876	0.567402	0.000165351
TransAb_k35_R825654	transcript	yellow	dihydrolipoyllysine-residue acetyltransferase component of pyruvate dehydrogenase complex, mitochondrial-like	F:dihydrolipoyllysine-residue acetyltransferase activity; C:mitochondrial matrix; P:pyruvate metabolic process; C:pyruvate dehydrogenase complex	0.143257	0.384283	0.730223	1.32024e-07
SOAP_k85_scaffold100309	transcript	yellow	guanylate kinase-like isoform X2	F:guanylate kinase activity; P:phosphorylation; P:GMP metabolic process; P:GDP metabolic process	0.139942	0.395495	0.611959	3.47905e-05
TransAb_k55_R321026	transcript	yellow	PREDICTED: uncharacterized protein LOC105323233		0.133394	0.418189	0.592931	6.96259e-05
TRINITY_DN51768_c0_g1_i2	transcript	yellow	Collagen alpha-5(VI) chain	C:collagen trimer	0.133186	0.418919	0.345771	0.0310773
TRINITY_DN73606_c1_g1_i1	transcript	yellow	actin-related protein 2	F:ATP binding; C:nucleus; C:Arp2/3 protein complex; C:actin cortical patch; P:Arp2/3 complex-mediated actin nucleation; C:site of double-strand break; C:cell projection; P:positive regulation of transcription by RNA polymerase II; F:actin filament binding; P:positive regulation of double-strand break repair via homologous recombination; P:regulation of double-strand break repair via nonhomologous…	0.114141	0.489011	0.745914	5.05013e-08
TRINITY_DN59421_c1_g1_i1	transcript	yellow	filamin-A-like isoform X4		0.111449	0.499381	0.341767	0.0332146
Velvet_k35_Velvet_k35_Locus_3358_Transcript_3039_Confidence_0.257_Length_2659	transcript	yellow	deoxynucleoside triphosphate triphosphohydrolase SAMHD1-like		0.0729047	0.659166	0.347654	0.030112
Velvet_k55_Velvet_k55_Locus_28314_Transcript_23_Confidence_0.714_Length_2214	transcript	yellow	pollen-specific leucine-rich repeat extensin-like protein 1 isoform X1		0.0612933	0.710882	0.627321	1.92124e-05
TransAb_k75_R165208	transcript	yellow	myosin essential light chain	F:calcium ion binding; C:myosin complex	0.055026	0.739354	0.483476	0.00182091
TransAb_k85_S61717	transcript	yellow	serine/threonine-protein phosphatase 2A catalytic subunit beta isoform	F:phosphoprotein phosphatase activity; P:protein dephosphorylation	0.0534593	0.746527	0.526304	0.000578503
TRINITY_DN49116_c0_g1_i1	transcript	yellow	L-amino-acid oxidase-like		0.0485975	0.768918	-0.546187	0.000322052
TransAb_k55_R338628	transcript	yellow	integrin beta-PS-like	C:membrane	0.0351245	0.831888	0.424299	0.0071016
TRINITY_DN200419_c0_g1_i1	transcript	yellow	beta-tubulin	F:GTPase activity; F:structural constituent of cytoskeleton; F:GTP binding; C:cytoplasm; C:microtubule; P:cytoskeleton organization; P:microtubule-based process	0.0290454	0.860668	-0.50565	0.00102459
TransAb_k75_S116268	transcript	yellow	sodium/potassium-transporting ATPase subunit beta-2	C:membrane	0.0207081	0.900422	-0.269323	0.0973185
Velvet_k35_Velvet_k35_Locus_20514_Transcript_1415_Confidence_0.310_Length_3999	transcript	yellow	ornithine aminotransferase, mitochondrial	F:ornithine-oxo-acid transaminase activity; C:mitochondrial matrix; P:ornithine metabolic process; P:arginine catabolic process to proline via ornithine; P:arginine catabolic process to glutamate; F:pyridoxal phosphate binding; P:L-proline biosynthetic process	0.00868684	0.958142	-0.425436	0.00693338
Velvet_k85_Velvet_k85_Locus_12253_Transcript_69_Confidence_0.227_Length_1386	transcript	yellow	cathepsin l	P:proteolysis; F:cysteine-type peptidase activity; C:integral component of membrane	-0.0127935	0.938386	0.403747	0.010806
Velvet_k35_Velvet_k35_Locus_10765_Transcript_17_Confidence_0.721_Length_4994	transcript	yellow	UDP-N-acetylglucosamine--peptide N-acetylglucosaminyltransferase 110 kDa subunit-like isoform X2	P:protein O-linked glycosylation; F:glycosyltransferase activity	-0.0247021	0.881342	-0.465471	0.00282631
SOAP_k35_scaffold87673	transcript	yellow	peptidase M20 domain-containing protein 2-like		-0.0385562	0.815734	-0.340819	0.0337376
Velvet_k45_Velvet_k45_Locus_6120_Transcript_45_Confidence_0.600_Length_4539	transcript	yellow	granulins isoform X5		-0.0629005	0.703641	-0.696603	8.4183e-07
SOAP_k55_C2254751	transcript	yellow	---NA---		-0.0649459	0.694463	0.492701	0.00144018
Velvet_k65_Velvet_k65_Locus_17740_Transcript_1221_Confidence_0.297_Length_5404	transcript	yellow	integrin alpha-2-like isoform X1		-0.0860734	0.602361	-0.489941	0.00154594
Velvet_k55_Velvet_k55_Locus_32299_Transcript_44_Confidence_0.667_Length_600	transcript	yellow	histidine triad nucleotide-binding protein 1	F:catalytic activity	-0.0978871	0.553287	-0.725172	1.77394e-07
TRINITY_DN62610_c2_g1_i5	transcript	yellow	malate dehydrogenase, mitochondrial-like	C:mitochondrion; P:carbohydrate metabolic process; P:tricarboxylic acid cycle; P:malate metabolic process; F:L-malate dehydrogenase activity	-0.101841	0.537292	-0.567917	0.0001626
Velvet_k45_Velvet_k45_Locus_18086_Transcript_1315_Confidence_0.242_Length_3006	transcript	yellow	secernin-2-like		-0.12669	0.442166	-0.522344	0.000647328
TRINITY_DN72710_c0_g1_i5	transcript	yellow	protein CutA homolog isoform X1	P:response to metal ion; C:membrane	-0.128758	0.434688	-0.638336	1.23026e-05
Velvet_k75_Velvet_k75_Locus_5127_Transcript_35_Confidence_0.692_Length_7843	transcript	yellow	Microtubule-associated protein futsch		-0.131621	0.424456	-0.599165	5.57405e-05
Velvet_k55_Velvet_k55_Locus_23_Transcript_2324_Confidence_0.324_Length_6062	transcript	yellow	nuclear receptor coactivator 5-like isoform X1	F:nucleic acid binding	-0.133262	0.418653	-0.273335	0.092245
TransAb_k55_S1801	transcript	yellow	peroxiredoxin 6	F:peroxidase activity; C:obsolete cell; P:cell redox homeostasis; F:peroxiredoxin activity; P:obsolete oxidation-reduction process; P:cellular oxidant detoxification	-0.136793	0.406318	-0.523514	0.000626273
Velvet_k55_Velvet_k55_Locus_772_Transcript_2526_Confidence_0.200_Length_8377	transcript	yellow	vinculin isoform X17	F:structural molecule activity; P:cell adhesion; C:actin cytoskeleton; F:actin filament binding	-0.139196	0.398042	-0.584994	9.18166e-05
SOAP_k45_C3103995	transcript	yellow	cysteine and glycine-rich protein 1-like	F:metal ion binding	-0.142542	0.386684	-0.436416	0.0054777
Velvet_k35_Velvet_k35_Locus_39115_Transcript_13_Confidence_0.667_Length_1068	transcript	yellow	---NA---		-0.157368	0.338685	-0.451941	0.00387362
TransAb_k35_J777422	transcript	yellow	dihydrolipoyllysine-residue succinyltransferase component of 2-oxoglutarate dehydrogenase complex, mitochondrial	F:dihydrolipoyllysine-residue succinyltransferase activity; C:nucleus; C:mitochondrion; P:tricarboxylic acid cycle; C:oxoglutarate dehydrogenase complex; P:histone succinylation	-0.167378	0.308453	-0.744523	5.51433e-08
TRINITY_DN56203_c7_g1_i1	transcript	yellow	NADH dehydrogenase [ubiquinone] iron-sulfur protein 8, mitochondrial	C:mitochondrial respiratory chain complex I; P:mitochondrial electron transport, NADH to ubiquinone; P:response to oxidative stress; F:NADH dehydrogenase (ubiquinone) activity; P:aerobic respiration; P:mitochondrial respiratory chain complex I assembly; F:metal ion binding; F:4 iron, 4 sulfur cluster binding	-0.170325	0.29989	-0.800139	9.82449e-10
Velvet_k65_Velvet_k65_Locus_31471_Transcript_2129_Confidence_0.378_Length_5088	transcript	yellow	tRNA 2'-phosphotransferase 1	P:tRNA splicing, via endonucleolytic cleavage and ligation; F:transferase activity, transferring phosphorus-containing groups	-0.176852	0.281471	-0.283088	0.0807611
SOAP_k45_scaffold65217	transcript	yellow	Fumarate hydratase class I, aerobic	F:fumarate hydratase activity; P:generation of precursor metabolites and energy; C:integral component of membrane	-0.177933	0.278492	-0.536468	0.000430764
Velvet_k35_Velvet_k35_Locus_2119_Transcript_1624_Confidence_0.269_Length_2288	transcript	yellow	uncharacterized protein LOC111122972		-0.179112	0.275266	-0.329092	0.0407871
Velvet_k55_Velvet_k55_Locus_6058_Transcript_1015_Confidence_0.491_Length_9579	transcript	yellow	non-classical arabinogalactan protein 31-like		-0.182404	0.266393	-0.339196	0.0346492
Velvet_k65_Velvet_k65_Locus_23432_Transcript_13_Confidence_0.667_Length_989	transcript	yellow	3-oxoacyl-[acyl-carrier-protein] reductase FabG		-0.187192	0.253829	-0.537396	0.000419124
Velvet_k35_Velvet_k35_Locus_16675_Transcript_12_Confidence_0.750_Length_5890	transcript	yellow	hillarin isoform X1		-0.189629	0.247587	-0.270567	0.0957227
Velvet_k45_Velvet_k45_Locus_54640_Transcript_22_Confidence_0.750_Length_1006	transcript	yellow	PREDICTED: uncharacterized protein LOC105328577		-0.196134	0.231434	-0.586023	8.86179e-05
TransAb_k45_S57213	transcript	yellow	SDR family oxidoreductase		-0.212076	0.194933	-0.55478	0.000247168
TRINITY_DN60360_c4_g1_i1	transcript	yellow	superoxide dismutase	F:superoxide dismutase activity; P:removal of superoxide radicals; F:metal ion binding; P:obsolete oxidation-reduction process	-0.214216	0.19036	-0.698323	7.70393e-07
Velvet_k45_Velvet_k45_Locus_8806_Transcript_15_Confidence_0.667_Length_2321	transcript	yellow	C-terminal-binding protein-like isoform X1	F:oxidoreductase activity, acting on the CH-OH group of donors, NAD or NADP as acceptor; F:NAD binding; P:obsolete oxidation-reduction process	-0.224345	0.169745	-0.464647	0.00288213
TRINITY_DN53598_c1_g1_i2	transcript	yellow	histidine triad nucleotide-binding protein 1	F:catalytic activity	-0.239696	0.141636	-0.709231	4.32667e-07
TRINITY_DN62358_c5_g1_i5	transcript	yellow	NAD-dependent protein deacylase sirtuin-5, mitochondrial	C:nucleus; C:mitochondrial inner membrane; C:mitochondrial intermembrane space; C:mitochondrial matrix; C:cytosol; P:protein deacetylation; F:zinc ion binding; P:regulation of ketone biosynthetic process; F:NAD-dependent protein deacetylase activity; P:peptidyl-lysine demalonylation; P:peptidyl-lysine desuccinylation; F:protein-malonyllysine demalonylase activity; F:protein-succinyllysine desucci…	-0.240828	0.13971	-0.784295	3.48534e-09
Velvet_k75_Velvet_k75_Locus_13540_Transcript_2427_Confidence_0.382_Length_6918	transcript	yellow	epidermal growth factor receptor kinase substrate 8-like isoform X1		-0.245654	0.131707	-0.512299	0.000855716
TRINITY_DN75984_c2_g1_i5	transcript	yellow	Tryptophan--tRNA ligase, cytoplasmic	F:tryptophan-tRNA ligase activity; F:ATP binding; P:tryptophanyl-tRNA aminoacylation	-0.249743	0.125199	-0.376445	0.0181749
Velvet_k35_Velvet_k35_Locus_20135_Transcript_16_Confidence_0.571_Length_3088	transcript	yellow	xaa-Pro aminopeptidase 1	C:cytoplasm; P:proteolysis; F:metal ion binding; F:metalloaminopeptidase activity	-0.2585	0.112072	-0.592219	7.13975e-05
Velvet_k55_Velvet_k55_Locus_3342_Transcript_17_Confidence_0.714_Length_2604	transcript	yellow	chromobox protein homolog 1-like	C:euchromatin; P:negative regulation of transcription, DNA-templated	-0.26374	0.104732	-0.917312	2.2532e-16
TransAb_k65_S76718	transcript	yellow	glutathione S-transferase 1-like	F:glutathione transferase activity	-0.269333	0.0973061	-0.701126	6.65866e-07
SOAP_k75_C1629207	transcript	yellow	Peptidyl-prolyl cis-trans isomerase FKBP1A	P:protein peptidyl-prolyl isomerization; F:peptidyl-prolyl cis-trans isomerase activity	-0.280613	0.0835642	-0.859016	2.62056e-12
TRINITY_DN76251_c1_g1_i6	transcript	yellow	S-formylglutathione hydrolase	C:cytosol; F:S-formylglutathione hydrolase activity; F:identical protein binding; P:formaldehyde catabolic process; F:carboxylic ester hydrolase activity	-0.283783	0.0799875	-0.822464	1.3446e-10
Velvet_k45_Velvet_k45_Locus_45028_Transcript_11_Confidence_1.000_Length_637	transcript	yellow	calmodulin	C:central plaque of spindle pole body; P:calcium-mediated signaling; F:metal ion binding; P:spindle pole body organization	-0.286921	0.0765654	-0.639957	1.15047e-05
TRINITY_DN57664_c0_g1_i2	transcript	yellow	Glucose dehydrogenase [acceptor]		-0.288721	0.0746548	-0.546582	0.000318202
Velvet_k55_Velvet_k55_Locus_10593_Transcript_1213_Confidence_0.364_Length_4327	transcript	yellow	guanine nucleotide-binding protein subunit beta	F:calmodulin binding; C:cytoplasm; P:signal transduction	-0.289989	0.0733321	-0.81018	4.14801e-10
TRINITY_DN54422_c0_g1_i1	transcript	yellow	complement C1q-like protein 4		-0.291119	0.0721684	-0.515234	0.000789411
TRINITY_DN56026_c2_g1_i2	transcript	yellow	prolyl aminopeptidase	F:aminopeptidase activity; C:cytoplasm; P:proteolysis	-0.291936	0.0713352	-0.610012	3.74274e-05
SOAP_k35_C3547348	transcript	yellow	Selenium-binding protein 1-A	F:selenium binding	-0.296397	0.0669231	-0.6616	4.52036e-06
TRINITY_DN74199_c1_g1_i3	transcript	yellow	constitutive coactivator of PPAR-gamma-like protein 1		-0.298076	0.0653193	-0.780282	4.7239e-09
SOAP_k45_scaffold24900	transcript	yellow	RecName: Full=Actin, cytoplasmic; Contains: RecName: Full=Actin, cytoplasmic, intermediate form; Flags: Precursor	F:ATP binding; C:cytoplasm; C:actin cytoskeleton	-0.299536	0.0639493	-0.708174	4.58068e-07
Velvet_k35_Velvet_k35_Locus_25220_Transcript_13_Confidence_0.714_Length_4071	transcript	yellow	NAD(P) transhydrogenase, mitochondrial	F:NAD(P)+ transhydrogenase activity; C:integral component of membrane; P:obsolete oxidation-reduction process; P:proton transmembrane transport	-0.304106	0.0598087	-0.612734	3.37891e-05
Velvet_k35_Velvet_k35_Locus_2717_Transcript_1415_Confidence_0.265_Length_4191	transcript	yellow	neurofilament medium polypeptide-like	C:obsolete cell; F:electron transfer activity; F:protein-disulfide reductase activity; P:electron transport chain; P:cell redox homeostasis	-0.304885	0.0591246	-0.754245	2.94622e-08
TRINITY_DN73751_c4_g1_i1	transcript	yellow	low-density lipoprotein receptor-related protein 6		-0.328377	0.0412528	-0.756222	2.58449e-08
TRINITY_DN69478_c3_g2_i14	transcript	yellow	putative aminopeptidase W07G4.4	F:aminopeptidase activity; C:cytoplasm; P:proteolysis; F:metalloexopeptidase activity; F:manganese ion binding	-0.334227	0.0375655	-0.705599	5.25823e-07
Velvet_k45_Velvet_k45_Locus_14637_Transcript_89_Confidence_0.515_Length_3236	transcript	yellow	caspase-3-like isoform X1	F:cysteine-type endopeptidase activity	-0.34212	0.0330216	-0.847167	1.04965e-11
Velvet_k35_Velvet_k35_Locus_6013_Transcript_26_Confidence_0.667_Length_4456	transcript	yellow	RNA-binding protein lark-like isoform X1	F:RNA binding	-0.349277	0.0293004	-0.807365	5.30921e-10
TRINITY_DN66461_c0_g2_i1	transcript	yellow	Heavy metal-binding protein HIP		-0.363929	0.0227555	-0.63685	1.30784e-05
TransAb_k35_S37271	transcript	yellow	arginine kinase	F:arginine kinase activity; F:ATP binding; P:phosphorylation	-0.365027	0.0223183	-0.870035	6.41004e-13
SOAP_k85_scaffold53449	transcript	yellow	polypyrimidine tract-binding protein 1-like isoform X4	F:nucleic acid binding	-0.365527	0.0221217	-0.705994	5.14866e-07
Velvet_k45_Velvet_k45_Locus_18972_Transcript_1010_Confidence_0.343_Length_1981	transcript	yellow	actin-related protein 2/3 complex subunit 1A	F:actin binding; C:cytoplasm; C:Arp2/3 protein complex; P:Arp2/3 complex-mediated actin nucleation; C:muscle cell projection membrane	-0.366378	0.0217904	-0.850876	6.88646e-12
Velvet_k55_Velvet_k55_Locus_9401_Transcript_24_Confidence_0.462_Length_3362	transcript	yellow	ras-like GTP-binding protein Rho1 isoform X2	F:GTPase activity; F:GTP binding; C:plasma membrane; C:cell cortex; P:Rho protein signal transduction; P:regulation of cell shape; F:protein kinase binding; P:regulation of cell migration; P:establishment or maintenance of actin cytoskeleton polarity; C:cell division site; P:regulation of actin cytoskeleton organization; C:intracellular membrane-bounded organelle; P:actin filament bundle assembly	-0.377537	0.0178149	-0.805783	6.088e-10
SOAP_k85_C1103584	transcript	yellow	calmodulin 3b (phosphorylase kinase, delta)	F:calcium ion binding; F:kinase activity; P:phosphorylation; P:calcium-mediated signaling	-0.37854	0.0174897	-0.665297	3.82481e-06
SOAP_k75_C1678120	transcript	yellow	coactosin-like protein		-0.394851	0.01286	-0.812096	3.49853e-10
Velvet_k55_Velvet_k55_Locus_3525_Transcript_1322_Confidence_0.557_Length_10918	transcript	yellow	peflin-like	F:calcium ion binding	-0.396858	0.0123698	-0.673406	2.62934e-06
SOAP_k65_scaffold101197	transcript	yellow	histone H2A.V	C:nucleosome; C:euchromatin; C:heterochromatin; F:RNA polymerase II cis-regulatory region sequence-specific DNA binding; F:RNA polymerase II cis-regulatory region sequence-specific DNA binding; F:RNA polymerase II core promoter sequence-specific DNA binding; P:chromatin organization; F:nucleosomal DNA binding; P:positive regulation of transcription by RNA polymerase II; F:protein heterodimerizati…	-0.403802	0.0107944	-0.907759	1.56801e-15

## Sheet: PR5
ContigID	moduleType	moduleColor	GeneName	GOName(s)	GeneSignificance_TroloxvProteinExpression	pvalue_GS.TroloxvProteinExpression	ModuleMembership_Yellow_Protein	pvalue_MMYellow_Protein
TransAb_k55_S168138	protein	yellow	dnaJ homolog subfamily B member 4-like	P:protein folding; F:unfolded protein binding	0.500122	0.00101577	0.74826	2.84816e-08
Velvet_k35_Velvet_k35_Locus_32606_Transcript_1013_Confidence_0.712_Length_4558	protein	yellow	bactericidal permeability increasing protein	C:extracellular space; F:lipid binding	0.47594	0.00190839	0.577454	9.56913e-05
Velvet_k45_Velvet_k45_Locus_18086_Transcript_1315_Confidence_0.242_Length_3006	protein	yellow	secernin-2-like		0.470986	0.00215954	0.476072	0.00190209
Velvet_k45_Velvet_k45_Locus_2268_Transcript_3945_Confidence_0.243_Length_3640	protein	yellow	IgGFc-binding protein-like isoform X1		0.468944	0.00227124	0.455481	0.00314325
Velvet_k55_Velvet_k55_Locus_16124_Transcript_2830_Confidence_0.345_Length_3974	protein	yellow	serine/threonine-protein phosphatase 6 regulatory ankyrin repeat subunit B-like		0.459238	0.00287457	0.564059	0.000150295
Velvet_k45_Velvet_k45_Locus_9184_Transcript_16_Confidence_0.583_Length_5477	protein	yellow	fibril-forming collagen alpha chain-like	P:skeletal system development; P:embryo development; P:cellular component organization	0.407985	0.00896701	0.555215	0.000200378
Velvet_k35_Velvet_k35_Locus_37145_Transcript_1314_Confidence_0.547_Length_2438	protein	yellow	allene oxide synthase-lipoxygenase protein	F:oxidoreductase activity	0.389454	0.0129929	0.514631	0.000680137
TRINITY_DN58733_c5_g1_i3	protein	yellow	ribose-phosphate pyrophosphokinase 4-like isoform X1	F:magnesium ion binding; F:ribose phosphate diphosphokinase activity; P:nucleoside metabolic process; P:nucleotide biosynthetic process; F:kinase activity; P:phosphorylation	0.377503	0.0163308	0.671055	2.14877e-06
Velvet_k35_Velvet_k35_Locus_131891_Transcript_46_Confidence_0.562_Length_855	protein	yellow	alpha-crystallin A chain-like		0.373918	0.0174631	0.873086	2.04215e-13
TRINITY_DN76635_c0_g1_i3	protein	yellow	cysteine desulfurase, mitochondrial	C:nucleus; C:mitochondrial matrix; P:iron incorporation into metallo-sulfur cluster; F:pyridoxal phosphate binding; F:cysteine desulfurase activity; P:[2Fe-2S] cluster assembly	0.372384	0.0179675	0.467624	0.00234612
TransAb_k35_S426369	protein	yellow	eukaryotic peptide chain release factor subunit 1	P:cytoplasmic translational termination; C:cytosol; F:translation release factor activity, codon specific; C:translation release factor complex; F:sequence-specific mRNA binding	0.344171	0.0296582	0.360997	0.0221069
Velvet_k55_Velvet_k55_Locus_6058_Transcript_1015_Confidence_0.491_Length_9579	protein	yellow	non-classical arabinogalactan protein 31-like		0.338401	0.0326931	0.707398	3.33342e-07
TransAb_k55_R326802	protein	yellow	sequestosome-1 isoform X2	P:cellular component organization; F:metal ion binding	0.33807	0.0328749	0.630435	1.30093e-05
Velvet_k55_Velvet_k55_Locus_8248_Transcript_311_Confidence_0.303_Length_3826	protein	yellow	Propionyl-CoA carboxylase alpha chain, mitochondrial	F:ATP binding; F:ligase activity; F:metal ion binding	0.335205	0.0344815	0.436795	0.0048322
TransAb_k45_R469447	protein	yellow	methenyltetrahydrofolate synthase domain-containing protein isoform X2	F:RNA binding	0.330396	0.0373224	0.430023	0.00561464
Velvet_k85_Velvet_k85_Locus_126679_Transcript_11_Confidence_1.000_Length_1132	protein	yellow	major egg antigen-like		0.325134	0.0406469	0.825441	5.62955e-11
TRINITY_DN74576_c0_g1_i1	protein	yellow	laminin subunit alpha		0.324749	0.0408996	0.333074	0.0357174
SOAP_k85_scaffold102494	protein	yellow	sodium/potassium-transporting ATPase subunit alpha-like	F:ATP binding; F:P-type potassium transmembrane transporter activity; C:integral component of membrane; F:metal ion binding; P:potassium ion transmembrane transport	0.322327	0.0425168	0.32624	0.0399291
Velvet_k65_Velvet_k65_Locus_31471_Transcript_2129_Confidence_0.378_Length_5088	protein	yellow	tRNA 2'-phosphotransferase 1	P:tRNA splicing, via endonucleolytic cleavage and ligation; F:transferase activity, transferring phosphorus-containing groups	0.318378	0.0452646	0.33897	0.032383
Velvet_k45_Velvet_k45_Locus_8244_Transcript_2224_Confidence_0.324_Length_4054	protein	yellow	major vault protein-like	C:nucleus; C:cytoplasm	0.314793	0.0478822	0.609925	2.93934e-05
SOAP_k35_scaffold49307	protein	yellow	alanine aminotransferase 1-like	F:transaminase activity; P:biosynthetic process; F:pyridoxal phosphate binding	0.314756	0.0479096	0.614569	2.45623e-05
Velvet_k65_Velvet_k65_Locus_20656_Transcript_1928_Confidence_0.409_Length_3891	protein	yellow	heat shock protein 70	F:ATP binding	0.309575	0.0519085	0.812191	1.99788e-10
TransAb_k55_S284171	protein	yellow	copper transport protein ATOX1-like	C:membrane	0.306696	0.0542444	0.326673	0.0396504
TRINITY_DN50359_c1_g2_i2	protein	yellow	probable ATP-dependent RNA helicase DDX58	F:organic cyclic compound binding; F:heterocyclic compound binding	0.30393	0.0565666	0.898746	3.52156e-15
TRINITY_DN66349_c0_g2_i2	protein	yellow	Stress-induced-phosphoprotein 1		0.299456	0.0604903	0.532208	0.000408255
TRINITY_DN80920_c1_g1_i4	protein	yellow	collagen alpha chain, type IV, putative		0.29712	0.0626233	0.722315	1.42768e-07
SOAP_k75_scaffold37929	protein	yellow	coiled-coil domain-containing protein 151-like	P:cilium movement; C:cilium; P:axonemal dynein complex assembly	0.295039	0.0645733	0.487599	0.00141617
TRINITY_DN74522_c2_g2_i4	protein	yellow	methyltransferase-like 26		0.291672	0.0678302	0.304828	0.0558042
TRINITY_DN65132_c0_g1_i4	protein	yellow	---NA---		0.290124	0.0693702	0.812462	1.94886e-10
TransAb_k35_S68343	protein	yellow	fatty acid-binding protein, heart		0.289572	0.0699255	0.477043	0.00185612
SOAP_k45_C2991122	protein	yellow	Complement C1q-like protein 4		0.264033	0.0997017	0.361607	0.0218667
SOAP_k45_scaffold57556	protein	yellow	Stress-induced protein 1		0.254951	0.112358	0.858231	1.46124e-12
SOAP_k65_scaffold80956	protein	yellow	actin, cytoplasmic	F:ATP binding; C:cytoplasm; C:cytoskeleton	0.254199	0.113458	0.706186	3.56297e-07
Velvet_k45_Velvet_k45_Locus_10012_Transcript_611_Confidence_0.095_Length_1030	protein	yellow	---NA---		0.247603	0.123459	0.497518	0.00108959
SOAP_k45_scaffold87205	protein	yellow	insulin-like growth factor 2 mRNA-binding protein 2 isoform X2	F:mRNA binding	0.239711	0.136275	0.494758	0.00117295
SOAP_k55_scaffold13542	protein	yellow	ubiquitin-conjugating enzyme E2 variant 2		0.237345	0.140302	0.533471	0.00039313
Velvet_k55_Velvet_k55_Locus_48873_Transcript_12_Confidence_0.750_Length_620	protein	yellow	AChain A, Thioredoxin	C:obsolete cell; P:glycerol ether metabolic process; F:protein-disulfide reductase activity; P:cell redox homeostasis; P:obsolete oxidation-reduction process	0.236616	0.141561	0.714421	2.25101e-07
SOAP_k55_scaffold5587	protein	yellow	torsin family 1, member A (torsin A)	C:endoplasmic reticulum; P:nuclear envelope organization; F:cytoskeletal protein binding; P:protein localization; C:obsolete intracellular organelle part; P:cellular localization	0.233591	0.146872	0.709826	2.91413e-07
TRINITY_DN81237_c3_g1_i10	protein	yellow	laminin subunit gamma-1-like	P:anatomical structure morphogenesis; P:cellular process	0.2323	0.149183	0.63254	1.19256e-05
Velvet_k35_Velvet_k35_Locus_23512_Transcript_13_Confidence_0.714_Length_1749	protein	yellow	4-trimethylaminobutyraldehyde dehydrogenase-like	F:oxidoreductase activity, acting on the aldehyde or oxo group of donors, NAD or NADP as acceptor; P:obsolete oxidation-reduction process	0.219522	0.173507	0.331924	0.0363996
TRINITY_DN64942_c4_g3_i6	protein	yellow	heat shock protein 70	F:ATP binding; C:nucleus; C:cytosol; C:plasma membrane; P:vesicle-mediated transport; F:ATP hydrolysis activity; F:heat shock protein binding; P:cellular response to heat; P:cellular response to unfolded protein; P:protein refolding; F:protein folding chaperone; F:unfolded protein binding; P:chaperone cofactor-dependent protein refolding; F:misfolded protein binding	0.217413	0.177781	0.627507	1.4667e-05
Velvet_k75_Velvet_k75_Locus_3182_Transcript_56_Confidence_0.348_Length_2593	protein	yellow	cysteine-rich secretory protein LCCL domain-containing 2-like		0.210162	0.193045	0.770186	6.22235e-09
TRINITY_DN72412_c5_g1_i1	protein	yellow	persulfide dioxygenase ETHE1, mitochondrial	F:dioxygenase activity; P:obsolete oxidation-reduction process	0.210048	0.193291	0.475961	0.00190739
SOAP_k75_C1218177	protein	yellow	low-density lipoprotein receptor-related protein 8-like		0.202789	0.209491	0.496084	0.0011322
TransAb_k45_S36218	protein	yellow	thyroglobulin-like isoform X1		0.200218	0.215448	0.46075	0.00277218
TransAb_k35_R838148	protein	yellow	bindin F-lectin		0.18966	0.241135	0.365286	0.0204629
TRINITY_DN73481_c0_g1_i2	protein	yellow	Laminin-like protein epi-1		0.183097	0.258106	0.424798	0.00629109
Velvet_k45_Velvet_k45_Locus_9761_Transcript_3337_Confidence_0.281_Length_2622	protein	yellow	fructose-bisphosphate aldolase	F:fructose-bisphosphate aldolase activity; P:glycolytic process	0.181965	0.261112	0.515686	0.000660127
Velvet_k65_Velvet_k65_Locus_993_Transcript_5659_Confidence_0.019_Length_1200	protein	yellow	major egg antigen-like		0.178535	0.270361	0.780001	2.98082e-09
TRINITY_DN78481_c0_g1_i1	protein	yellow	A disintegrin and metalloproteinase with thrombospondin motifs 7-like	F:metalloendopeptidase activity; P:proteolysis	0.16538	0.307809	0.378696	0.015968
TRINITY_DN51466_c0_g1_i8	protein	yellow	neurocalcin-delta B		0.159423	0.3258	0.341464	0.0310517
SOAP_k85_scaffold55626	protein	yellow	feeding circuit activating peptides-like		0.149834	0.356107	0.548481	0.000248106
SOAP_k85_C721715	protein	yellow	ATP synthase subunit e, mitochondrial-like		0.137221	0.398477	0.497216	0.00109844
TRINITY_DN67692_c2_g1_i2	protein	yellow	maleylacetoacetate isomerase-like	F:glutathione transferase activity; C:mitochondrion; P:L-phenylalanine catabolic process; P:glutathione metabolic process; F:maleylacetoacetate isomerase activity	0.134819	0.406863	0.356255	0.0240515
Velvet_k35_Velvet_k35_Locus_10142_Transcript_1213_Confidence_0.198_Length_8205	protein	yellow	PH-interacting protein-like isoform X2	F:insulin receptor binding; P:insulin receptor signaling pathway	0.126804	0.435567	0.369926	0.0188009
Velvet_k55_Velvet_k55_Locus_5523_Transcript_1827_Confidence_0.635_Length_9048	protein	yellow	oxysterol-binding protein 1-like isoform X1		0.124956	0.442341	0.294406	0.0651763
TransAb_k45_R445432	protein	yellow	major egg antigen-like		0.122861	0.450087	0.614963	2.41885e-05
SOAP_k55_C3218297	protein	yellow	actin-interacting protein 1 isoform X1	C:actin cytoskeleton; P:actin cytoskeleton organization; C:obsolete cytoskeletal part; P:supramolecular fiber organization	0.118949	0.464752	0.680186	1.37899e-06
Velvet_k55_Velvet_k55_Locus_32299_Transcript_44_Confidence_0.667_Length_600	protein	yellow	histidine triad nucleotide-binding protein 1	F:catalytic activity	0.110374	0.497767	0.392017	0.0123582
TRINITY_DN63699_c0_g1_i2	protein	yellow	E3 ubiquitin/ISG15 ligase TRIM25		0.109577	0.500894	0.613102	2.60046e-05
Velvet_k35_Velvet_k35_Locus_426_Transcript_1416_Confidence_0.342_Length_3302	protein	yellow	protein Ycf2-like		0.0915936	0.574045	-0.332129	0.0362769
Velvet_k85_Velvet_k85_Locus_14877_Transcript_13_Confidence_0.714_Length_1242	protein	yellow	apextrin-like protein		0.089642	0.582266	-0.490334	0.00131842
TransAb_k55_R321026	protein	yellow	PREDICTED: uncharacterized protein LOC105323233		0.0836505	0.607828	0.647529	6.29716e-06
TRINITY_DN78232_c2_g3_i2	protein	yellow	thymidine phosphorylase	F:pentosyltransferase activity; P:nucleobase-containing small molecule metabolic process; P:pyrimidine-containing compound metabolic process	0.0806955	0.620609	0.519029	0.000600141
Velvet_k85_Velvet_k85_Locus_22609_Transcript_11_Confidence_1.000_Length_633	protein	yellow	uncharacterized protein LOC110454889		0.0802917	0.622364	-0.355074	0.024557
Velvet_k35_Velvet_k35_Locus_1924_Transcript_910_Confidence_0.106_Length_2196	protein	yellow	heterogeneous nuclear ribonucleoprotein 87F-like isoform X3	F:mRNA binding; P:germ cell development	0.0794093	0.626206	-0.387771	0.0134246
SOAP_k75_C1693762	protein	yellow	PREDICTED: uncharacterized protein LOC105338874		0.0728198	0.655205	0.407887	0.00898509
Velvet_k35_Velvet_k35_Locus_36754_Transcript_56_Confidence_0.571_Length_3066	protein	yellow	---NA---		0.0640875	0.694411	0.410439	0.00852418
Velvet_k65_Velvet_k65_Locus_18441_Transcript_714_Confidence_0.442_Length_4130	protein	yellow	alanine aminotransferase 2-like	F:transaminase activity; P:biosynthetic process; F:pyridoxal phosphate binding	0.0617965	0.704833	0.647233	6.37914e-06
Velvet_k45_Velvet_k45_Locus_21576_Transcript_312_Confidence_0.350_Length_1490	protein	yellow	3-hydroxyisobutyrate dehydrogenase, mitochondrial-like	P:valine catabolic process; F:3-hydroxyisobutyrate dehydrogenase activity; F:NADP binding; F:NAD binding; P:obsolete oxidation-reduction process	0.0534093	0.743432	0.363595	0.0210984
TransAb_k35_S882717	protein	yellow	ran-specific GTPase-activating protein-like	F:GTPase activator activity; C:nuclear pore; C:cytoplasm; C:centrosome; F:small GTPase binding; P:positive regulation of mitotic centrosome separation	0.0439689	0.787625	0.444857	0.00402558
TransAb_k35_S489414	protein	yellow	F-actin-capping protein subunit alpha	F:actin binding; C:F-actin capping protein complex; P:barbed-end actin filament capping	0.0436872	0.788955	0.291954	0.0675519
SOAP_k75_scaffold83950	protein	yellow	major egg antigen-like		0.035965	0.825621	0.651485	5.28946e-06
TRINITY_DN73371_c2_g1_i2	protein	yellow	tripeptidyl-peptidase 2-like	F:serine-type peptidase activity	0.0243634	0.881377	0.309761	0.051761
Velvet_k75_Velvet_k75_Locus_838_Transcript_1522_Confidence_0.500_Length_5282	protein	yellow	EF-hand calcium-binding domain-containing protein 6-like	F:calcium ion binding	0.0215644	0.894924	-0.30197	0.0582593
Velvet_k55_Velvet_k55_Locus_33774_Transcript_1012_Confidence_0.192_Length_1412	protein	yellow	ependymin-related protein 1-like		0.0184282	0.910139	0.368818	0.0191873
SOAP_k55_scaffold51212	protein	yellow	cytochrome b-c1 complex subunit 8	C:mitochondrion; F:ubiquinol-cytochrome-c reductase activity; C:integral component of membrane; P:electron transport chain; P:forebrain development	0.0178189	0.913098	0.349635	0.0270023
Velvet_k35_Velvet_k35_Locus_2452_Transcript_3338_Confidence_0.180_Length_4595	protein	yellow	DNA repair protein XRCC1		0.0158811	0.922518	0.324188	0.0412696
Velvet_k45_Velvet_k45_Locus_44696_Transcript_14_Confidence_0.600_Length_2543	protein	yellow	Na(+)/H(+) exchange regulatory cofactor NHE-RF1-like isoform X2		0.00668311	0.967353	0.452979	0.00333423
TransAb_k35_R835589	protein	yellow	T-complex protein 1 subunit zeta	F:ATP binding; C:chaperonin-containing T-complex; P:protein folding; F:unfolded protein binding	0.000699518	0.996582	-0.493819	0.00120259
Velvet_k65_Velvet_k65_Locus_10166_Transcript_611_Confidence_0.548_Length_6987	protein	yellow	neuroglian-like isoform X1		-0.00454616	0.977789	0.465747	0.00245632
TRINITY_DN78413_c1_g2_i4	protein	yellow	NK-tumor recognition protein	P:protein peptidyl-prolyl isomerization; F:transcription coregulator activity; F:peptidyl-prolyl cis-trans isomerase activity; P:regulation of transcription by RNA polymerase II; P:protein folding; C:mediator complex	-0.00602015	0.97059	0.308917	0.0524356
SOAP_k75_scaffold29061	protein	yellow	USP-like protein isoform 2		-0.0115105	0.943802	0.607955	3.16931e-05
SOAP_k65_C1800541	protein	yellow	barrier-to-autointegration factor	F:DNA binding	-0.0216935	0.894299	0.387476	0.0135016
Velvet_k55_Velvet_k55_Locus_15608_Transcript_1416_Confidence_0.413_Length_1869	protein	yellow	uncharacterized protein LOC110050220		-0.0382729	0.814621	-0.449903	0.00358273
SOAP_k75_scaffold42873	protein	yellow	universal stress protein PHOS32-like		-0.0468416	0.774101	-0.424938	0.00627213
SOAP_k45_C2674481	protein	yellow	uncharacterized protein LOC112570193		-0.0503886	0.757492	-0.55408	0.000207795
TransAb_k35_S105722	protein	yellow	NADH dehydrogenase [ubiquinone] 1 alpha subcomplex subunit 10, mitochondrial-like		-0.0685379	0.674324	-0.338303	0.0327471
Velvet_k85_Velvet_k85_Locus_36322_Transcript_710_Confidence_0.467_Length_1015	protein	yellow	hypothetical protein AM593_09178, partial		-0.0767329	0.637921	0.381407	0.0151689
Velvet_k35_Velvet_k35_Locus_13335_Transcript_1010_Confidence_0.531_Length_3919	protein	yellow	egg surface protein-1	P:ion transport; C:membrane	-0.0806245	0.620917	-0.414444	0.00784184
Velvet_k65_Velvet_k65_Locus_31775_Transcript_33_Confidence_0.857_Length_1751	protein	yellow	arylsulfatase B-like		-0.0944574	0.562079	-0.340522	0.0315493
TransAb_k55_R349475	protein	yellow	carboxylesterase 1C-like		-0.106057	0.514831	-0.341627	0.0309664
TRINITY_DN70908_c1_g1_i2	protein	yellow	matrix metalloproteinase	F:hydrolase activity	-0.129663	0.425202	-0.322677	0.0422798
TRINITY_DN67202_c1_g3_i4	protein	yellow	Oligoribonuclease, mitochondrial	F:3'-5'-exoribonuclease activity; F:nucleic acid binding; C:nucleolus; C:mitochondrion; C:focal adhesion; P:RNA phosphodiester bond hydrolysis, exonucleolytic	-0.14872	0.359735	-0.302351	0.0579271
Velvet_k35_Velvet_k35_Locus_49_Transcript_26_Confidence_0.357_Length_2187	protein	yellow	toll-like receptor 13	P:signal transduction; C:integral component of membrane; P:innate immune response	-0.153176	0.345356	-0.412741	0.00812598
SOAP_k45_scaffold134301	protein	yellow	proteasome subunit alpha type-5	F:threonine-type endopeptidase activity; C:nucleus; C:cytoplasm; C:proteasome core complex, alpha-subunit complex; P:proteasome-mediated ubiquitin-dependent protein catabolic process; C:extracellular exosome	-0.155358	0.338446	-0.455462	0.00314472
TRINITY_DN79368_c3_g1_i5	protein	yellow	uncharacterized protein C1orf158 homolog		-0.168212	0.29948	-0.466009	0.00244068
SOAP_k35_C3500134	protein	yellow	thioester-forming surface-anchored protein		-0.176774	0.275192	-0.598372	4.53963e-05
Velvet_k45_Velvet_k45_Locus_5996_Transcript_1115_Confidence_0.281_Length_5285	protein	yellow	ATP-citrate synthase-like isoform X3	F:ATP citrate synthase activity; F:ATP binding; C:cytoplasm; P:acetyl-CoA biosynthetic process; P:citrate metabolic process; P:lipid metabolic process; F:metal ion binding; F:obsolete cofactor binding	-0.200117	0.215684	-0.338545	0.0326145
SOAP_k45_scaffold126874	protein	yellow	60S ribosomal protein L9	P:cytoplasmic translation; F:structural constituent of ribosome; F:rRNA binding; C:cytosolic large ribosomal subunit	-0.210736	0.191803	-0.48411	0.0015501
TRINITY_DN64459_c1_g1_i2	protein	yellow	Aspartyl aminopeptidase	C:extracellular region; C:cytoplasm; P:proteolysis; F:zinc ion binding; F:metalloaminopeptidase activity	-0.213015	0.186931	-0.370796	0.0185023
SOAP_k75_C1519581	protein	yellow	bolA-like protein DDB_G0274169 isoform X2		-0.217821	0.176947	-0.500604	0.00100261
SOAP_k35_scaffold34686	protein	yellow	ubiquilin-1-like isoform X1		-0.218729	0.175104	-0.418474	0.00720312
TRINITY_DN56019_c2_g1_i5	protein	yellow	golgin subfamily A member 5-like isoform X1		-0.224561	0.163597	-0.629322	1.36183e-05
SOAP_k35_C3543956	protein	yellow	V-type proton ATPase catalytic subunit A	F:ATP binding; C:vacuolar membrane; C:plasma membrane; C:proton-transporting V-type ATPase, V1 domain; P:ATP metabolic process; F:proton-transporting ATPase activity, rotational mechanism; P:proton transmembrane transport	-0.229553	0.154188	-0.401138	0.0103082
TransAb_k35_S21137	protein	yellow	---NA---		-0.247196	0.124097	-0.47226	0.00209232
Velvet_k65_Velvet_k65_Locus_1987_Transcript_5562_Confidence_0.422_Length_7330	protein	yellow	adenylate kinase isoenzyme 5 isoform X1	P:cellular process	-0.255779	0.111156	-0.583057	7.87581e-05
TRINITY_DN56587_c4_g1_i5	protein	yellow	furin-like protease 2		-0.25964	0.10568	-0.656261	4.27111e-06
SOAP_k55_C3180257	protein	yellow	glyceraldehyde 3-phosphate dehydrogenase	F:glyceraldehyde-3-phosphate dehydrogenase (NAD+) (phosphorylating) activity; C:cytoplasm; P:glucose metabolic process; P:glycolytic process; F:NADP binding; F:NAD binding; P:obsolete oxidation-reduction process	-0.268232	0.0942329	-0.514641	0.000679955
SOAP_k35_C3403493	protein	yellow	40S ribosomal protein S9	F:structural constituent of ribosome; F:rRNA binding; C:cytosolic small ribosomal subunit; P:positive regulation of translational fidelity	-0.271905	0.0896415	-0.419044	0.00711646
SOAP_k45_C3115953	protein	yellow	33 kDa inner dynein arm light chain, axonemal	F:cytoskeletal motor activity; C:axoneme; C:filopodium; C:dynein complex; P:inner dynein arm assembly; F:dynein heavy chain binding	-0.290541	0.0689529	-0.452258	0.00339108
TRINITY_DN61945_c0_g1_i2	protein	yellow	serine/threonine-protein phosphatase 6 regulatory ankyrin repeat subunit A-like isoform X1		-0.299306	0.0606253	-0.484382	0.00153926
Velvet_k35_Velvet_k35_Locus_12121_Transcript_19_Confidence_0.324_Length_2626	protein	yellow	T-complex protein 1 subunit delta-like	F:ATP binding; C:chaperonin-containing T-complex; P:protein folding; F:unfolded protein binding	-0.317917	0.0455946	-0.460027	0.00282072
TransAb_k75_R168420	protein	yellow	14-3-3 protein zeta isoform X2	P:establishment of mitotic spindle orientation; P:cell fate specification; C:nucleus; C:cell cortex; P:protein export from nucleus; P:regulation of mitotic cell cycle; P:determination of adult lifespan; P:embryo development ending in birth or egg hatching; P:polarity specification of anterior/posterior axis; P:zygote asymmetric cell division; P:heat acclimation; F:protein domain specific binding;…	-0.332145	0.0362674	-0.75026	2.49527e-08
Velvet_k35_Velvet_k35_Locus_49979_Transcript_77_Confidence_0.600_Length_2434	protein	yellow	neuralized pats1		-0.337098	0.033413	-0.321981	0.0427519
TRINITY_DN78532_c3_g1_i5	protein	yellow	lupus La protein homolog	F:nucleic acid binding	-0.347761	0.0278901	-0.610782	2.84421e-05
TransAb_k35_S37271	protein	yellow	arginine kinase	F:arginine kinase activity; F:ATP binding; P:phosphorylation	-0.362007	0.0217102	-0.561941	0.000161131
Velvet_k85_Velvet_k85_Locus_36912_Transcript_23_Confidence_0.714_Length_1924	protein	yellow	serine hydroxymethyltransferase, cytosolic-like	F:glycine hydroxymethyltransferase activity; F:methyltransferase activity; P:glycine biosynthetic process from serine; F:pyridoxal phosphate binding; P:methylation; P:tetrahydrofolate interconversion	-0.363573	0.0211069	-0.48267	0.00160856
SOAP_k35_C3527036	protein	yellow	2-oxoisovalerate dehydrogenase subunit alpha, mitochondrial-like	F:3-methyl-2-oxobutanoate dehydrogenase (2-methylpropanoyl-transferring) activity; F:3-methyl-2-oxobutanoate dehydrogenase (2-methylpropanoyl-transferring) activity; C:mitochondrial alpha-ketoglutarate dehydrogenase complex; P:branched-chain amino acid catabolic process; P:obsolete oxidation-reduction process	-0.410972	0.00843066	-0.382464	0.0148666
SOAP_k85_scaffold28613	protein	yellow	epidermal differentiation-specific protein-like		-0.46075	0.00277223	-0.597645	4.66283e-05
TransAb_k75_S30293	protein	yellow	probable small nuclear ribonucleoprotein Sm D1	P:spliceosomal snRNP assembly; C:nucleus	-0.490387	0.0013166	-0.426813	0.00602233
TRINITY_DN74478_c0_g2_i1	protein	yellow	cilia- and flagella-associated protein 57-like	C:motile cilium	-0.500921	0.000994029	-0.484587	0.00153116
Velvet_k35_Velvet_k35_Locus_1540_Transcript_2932_Confidence_0.103_Length_7288	protein	yellow	neuroglian-like isoform X1		-0.507315	0.000834446	-0.368675	0.0192374

## Sheet: PR8
ContigID	moduleType	moduleColor	GeneName	GOName(s)	GeneSignificance_TroloxvProteinExpression	pvalue_GS.TroloxvProteinExpression	ModuleMembership_Black_Protein	pvalue_MMBlack_Protein
Velvet_k65_Velvet_k65_Locus_11080_Transcript_1415_Confidence_0.458_Length_4584	protein	black	IgGFc-binding protein-like		0.624323	1.6687e-05	0.458703	0.00291154
TRINITY_DN66334_c4_g1_i1	protein	black	ATP-dependent RNA helicase DBP6-like		0.550652	0.000231709	0.634982	1.0772e-05
Velvet_k35_Velvet_k35_Locus_30235_Transcript_48_Confidence_0.275_Length_1761	protein	black	eukaryotic translation initiation factor 2 subunit 2-like	F:translation initiation factor activity; P:translational initiation	0.538761	0.00033508	0.59506	5.12629e-05
Velvet_k35_Velvet_k35_Locus_32249_Transcript_13_Confidence_0.583_Length_2441	protein	black	V-type proton ATPase subunit B	F:ATP binding; C:proton-transporting V-type ATPase, V1 domain; P:ATP metabolic process; P:proton transmembrane transport	0.452889	0.00334123	0.692651	7.33452e-07
TRINITY_DN81748_c6_g1_i5	protein	black	4-hydroxyphenylpyruvate dioxygenase	C:Golgi membrane; F:DNA helicase activity; F:4-hydroxyphenylpyruvate dioxygenase activity; F:lactoylglutathione lyase activity; F:ATP binding; C:endoplasmic reticulum membrane; P:DNA replication; P:tyrosine catabolic process; P:DNA duplex unwinding; F:metal ion binding; P:obsolete oxidation-reduction process	0.425215	0.00623469	0.73803	5.4995e-08
Velvet_k35_Velvet_k35_Locus_28365_Transcript_12_Confidence_0.909_Length_1712	protein	black	E3 ubiquitin-protein ligase TRIM71-like		0.417542	0.00734664	0.625643	1.58209e-05
Velvet_k55_Velvet_k55_Locus_2961_Transcript_1423_Confidence_0.527_Length_30484	protein	black	titin-like isoform X1	F:transferase activity	0.411758	0.00829414	0.324103	0.0413259
Velvet_k35_Velvet_k35_Locus_89_Transcript_1011_Confidence_0.067_Length_4686	protein	black	Aldehyde dehydrogenase family 16 member A1	F:oxidoreductase activity, acting on the aldehyde or oxo group of donors, NAD or NADP as acceptor; P:obsolete oxidation-reduction process	0.411604	0.00832068	0.470652	0.00217748
Velvet_k65_Velvet_k65_Locus_20042_Transcript_511_Confidence_0.429_Length_1591	protein	black	4-hydroxy-2-oxoglutarate aldolase, mitochondrial-like	C:integral component of membrane; F:lyase activity	0.385878	0.0139248	0.518926	0.00060192
TRINITY_DN53912_c2_g1_i1	protein	black	---NA---		0.380266	0.0155009	0.704283	3.95312e-07
Velvet_k65_Velvet_k65_Locus_5411_Transcript_4654_Confidence_0.503_Length_11417	protein	black	Vacuolar protein sorting-associated protein 13A		0.367482	0.0196615	0.693016	7.19649e-07
TRINITY_DN74477_c0_g1_i1	protein	black	integrin alpha-PS1-like		0.348586	0.0274962	0.708989	3.05276e-07
Velvet_k55_Velvet_k55_Locus_14398_Transcript_1321_Confidence_0.463_Length_7764	protein	black	mucin-17-like isoform X1		0.347489	0.0280208	0.460101	0.00281574
TRINITY_DN54841_c0_g1_i1	protein	black	proteasome subunit alpha type-4	C:P-body; F:threonine-type endopeptidase activity; C:nucleus; C:cytosol; P:proteasomal ubiquitin-independent protein catabolic process; C:proteasome core complex, alpha-subunit complex; P:proteasome-mediated ubiquitin-dependent protein catabolic process	0.325995	0.0400867	0.725889	1.15579e-07
TransAb_k35_R817955	protein	black	soma ferritin-like	F:ferroxidase activity; C:obsolete cell; P:iron ion transport; P:cellular iron ion homeostasis; F:ferric iron binding; P:obsolete oxidation-reduction process	0.32565	0.0403104	0.465901	0.00244713
SOAP_k85_scaffold11026	protein	black	copine-3-like		0.313843	0.048596	0.517789	0.000621801
SOAP_k85_C1169206	protein	black	uncharacterized protein LOC110989726		0.299577	0.0603816	0.520454	0.000576084
Velvet_k45_Velvet_k45_Locus_11473_Transcript_25_Confidence_0.600_Length_2042	protein	black	chorion peroxidase-like		0.258266	0.107604	0.469937	0.0022163
Velvet_k35_Velvet_k35_Locus_1499_Transcript_310_Confidence_0.222_Length_2324	protein	black	serine/threonine-protein kinase PAK 3-like isoform X3	F:protein serine/threonine kinase activity; F:ATP binding; P:protein phosphorylation; P:actin filament organization; P:regulation of apoptotic process	0.257878	0.108153	0.593548	5.41631e-05
Velvet_k45_Velvet_k45_Locus_9376_Transcript_1421_Confidence_0.165_Length_3091	protein	black	synaptogenesis protein syg-2-like		0.257781	0.108291	0.409882	0.00862307
TRINITY_DN61526_c4_g1_i6	protein	black	intraflagellar transport protein 22 homolog	F:GTPase activity; P:intracellular protein transport; C:membrane; F:oxidoreductase activity, acting on NAD(P)H; P:Rab protein signal transduction; F:4 iron, 4 sulfur cluster binding; P:obsolete oxidation-reduction process	0.247964	0.122895	0.441388	0.00435698
SOAP_k85_C989656	protein	black	complement C1q-like protein 4		0.239834	0.136067	0.504266	0.000907469
TransAb_k35_R823485	protein	black	phosphoenolpyruvate carboxykinase, cytosolic [GTP]-like	F:phosphoenolpyruvate carboxykinase (GTP) activity; F:GTP binding; P:gluconeogenesis; F:kinase activity; P:phosphorylation	0.235877	0.142846	0.443301	0.00417141
Velvet_k35_Velvet_k35_Locus_24603_Transcript_29_Confidence_0.543_Length_1757	protein	black	phytanoyl-CoA dioxygenase domain-containing protein 1-like	F:dioxygenase activity; P:obsolete oxidation-reduction process	0.231989	0.149743	0.543614	0.000288729
TRINITY_DN63778_c2_g1_i3	protein	black	myticin C precursor	C:extracellular region; P:killing of cells of another organism; P:defense response to bacterium; P:defense response to fungus	0.231286	0.151017	0.638746	9.19278e-06
SOAP_k45_scaffold98752	protein	black	adenosine kinase 1	F:adenosine kinase activity; P:purine ribonucleoside salvage; P:AMP biosynthetic process; P:phosphorylation	0.230095	0.153192	0.478005	0.00181153
Velvet_k75_Velvet_k75_Locus_13663_Transcript_311_Confidence_0.464_Length_8955	protein	black	mucin-2-like isoform X1		0.220362	0.171825	0.509567	0.000783936
TransAb_k65_S169593	protein	black	opine dehydrogenase-like	F:D-octopine dehydrogenase activity; F:strombine dehydrogenase activity; F:obsolete coenzyme binding; P:obsolete oxidation-reduction process	0.215813	0.181071	0.611132	2.80612e-05
SOAP_k35_scaffold105811	protein	black	UPF0160 protein MYG1, mitochondrial	F:phosphatidylinositol phospholipase C activity; F:calcium ion binding; P:acrosome reaction; P:lipid catabolic process; P:intracellular signal transduction; P:phosphatidylinositol metabolic process	0.211473	0.190218	0.36111	0.0220624
SOAP_k75_scaffold90563	protein	black	leucyl aminopeptidase	F:hydrolase activity	0.205971	0.202277	0.562665	0.000157351
TRINITY_DN82502_c11_g1_i2	protein	black	Golgi apparatus protein 1-like	C:membrane; C:membrane-bounded organelle	0.194713	0.228595	0.519894	0.000585438
TransAb_k75_S116268	protein	black	sodium/potassium-transporting ATPase subunit beta-2	C:membrane	0.194397	0.229364	0.653231	4.89384e-06
TRINITY_DN62345_c3_g3_i1	protein	black	Tubulin beta-2C chain	F:GTPase activity; F:structural constituent of cytoskeleton; F:GTP binding; C:cytoplasm; C:microtubule; P:cytoskeleton organization; P:microtubule-based process	0.188828	0.243243	0.488567	0.00138085
SOAP_k35_scaffold27374	protein	black	protein-L-isoaspartate(D-aspartate) O-methyltransferase-like isoform X4	F:protein-L-isoaspartate (D-aspartate) O-methyltransferase activity; P:protein methylation; C:membrane	0.183015	0.258324	0.584319	7.53425e-05
TRINITY_DN60701_c0_g1_i1	protein	black	hydroxyacyl-coenzyme A dehydrogenase, mitochondrial	F:3-hydroxyacyl-CoA dehydrogenase activity; P:fatty acid metabolic process; P:obsolete oxidation-reduction process; F:NAD+ binding	0.158023	0.33012	0.539118	0.000331457
Velvet_k45_Velvet_k45_Locus_11281_Transcript_78_Confidence_0.636_Length_1002	protein	black	FAS-associated death domain protein	F:cysteine-type endopeptidase activity; P:proteolysis; P:signal transduction; P:regulation of apoptotic process	0.155467	0.338103	0.408007	0.00896297
Velvet_k35_Velvet_k35_Locus_8811_Transcript_57_Confidence_0.600_Length_2994	protein	black	flotillin-1-like isoform X2		0.137522	0.397434	0.509674	0.00078159
TRINITY_DN71090_c2_g1_i2	protein	black	fructose-1,6-bisphosphatase 1-like isoform X2	F:calcium ion binding; C:extracellular region; P:carbohydrate metabolic process; P:cell-matrix adhesion; P:dephosphorylation; F:fructose 1,6-bisphosphate 1-phosphatase activity	0.106386	0.513521	0.640113	8.6736e-06
Velvet_k35_Velvet_k35_Locus_3358_Transcript_3039_Confidence_0.257_Length_2659	protein	black	deoxynucleoside triphosphate triphosphohydrolase SAMHD1-like		0.0887741	0.585939	0.535502	0.000369856
TransAb_k65_S76718	protein	black	glutathione S-transferase 1-like	F:glutathione transferase activity	0.077573	0.634235	-0.453212	0.00331604
SOAP_k75_C1586319	protein	black	calmodulin	F:calcium ion binding; P:calcium-mediated signaling	0.0718417	0.659554	0.401868	0.0101575
SOAP_k65_scaffold27453	protein	black	L-amino-acid oxidase-like		0.0612026	0.707544	0.397317	0.0111284
Velvet_k35_Velvet_k35_Locus_2465_Transcript_27_Confidence_0.579_Length_2826	protein	black	gelsolin-like protein 2	F:calcium ion binding; P:actin nucleation; P:actin filament severing; F:actin filament binding; P:barbed-end actin filament capping	0.0608082	0.709346	0.570569	0.000120978
TRINITY_DN58803_c0_g1_i2	protein	black	short-chain collagen C4-like		0.057924	0.722571	0.420009	0.00697183
Velvet_k35_Velvet_k35_Locus_26826_Transcript_11_Confidence_1.000_Length_378	protein	black	U6 snRNA-associated Sm-like protein LSm5	F:RNA binding; C:spliceosomal complex; C:U6 snRNP; P:mRNA processing; P:RNA splicing; C:U4/U6 x U5 tri-snRNP complex; C:Lsm1-7-Pat1 complex	0.0345231	0.832511	0.552629	0.000217631
SOAP_k45_scaffold109392	protein	black	---NA---		0.0199409	0.902796	-0.46316	0.00261566
Velvet_k35_Velvet_k35_Locus_5908_Transcript_310_Confidence_0.593_Length_4809	protein	black	Armadillo repeat-containing protein 4		0.00728765	0.964402	0.434314	0.0051071
Velvet_k35_Velvet_k35_Locus_2083_Transcript_1112_Confidence_0.286_Length_12579	protein	black	WD repeat-containing protein 5B	C:integral component of membrane	-0.0206177	0.899513	-0.556561	0.000191897
TransAb_k45_S171310	protein	black	uncharacterized protein LOC111106199 isoform X7		-0.0380041	0.8159	-0.567842	0.000132561
Velvet_k75_Velvet_k75_Locus_4294_Transcript_57_Confidence_0.611_Length_2461	protein	black	Cathepsin L	P:proteolysis; F:cysteine-type peptidase activity	-0.0860678	0.597457	-0.606045	3.40786e-05
Velvet_k55_Velvet_k55_Locus_1536_Transcript_106114_Confidence_0.204_Length_15541	protein	black	dynein heavy chain 2, axonemal-like	F:microtubule motor activity; F:ATP binding; P:microtubule-based movement; C:dynein complex	-0.098455	0.545571	-0.542954	0.000294672
SOAP_k55_scaffold124253	protein	black	fatty acid-binding protein, heart		-0.104471	0.521173	-0.588198	6.56623e-05
SOAP_k55_C3152945	protein	black	proteasome subunit beta type-7-like	F:threonine-type endopeptidase activity; C:nucleus; C:cytoplasm; C:proteasome core complex; C:integral component of membrane; P:proteolysis involved in protein catabolic process	-0.116342	0.474663	-0.576111	0.000100211
Velvet_k45_Velvet_k45_Locus_9702_Transcript_910_Confidence_0.343_Length_2641	protein	black	low titin quality protein		-0.117222	0.471305	-0.526757	0.000479696
Velvet_k35_Velvet_k35_Locus_14185_Transcript_13_Confidence_0.893_Length_3619	protein	black	Zinc metalloproteinase nas-15		-0.122746	0.450516	-0.331632	0.0365744
TRINITY_DN200419_c0_g1_i1	protein	black	beta-tubulin	F:GTPase activity; F:structural constituent of cytoskeleton; F:GTP binding; C:cytoplasm; C:microtubule; P:cytoskeleton organization; P:microtubule-based process	-0.123207	0.448801	-0.404779	0.00957521
SOAP_k85_C1092666	protein	black	lactoylglutathione lyase	F:lactoylglutathione lyase activity; F:metal ion binding	-0.144241	0.374548	-0.5493	0.000241802
SOAP_k35_scaffold122006	protein	black	putative acyl-coenzyme A oxidase 3.2, peroxisomal	F:acyl-CoA oxidase activity; C:peroxisome; P:fatty acid beta-oxidation; C:membrane; F:FAD binding	-0.147295	0.36441	-0.554905	0.000202378
TransAb_k35_R828353	protein	black	60S ribosomal protein L30	F:RNA binding; F:structural constituent of ribosome; C:cytosolic large ribosomal subunit	-0.149384	0.357571	-0.58596	7.10998e-05
TransAb_k65_R250840	protein	black	UPF0691 protein C9orf116 homolog isoform X2		-0.165107	0.308618	-0.484589	0.00153107
TransAb_k55_R327265	protein	black	RNA-binding protein Musashi homolog 2-like isoform X3		-0.169001	0.297187	-0.582411	8.0562e-05
SOAP_k35_scaffold93890	protein	black	PREDICTED: uncharacterized protein LOC105329767 isoform X1		-0.171524	0.289927	-0.448624	0.00369082
Velvet_k35_Velvet_k35_Locus_22535_Transcript_16_Confidence_0.267_Length_3927	protein	black	tektin-3-like isoform X1		-0.175088	0.279868	-0.592574	5.61096e-05
Velvet_k45_Velvet_k45_Locus_10755_Transcript_715_Confidence_0.230_Length_3895	protein	black	ATP-dependent 6-phosphofructokinase-like isoform X1	F:6-phosphofructokinase activity; F:ATP binding; C:cytoplasm; P:fructose 6-phosphate metabolic process; F:metal ion binding; P:glycolytic process through fructose-6-phosphate	-0.180296	0.265584	-0.517183	0.000632637
SOAP_k75_scaffold42229	protein	black	S-adenosylmethionine synthase isoform type-1	F:methionine adenosyltransferase activity; F:ATP binding; P:S-adenosylmethionine biosynthetic process; P:one-carbon metabolic process; F:metal ion binding	-0.182579	0.259478	-0.670106	2.24818e-06
TRINITY_DN75701_c8_g1_i7	protein	black	sulfotransferase family cytosolic 1B member 1-like		-0.198217	0.220165	-0.532538	0.000404258
TransAb_k35_R824855	protein	black	calmodulin-4-like isoform X3		-0.221338	0.169886	-0.496319	0.00112512
Velvet_k35_Velvet_k35_Locus_2047_Transcript_23_Confidence_0.714_Length_2220	protein	black	aldehyde dehydrogenase, mitochondrial-like	P:somitogenesis; F:retinal dehydrogenase activity; P:liver development; F:aldehyde dehydrogenase (NAD+) activity; P:determination of left/right symmetry; P:hindbrain morphogenesis; P:central nervous system myelination; P:myelination in peripheral nervous system; P:fin regeneration; P:pectoral fin development; P:pronephric duct morphogenesis; P:retinol metabolic process; P:axial mesoderm developme…	-0.250643	0.11877	-0.653625	4.80836e-06
SOAP_k35_C3403065	protein	black	cytochrome c oxidase subunit 5A, mitochondrial-like	C:mitochondrial inner membrane; P:electron transport chain	-0.270998	0.0907589	-0.832908	2.62868e-11
TRINITY_DN54073_c3_g1_i1	protein	black	vinyl phenol reductase/superoxide dismutase	F:superoxide dismutase activity; C:obsolete cell; P:removal of superoxide radicals; P:cellular homeostasis; F:metal ion binding; P:regulation of cellular process; P:obsolete oxidation-reduction process	-0.274157	0.0869131	-0.680468	1.35989e-06
TransAb_k85_S77142	protein	black	selenide, water dikinase	F:selenide, water dikinase activity; F:ATP binding; P:selenocysteine biosynthetic process; P:phosphorylation	-0.291732	0.0677707	-0.78916	1.44914e-09
TransAb_k35_R814371	protein	black	protein phosphatase 1 regulatory subunit 32-like	F:phosphatase binding	-0.301804	0.0584052	-0.516228	0.000650049
TRINITY_DN193296_c0_g1_i1	protein	black	Calcineurin B homologous protein 1	F:calcium ion binding	-0.307336	0.0537178	-0.521669	0.000556257
SOAP_k45_scaffold118480	protein	black	bifunctional polynucleotide phosphatase/kinase-like	P:DNA repair; P:phosphorylation; P:dephosphorylation; F:nucleobase-containing compound kinase activity	-0.314282	0.0482648	-0.384505	0.0142973
TRINITY_DN82136_c0_g2_i5	protein	black	tropomodulin-like isoform X2	F:tropomyosin binding; P:pointed-end actin filament capping	-0.333142	0.0356772	-0.496978	0.00110546
SOAP_k45_C3103995	protein	black	cysteine and glycine-rich protein 1-like	F:metal ion binding	-0.364621	0.0207109	-0.685509	1.05705e-06
SOAP_k35_scaffold2268	protein	black	poly [ADP-ribose] polymerase 3-like	F:NAD+ ADP-ribosyltransferase activity; C:nucleolus; P:double-strand break repair; C:site of double-strand break; P:protein poly-ADP-ribosylation; F:NAD+-protein ADP-ribosyltransferase activity	-0.377882	0.0162147	-0.781147	2.72875e-09
SOAP_k75_scaffold129450	protein	black	outer dense fiber protein 3-like		-0.382467	0.0148657	-0.755849	1.71287e-08
SOAP_k55_C3198257	protein	black	26S proteasome non-ATPase regulatory subunit 7	C:nucleoplasm; C:proteasome regulatory particle; F:protein homodimerization activity; P:proteasome-mediated ubiquitin-dependent protein catabolic process	-0.405316	0.00947096	-0.619335	2.03676e-05
Velvet_k65_Velvet_k65_Locus_9978_Transcript_25_Confidence_0.538_Length_2502	protein	black	tektin-3-like isoform X1		-0.405423	0.0094503	-0.796928	7.64102e-10
TRINITY_DN73080_c0_g1_i1	protein	black	meiosis-specific nuclear structural protein 1-like	C:motile cilium; P:cilium organization	-0.410156	0.00857441	-0.395041	0.0116432
SOAP_k45_C3018238	protein	black	---NA---		-0.487717	0.00141183	-0.6128	2.63103e-05

## Sheet: PR11
ContigID	moduleType	moduleColor	GeneName	GOName(s)	GeneSignificance_HydroxylvProteinExpression	pvalue_GS.HydroxylvProteinExpression	ModuleMembership_Purple_Protein	pvalue_MMPurple_Protein
Velvet_k35_Velvet_k35_Locus_25396_Transcript_88_Confidence_0.300_Length_795	protein	purple	60S ribosomal protein L7	P:maturation of LSU-rRNA from tricistronic rRNA transcript (SSU-rRNA, 5.8S rRNA, LSU-rRNA); F:structural constituent of ribosome; C:cytosolic large ribosomal subunit	0.451762	0.00343069	0.766681	8.02248e-09
Velvet_k55_Velvet_k55_Locus_64659_Transcript_2123_Confidence_0.567_Length_4469	protein	purple	ankyrin repeat domain-containing protein 17-like		0.434782	0.00505419	0.448372	0.00371237
SOAP_k55_scaffold120763	protein	purple	60S ribosomal protein L13-like	F:structural constituent of ribosome; C:ribosome; P:translation	0.419438	0.00705718	0.880221	7.25639e-14
TRINITY_DN52224_c6_g1_i1	protein	purple	60S ribosomal protein L6	P:ribosomal large subunit assembly; P:cytoplasmic translation; F:RNA binding; F:structural constituent of ribosome; C:cytosolic large ribosomal subunit	0.390287	0.0127835	0.787206	1.6951e-09
Velvet_k45_Velvet_k45_Locus_21780_Transcript_22_Confidence_0.750_Length_1078	protein	purple	60S ribosomal protein L10-like	F:structural constituent of ribosome; C:ribosome; P:translation	0.366312	0.020085	0.835837	1.93019e-11
TRINITY_DN78864_c2_g1_i8	protein	purple	protein PIF-like		0.327259	0.0392765	0.432135	0.00535967
TransAb_k65_R241559	protein	purple	60S ribosomal protein L31-like	P:cytoplasmic translation; F:structural constituent of ribosome; C:cytosolic large ribosomal subunit	0.283192	0.0766076	0.574126	0.000107245
Velvet_k85_Velvet_k85_Locus_43245_Transcript_11_Confidence_1.000_Length_816	protein	purple	60S ribosomal protein L8	F:structural constituent of ribosome; C:ribosome; P:translation	0.273946	0.0871663	0.615942	2.32795e-05
SOAP_k35_scaffold17384	protein	purple	60S ribosomal protein L13A	F:structural constituent of ribosome; P:translation; C:large ribosomal subunit	0.257731	0.108361	0.769958	6.32677e-09
SOAP_k45_scaffold139134	protein	purple	Y-box factor homolog	F:RNA binding; C:nucleus	0.215294	0.182148	0.635988	1.03273e-05
SOAP_k85_scaffold58982	protein	purple	peptidyl prolyl cis-trans isomerase B	P:protein peptidyl-prolyl isomerization; F:peptidyl-prolyl cis-trans isomerase activity; F:cyclosporin A binding; P:protein refolding; F:unfolded protein binding	0.184755	0.253745	0.528145	0.000460515
SOAP_k55_scaffold59343	protein	purple	high mobility group-T protein-like	C:chromatin; C:cytoplasm; P:DNA recombination; P:chromatin remodeling; F:transcription factor binding; F:DNA binding, bending; F:2-alkenal reductase [NAD(P)+] activity; P:positive regulation of innate immune response; P:positive regulation of transcription by RNA polymerase II; P:obsolete oxidation-reduction process	0.157802	0.330805	0.583984	7.62358e-05
SOAP_k75_scaffold121696	protein	purple	uncharacterized protein LOC111125298 isoform X2		0.155346	0.338484	0.351712	0.0260457
TransAb_k75_S47284	protein	purple	60S ribosomal protein L34-like	F:structural constituent of ribosome; C:ribosome; P:translation	0.122555	0.451227	0.701497	4.59606e-07
Velvet_k55_Velvet_k55_Locus_5535_Transcript_915_Confidence_0.524_Length_5642	protein	purple	cilia- and flagella-associated protein 43-like		0.109972	0.499346	0.375399	0.0169876
Velvet_k55_Velvet_k55_Locus_18477_Transcript_811_Confidence_0.469_Length_2473	protein	purple	hypothetical protein AM593_10281, partial		0.109365	0.501728	0.424048	0.00639381
TransAb_k65_R238376	protein	purple	hypothetical protein AM593_03328, partial		0.0878866	0.589705	0.518762	0.000604745
TransAb_k35_R803522	protein	purple	40S ribosomal protein S11	F:structural constituent of ribosome; C:ribosome; P:translation	0.0313782	0.84758	0.602633	3.8748e-05
SOAP_k35_C3422595	protein	purple	40S ribosomal protein S8	F:structural constituent of ribosome; C:ribosome; P:translation	0.0220241	0.892697	0.576687	9.82489e-05
TransAb_k35_S96952	protein	purple	NADH dehydrogenase [ubiquinone] 1 alpha subcomplex subunit 6	C:integral component of membrane	-0.00118843	0.994193	0.670443	2.2124e-06
TRINITY_DN77513_c1_g1_i4	protein	purple	heterochromatin protein 1-binding protein 3-like	F:binding; C:chromosome; P:chromatin organization	-0.0161549	0.921187	0.542397	0.000299773
Velvet_k65_Velvet_k65_Locus_4473_Transcript_23_Confidence_0.714_Length_1620	protein	purple	cytosolic malate dehydrogenase	P:carbohydrate metabolic process; P:tricarboxylic acid cycle; P:malate metabolic process; F:L-malate dehydrogenase activity	-0.0398263	0.807236	-0.558992	0.000177393
TransAb_k75_R163693	protein	purple	RNA-binding protein lark-like	F:RNA binding; F:zinc ion binding	-0.0753059	0.644203	0.564168	0.000149753
Velvet_k35_Velvet_k35_Locus_20377_Transcript_22_Confidence_0.667_Length_802	protein	purple	histone H2AX-like	C:nucleosome; F:DNA binding; C:nucleus; F:protein heterodimerization activity	-0.121586	0.454839	-0.52354	0.000526927
TransAb_k35_R856770	protein	purple	saccharopine dehydrogenase-like oxidoreductase	C:mitochondrion; C:lipid droplet; C:plasma membrane; P:glycolipid biosynthetic process; C:integral component of membrane; F:oxidoreductase activity; P:obsolete oxidation-reduction process	-0.122744	0.450522	-0.504327	0.000905941
SOAP_k35_scaffold64753	protein	purple	core histone macro-H2A.1-like isoform X2	C:nucleosome; F:DNA binding; C:nucleus; F:protein heterodimerization activity	-0.145576	0.370096	-0.470885	0.00216497
TRINITY_DN73928_c4_g2_i3	protein	purple	Delta(3,5)-Delta(2,4)-dienoyl-CoA isomerase, mitochondrial	F:isomerase activity	-0.153461	0.344448	-0.612316	2.68073e-05
Velvet_k35_Velvet_k35_Locus_409_Transcript_210_Confidence_0.630_Length_15091	protein	purple	E3 ubiquitin-protein ligase MYCBP2-like isoform X1		-0.157873	0.330586	-0.581917	8.19653e-05
SOAP_k35_C3524450	protein	purple	tubulin alpha-1A chain-like	F:GTPase activity; F:structural constituent of cytoskeleton; F:GTP binding; C:cytoplasm; C:microtubule; P:cytoskeleton organization; P:microtubule-based process	-0.160716	0.321839	-0.504742	0.000895707
Velvet_k85_Velvet_k85_Locus_2611_Transcript_1718_Confidence_0.340_Length_3593	protein	purple	Tetratricopeptide repeat protein 18		-0.165031	0.308846	-0.629173	1.37013e-05
TransAb_k55_R335779	protein	purple	polyadenylate-binding protein 4-like	F:RNA binding; C:cytoplasm	-0.179013	0.269059	-0.560309	0.000169958
Velvet_k45_Velvet_k45_Locus_12149_Transcript_1423_Confidence_0.500_Length_11983	protein	purple	putative neural-cadherin 2		-0.201525	0.212404	-0.631651	1.23723e-05
TransAb_k65_S198520	protein	purple	enolase-phosphatase E1	F:magnesium ion binding; C:nucleus; C:cytoplasm; P:dephosphorylation; P:L-methionine salvage from S-adenosylmethionine; P:L-methionine salvage from methylthioadenosine; F:2,3-diketo-5-methylthiopentyl-1-phosphate enolase activity; F:2-hydroxy-3-keto-5-methylthiopentenyl-1-phosphate phosphatase activity; F:acireductone synthase activity	-0.23472	0.144874	-0.563873	0.000151219
SOAP_k45_scaffold83348	protein	purple	small nuclear ribonucleoprotein F	P:spliceosomal snRNP assembly; F:RNA binding; C:U1 snRNP; C:sno(s)RNA-containing ribonucleoprotein complex; C:catalytic step 2 spliceosome	-0.285399	0.0742423	-0.674539	1.8175e-06
Velvet_k45_Velvet_k45_Locus_131620_Transcript_11_Confidence_1.000_Length_1410	protein	purple	Tubulin alpha-1 chain	P:microtubule cytoskeleton organization; P:mitotic cell cycle; F:GTPase activity; F:structural constituent of cytoskeleton; F:GTP binding; C:cytoplasm; C:spindle; C:microtubule	-0.294637	0.0649552	-0.401999	0.0101306
TRINITY_DN56887_c1_g1_i17	protein	purple	Collagen alpha-3(VI) chain		-0.34352	0.0299885	-0.576774	9.79547e-05
TransAb_k35_R804509	protein	purple	Non-syndromic hearing impairment protein 5		-0.420775	0.00685888	-0.541223	0.000310789
SOAP_k85_scaffold21209	protein	purple	glycerol-3-phosphate dehydrogenase [NAD(+)], cytoplasmic-like	F:glycerol-3-phosphate dehydrogenase [NAD+] activity; P:carbohydrate metabolic process; C:glycerol-3-phosphate dehydrogenase complex; F:protein homodimerization activity; P:glycerol-3-phosphate catabolic process; F:NAD binding; P:obsolete oxidation-reduction process	-0.429253	0.00571026	-0.557354	0.000187054
